# Supplementary material for: transFusion: a novel comprehensive platform for integration analysis of single-cell and spatial transcriptomics
Source: Bioinformatics. 2026 Feb 5;42(2):btag059. doi: 10.1093/bioinformatics/btag059 (PMC12930851; doi:10.1093/bioinformatics/btag059)
Supplement: btag059_Supplementary_Data [file btag059_supplementary_data.zip]

Archive with 4 entries (3 files):
- Supplementary Tables/
- Supplementary Tables/Supplementary Table S1.csv
- Supplementary Tables/Supplementary Table S2.csv
- Supplementary Tables/Supplementary Table S3.csv
