# Supplementary material for: transFusion: a novel comprehensive platform for integration analysis of single-cell and spatial transcriptomics
Source: Bioinformatics. 2026 Feb 5;42(2):btag059. doi: 10.1093/bioinformatics/btag059 (PMC12930851; doi:10.1093/bioinformatics/btag059)
Supplement: btag059_Supplementary_Data [file btag059_supplementary_data.zip › Supplementary Tables/Supplementary Table S1.csv]

Table S1. Estimated cell-type composition per spot in breast cancer tissue using CARD
	B-cells	CAFs	Cancer Epithelial	Endothelial	Myeloid	Normal Epithelial	Plasmablasts	PVL	T-cells
ATCTATCGATGATCAA-1	0.001984902	0.303158374	0.489287945	0.030296741	0.036718234	0.007421748	0.005434635	0.119883354	0.005814065
CGGTAACAAGATACAT-1	0.005380877	0.272965051	0.552774272	0.003233664	0.105815424	0.004467844	0.020167481	0.026255116	0.00894027
TCGCCGGAGAGTCTTA-1	0.009304788	0.233287765	0.533855581	0.023852366	0.024274292	0.004472638	0.025507925	0.128347081	0.017097565
GGAGGAGTGTGTTTAT-1	0.000960231	0.320217105	0.438943866	0.021138769	0.055921788	0.006526904	0.001065544	0.149659047	0.005566746
TTAGGTGTGACTGGTC-1	0.018415972	0.314057649	0.510854588	0.011066729	0.031963741	0.039511033	0.001763314	0.037625943	0.03474103
CAGGGCTAACGAAACC-1	0.002902534	0.268544436	0.546080009	0.01357035	0.065537329	0.01928597	0.036124726	0.043622698	0.004331949
CCCGTGGGTTAATTGA-1	0.00363768	0.15372114	0.69430649	0.006479007	0.020673017	0.022513995	0.010294303	0.076176312	0.012198056
GACCGACCGCTAATAT-1	0.000136596	0.270000056	0.594019259	0.000462232	0.056364742	0.016148471	0.020655232	0.041288128	0.000925285
GGTATCAAGCATAGAA-1	0.000467337	0.225069083	0.600563508	0.001155127	0.025985522	0.045362565	0.051802221	0.041755753	0.007838885
TGCATGAGTAGATTCG-1	0.002369493	0.235395276	0.57574433	0.000865386	0.013096487	0.151866256	0.005719593	0.007851922	0.007091257
AATTCCAACTTGGTGA-1	0.000192712	0.269495773	0.585797192	0.000689348	0.01891203	0.11387959	0.001455819	0.008333987	0.001243549
TGCCGATGTCATCAAT-1	0.00063484	0.247312831	0.578223892	0.000827678	0.024116057	0.140245574	0.005325766	0.000642799	0.002670565
GCTGGGTCCGCTGTTA-1	0.00042786	0.227374201	0.623398185	0.005363857	0.018789313	0.09269225	0.010271069	0.013886157	0.007797108
TGAACACCCGAAGCAG-1	0.03785238	0.158031719	0.593171318	0.004169761	0.004412584	0.124282464	0.013341679	0.010704627	0.054033468
AACATTGGTCAGCCGT-1	0.010775439	0.179525051	0.67781746	0.002666734	0.018844827	0.041319779	0.027206631	0.03247313	0.009370949
GTGGGTCTTCTTTGCG-1	0.014340719	0.188885364	0.622146981	0.012391555	0.012098148	0.042544411	0.004661615	0.087617834	0.015313374
CATCGAATGGATCTCT-1	0.022920937	0.18201414	0.615838713	0.003075928	0.019868618	0.034514806	0.024427332	0.018998108	0.078341418
CGGGTTGTAGCTTTGG-1	0.00106522	0.146641196	0.698668458	0.002292091	0.008599359	0.041902181	0.017284411	0.070773765	0.01277332
TCTGTGACTGACCGTT-1	0.004424345	0.192986375	0.626520944	0.003865004	0.023493703	0.036200541	0.056868756	0.039899256	0.015741077
TTATCATACTCGCAAA-1	0.000773073	0.082186301	0.767910747	0.002965315	0.019128754	0.099194459	0.013985048	0.006443567	0.007412736
AGCGTAGCGCTAGACC-1	0.030137549	0.163557424	0.561758177	0.031417526	0.023372665	0.086789489	0.022335556	0.039266904	0.04136471
TCCCTCCGAAATCGTT-1	0.002286328	0.091730958	0.725921646	0.002098867	0.007733203	0.074688342	0.050894993	0.009967979	0.034677685
AGGTCGCCACTTCGGT-1	0.007821016	0.112039425	0.539043673	0.073216159	0.016258283	0.054118528	0.089263486	0.081628373	0.026611057
CTAGCAACTAATTTAC-1	0.00158815	0.100246063	0.737334808	0.005410919	0.015203494	0.09187802	0.012976102	0.006124844	0.029237599
TTGCTAGCTACCAATC-1	0.002542162	0.060269594	0.76356945	0.003131822	0.009704765	0.057086564	0.051587932	0.009632466	0.042475244
GCCGGTTTGGGCGGAT-1	0.001215874	0.059005236	0.838420522	0.000806756	0.012976276	0.069337622	0.009717246	0.001186413	0.007334056
TGTAACTTGTCAACCT-1	0.000827741	0.035004212	0.859831961	0.000878754	0.003824306	0.061917451	0.025437357	0.001508426	0.010769793
GTTACGAAATCCACGC-1	0.000512797	0.108589525	0.59946719	0.004358425	0.015122261	0.217011158	0.034975827	0.003447946	0.016514869
GCGTCCAGCTCGTGGC-1	0.000309021	0.180137624	0.758306572	7.85E-05	0.009714723	0.024442823	0.024754534	0.001016882	0.001239284
GCCACCCATTCCACTT-1	0.001727586	0.271684577	0.497924082	0.045095192	0.010413401	0.003061447	0.006487803	0.160044581	0.003561331
TACTCACAACGTAGTA-1	0.005897464	0.279352569	0.453627621	0.060417963	0.040420207	0.010719109	0.003551866	0.13056202	0.015451181
GTTCGGTGTGGATTTA-1	0.014172936	0.134962055	0.637039788	0.018921267	0.021800483	0.005905386	0.002309464	0.12628151	0.038607112
TCTTTCGGCGGGACAC-1	0.023750239	0.250336471	0.52055869	0.007636546	0.048280459	0.00857515	0.002221419	0.100263767	0.03837726
GGAGACATTCACGGGC-1	0.021724637	0.138968867	0.621157114	0.013615333	0.030736619	0.020934712	0.021956433	0.089241697	0.041664588
GGGATTATCTCACAAC-1	0.000634538	0.363382859	0.479342719	0.058491996	0.038977537	0.000689795	0.001468559	0.048288505	0.008723492
TAGAACGCCAGTAACG-1	0.007377124	0.24116289	0.459268295	0.04346739	0.031285388	0.031932925	0.009360904	0.134387692	0.04175739
ACGAGTCGCCGGCGTT-1	0.004723209	0.129921966	0.638549606	0.049585572	0.015334072	0.019355118	0.015524224	0.084530426	0.042475806
TGATGGGACTAAGTCA-1	0.001738558	0.092495756	0.677316587	0.000667251	0.046857189	0.010225566	0.029853309	0.12255359	0.018292194
TGCGAGAAACGTTACG-1	0.001596254	0.226876776	0.497202475	0.002491745	0.041210211	0.132076475	0.057475766	0.018216714	0.022853585
TCGCCTCGACCTGTTG-1	0.011038024	0.173307613	0.707238782	0.001678796	0.011385967	0.023436443	7.35E-05	0.066520153	0.005320685
AACTCGATAAACACGT-1	0.001645785	0.226740838	0.627316539	0.001126674	0.034406902	0.033280125	0.049448616	0.023380103	0.002654417
AGGAAAGCCTCTGATG-1	0.003962058	0.18535579	0.735936356	0.003337014	0.025457236	0.021962589	0.001412307	0.016676974	0.005899675
GAAGGACTAAATTGAA-1	0.000887125	0.290462485	0.560331506	0.003947864	0.025514137	0.04901694	0.053959328	0.011239099	0.004641516
GTATCGGGACGAGCTG-1	0.00240363	0.25438382	0.613487586	0.001533339	0.028561809	0.048859154	0.014354097	0.027533093	0.008883473
CCTGTGCATAGGAGAC-1	0.014995163	0.12865024	0.659800095	0.013299421	0.003445368	0.05729086	0.009948414	0.091164302	0.021406137
CATACGGGTGCATGAT-1	0.009373535	0.086760342	0.680439316	0.006811776	0.032192243	0.050074357	0.013168515	0.074984938	0.046194978
CCACTAAACTGAATCG-1	0.008605062	0.181912403	0.53924444	0.004044073	0.011146062	0.151536905	0.021462808	0.039277377	0.042770869
AAATTGCGGCGGTTCT-1	0.001147995	0.102501691	0.659251139	0.004763342	0.004770719	0.075383308	0.058291208	0.086026115	0.007864483
AGTCCAGCGGGTACGT-1	0.005137678	0.158717196	0.678440029	0.006666322	0.000464087	0.059065112	0.009405758	0.063243458	0.018860359
CATTCAGGTCAGTGCG-1	0.007904504	0.29443771	0.528890897	0.003880965	0.004701445	0.056824424	0.002624552	0.036224566	0.064510936
CTAAAGTCCGAAGCTA-1	0.003651813	0.167630879	0.737936395	0.003444094	0.004060734	0.00445507	0.002622611	0.068536686	0.007661719
AATCAGACTGCAGGAC-1	0.003865631	0.25944174	0.53665596	0.001101112	0.054010222	0.018292543	0.028751487	0.094467934	0.003413371
AGTATCCATAATAACG-1	0.008503608	0.252058131	0.629803114	0.00303397	0.059705852	0.019080867	0.002850987	0.007405114	0.017558357
CTGGCTGCTAACGTAA-1	0.019369891	0.115777968	0.383467798	0.008183911	0.124332152	0.050630905	0.154402557	0.010001674	0.133833143
GTTCCAAGACAGCGAC-1	0.128335467	0.137054403	0.397356219	0.008565492	0.036631305	0.089530182	0.085350035	0.01643885	0.100738047
AAGACTAACCCGTTGT-1	0.039403273	0.163423813	0.563610007	0.034418912	0.028077118	0.038988575	0.019307345	0.082328221	0.030442736
GATTAATCCTGGCTCA-1	0.041110196	0.233631597	0.49514403	0.030716865	0.008738717	0.057791622	0.015546867	0.063218664	0.054101442
CGCGCAAGGAACTACA-1	0.030336363	0.214514444	0.463880829	0.038801384	0.028772207	0.043354717	0.047117094	0.086435903	0.046787058
CAGTAGCGAGGTAGTA-1	0.009158306	0.103187231	0.765940329	0.01180956	0.02320992	0.029338048	0.001704583	0.038166049	0.017485974
ACGGCGGGTTGCCCTG-1	0.052547556	0.118189668	0.596780816	0.00786916	0.002531271	0.053373288	0.061122442	0.021162488	0.086423312
CTAGGCGGCAGAGAAT-1	0.00120836	0.094884159	0.75219983	0.002392356	0.012848082	0.111736419	0.005889782	0.00746781	0.011373202
GTGCGCAGCTTGCTCC-1	0.00399925	0.059288015	0.751852923	0.001740284	0.001628235	0.097948162	0.034909185	0.003051132	0.045582814
TCACTATCGTGCAATC-1	0.001532339	0.092692538	0.783476524	0.00048311	0.001538007	0.100541106	0.004224513	0.003449449	0.012062415
TATGATTCTGCTTGGT-1	0.003721437	0.047639773	0.750837035	0.002341284	0.006757451	0.096509491	0.058203234	0.006098485	0.027891811
TAAGATTTAGCGGGAG-1	0.000475803	0.106578967	0.69400729	0.001926592	0.032897004	0.156647059	0.002794348	0.002229218	0.00244372
TTACGGTGTCACCGAG-1	0.0015528	0.089015717	0.807962624	0.00219371	0.008842175	0.061021142	0.018625094	0.00342655	0.007360187
TGAGCAGTCGTGAAGT-1	0.004486279	0.07588849	0.650830897	0.001195141	0.007450586	0.136032678	0.060816972	0.006756084	0.056542873
GTGTATGACTTTAAAG-1	0.000130076	0.064686235	0.855216337	0.001296499	0.003475809	0.048231288	0.021158846	0.003474105	0.002330805
TGTACTGTGCCAAAGT-1	0.001799809	0.047835601	0.803772733	0.001661211	0.006271308	0.091153539	0.028796067	0.005421448	0.013288284
GTCAATTGTACTGAAG-1	0.006519668	0.048951628	0.798991545	0.004465215	0.003434409	0.063551751	0.012808329	0.014808326	0.046469129
AGGGACAGCACGGCGG-1	0.013671182	0.04970174	0.78566484	0.00199653	0.000711133	0.062299895	0.052027945	0.006873326	0.027053408
AGCTTATAGAGACCTG-1	0.063606008	0.211994368	0.604112331	0.001559006	0.008086693	0.011285277	0.011303492	0.060317233	0.027735592
AACTTTAGCTGCTGAG-1	0.048527463	0.194639062	0.602225199	0.002020614	0.03042322	0.028830634	0.053858445	0.017328715	0.022146648
GGCATCAACGAGCACG-1	0.097722682	0.264301603	0.455340026	0.002877393	0.016032327	0.058542493	0.028908718	0.009979673	0.066295086
TTATAGATGCACATTA-1	0.101652003	0.241992195	0.439081217	0.006242766	0.04638572	0.059545366	0.02339671	0.010642144	0.071061879
TGCTATACAAACGGAC-1	0.142525469	0.113505595	0.562255579	0.004333975	0.004810549	0.06704616	0.019581955	0.013097814	0.072842904
TATTCCGGCAGTCCTA-1	0.074517683	0.120190964	0.590310795	0.013060295	0.006229265	0.035562829	0.005511807	0.059878623	0.094737739
ATGTGTAGTTTAGTCA-1	0.077038907	0.259365533	0.468290138	0.005979393	0.03153219	0.059887021	0.02191183	0.005120096	0.070874892
AAGTTTACTAATGGCA-1	0.09419388	0.230072293	0.532732714	0.003586461	0.011075577	0.084587679	0.003768304	0.003761181	0.036221911
GATTGACACTCTGCTC-1	0.1794552	0.074032304	0.52145776	0.004509708	0.011796639	0.105958208	0.005950032	0.044761381	0.052078767
ACCGTTCCCGCTCTGA-1	0.050101936	0.180067478	0.482385061	0.002022165	0.029013409	0.120427716	0.030985656	0.02111988	0.083876699
CCGCCACCACAATCCA-1	0.033330322	0.273109086	0.365292079	0.039087583	0.030285058	0.071840002	0.079433269	0.048782547	0.058840055
CATTCACTGACAGCTA-1	0.01574379	0.141945192	0.675602038	0.004571854	0.007166554	0.066466144	0.012680618	0.052896605	0.022927204
CGGCTGCAAGATTAAG-1	0.02108307	0.137520446	0.689812971	0.005348042	0.023473842	0.060230561	0.005594598	0.032483744	0.024452725
CATGAACCTCTTATCA-1	0.018292146	0.1123796	0.649251784	0.001268154	0.00679527	0.113152692	0.01568071	0.010458949	0.072720694
TTAATGCGAGGTAACT-1	0.004210263	0.094121869	0.733951065	0.002035573	0.003370227	0.120494881	0.018799749	0.005387528	0.017628844
AATAAGTCCTCGAGAC-1	0.000957366	0.089220361	0.779751165	0.002641459	0.013732641	0.072530622	0.033973235	0.004941253	0.002251898
ACCAGCCCGGTCTTTG-1	0.00012811	0.144586736	0.738449255	0.000291361	0.000261031	0.100743383	0.005626486	0.008790383	0.001123256
CTACGAACTAGGTCGA-1	0.000354198	0.146831254	0.697321858	0.000653228	0.031878539	0.104312288	0.006741418	0.006173294	0.005733924
ACATCTCAACGCGTAA-1	0.000377766	0.08305552	0.642448515	0.002342328	0.002670177	0.261716553	0.003352402	0.002460655	0.001576084
CACTACTCAGTTCTGT-1	0.00038178	0.074455976	0.412602828	0.000492756	0.015621211	0.10417063	0.362339108	0.01836289	0.01157282
CCGACTCGCATAGTCT-1	0.003782834	0.125830853	0.557193656	0.002395596	0.00873708	0.27868906	0.013012618	0.006671015	0.003687287
CATTTATCGTTCAAGA-1	0.00198972	0.112195348	0.713574754	0.000284119	0.005181173	0.146455494	0.005498158	0.00716445	0.007656784
CAAACGTGGTCTTGCG-1	0.025939319	0.115902516	0.693565801	0.000715408	0.009223151	0.117019463	0.008656163	0.005765229	0.02321295
TAGAAACCACTAAGTA-1	7.00E-05	0.103404787	0.814345948	0.002488298	0.005186208	0.067846079	0.000877453	0.00505728	0.000723938
ACTGATTTAGTGATTC-1	0.000223343	0.071956427	0.870333329	0.000890861	0.005300107	0.044330986	0.003092657	0.001737828	0.002134463
TCGTATTTCGTCCGGA-1	0.002023003	0.080868812	0.733002473	0.001801629	0.00645237	0.130490321	0.008250699	0.005273516	0.031837176
CGGAAATTTCACATCC-1	0.003374332	0.105946155	0.758212573	0.002219352	0.010741947	0.08955136	0.002611061	0.004618488	0.022724732
ATCCACGCTAAATGTT-1	0.002839005	0.082815366	0.746582436	0.00284467	0.003807205	0.098902448	0.03348921	0.01941871	0.00930095
GTTCAATCTATGTCAA-1	0.017485836	0.079732244	0.69086043	0.002154685	0.005491401	0.125591971	0.009155228	0.005684412	0.063843794
ATAAAGGTCAAGTACG-1	0.034165795	0.075022454	0.732869735	0.003473302	0.00225091	0.033717088	0.027014829	0.020369157	0.071116729
CAACTCCAACGTTTAG-1	0.007071661	0.114945822	0.744169706	0.002898914	0.004588571	0.094678614	0.004333176	0.011410465	0.015903071
TAGGAACAGCCTCCAG-1	0.066812352	0.086213481	0.643889283	0.005939367	0.05851028	0.055125208	0.014682474	0.017153853	0.051673701
ATGGGAACGGAAGCGG-1	0.010453017	0.236257836	0.652410004	0.002472864	0.02137949	0.021833009	0.013182009	0.012866012	0.029145759
CACACGTTTCAATGGG-1	0.162383847	0.163822696	0.460101915	0.004149866	0.055857741	0.046296982	0.021251464	0.018185792	0.067949696
TTATAGTCCAAGGTGC-1	0.019153893	0.092295526	0.673946943	0.003566955	0.014909956	0.077528499	0.028297494	0.009011699	0.081289035
CCTCGTTACGCCTGTT-1	0.006483202	0.138779814	0.729378051	0.00493095	0.042033566	0.043093497	0.0054913	0.010219109	0.019590512
ACGCATAAATGACATG-1	0.104088048	0.118567997	0.571424351	0.008710189	0.023363478	0.055226273	0.025295905	0.030093784	0.063229974
CTTTGGCAGACAGAGT-1	0.097995814	0.138144652	0.475273351	0.008131052	0.016028675	0.085189058	0.057531972	0.007024274	0.114681151
CAAAGGTTAAATTCAG-1	0.088000724	0.191047999	0.514782815	0.008663486	0.00985963	0.057341437	0.01311092	0.02115396	0.096039029
GCTTTCTATCTCAACT-1	0.122443253	0.256876187	0.429683866	0.003355067	0.01666785	0.05025677	0.036751803	0.010626057	0.073339146
CTGAAACGGCCCTCAG-1	0.034836241	0.390809698	0.35969362	0.004120424	0.055417799	0.071734179	0.011159131	0.022185656	0.050043252
CGGGCTACTTAAATTG-1	0.021749263	0.298741336	0.434053662	0.058639081	0.010447003	0.041087751	0.00843431	0.09420723	0.032640364
TGATGCTCACGTAGTC-1	0.089956329	0.23167921	0.495484183	0.00405945	0.056485298	0.024430854	0.025837181	0.018203693	0.053863802
AACCCGATAGGGCTTC-1	0.051823865	0.192029915	0.457325397	0.036452147	0.018597002	0.088344973	0.016482407	0.072758326	0.066185968
CGTCTCTCGCCGAGGC-1	0.034408964	0.138089493	0.650519351	0.005647463	0.001416639	0.097829565	0.006801437	0.032220844	0.033066245
AGTGGGAGTATACACG-1	0.002890025	0.285309206	0.49387372	0.019842229	0.033048082	0.018107848	0.012936546	0.101057522	0.032934822
GGTCTTGGTGTTAACT-1	0.005808383	0.225003174	0.559898477	0.007387776	0.052936974	0.01166379	0.010006846	0.113986604	0.013307976
GGCTGGCAGCTTTATG-1	0.041233555	0.131815022	0.59526282	0.048383836	0.013815802	0.049504421	0.00877857	0.051252228	0.059953745
CGCCAATTATTGCGTT-1	9.06E-05	0.392651551	0.465777013	0.003272782	0.026200884	0.02424474	0.005587543	0.079893017	0.002281912
GGTAACCGGCAAAGGT-1	0.012634154	0.173277185	0.57799471	0.023766815	0.031900489	0.017773521	0.019860248	0.117988015	0.024804863
TGGGACCATTGGGAGT-1	0.000362196	0.197370725	0.649598482	0.009366393	0.0386914	0.013729628	0.013035975	0.074079839	0.003765363
CTGCAGGTGCTCGGCC-1	0.013049779	0.19886203	0.620130746	0.001058334	0.048628425	0.008311915	0.000255691	0.09361778	0.016085301
CCGGTGCGAGTGATAG-1	0.012095705	0.207897038	0.610737225	0.001221384	0.045906398	0.02954675	0.022489699	0.040935889	0.029169912
GGGTACACTCTGGAGG-1	0.002647588	0.212163982	0.594678821	0.006510954	0.025260487	0.029270411	0.052461885	0.045806828	0.031199045
TAGCCAGAGGGTCCGG-1	0.022932953	0.268597359	0.500867474	0.006681142	0.042635388	0.031769013	0.020401549	0.064008517	0.042106604
CTTGTGAGGACAGCGG-1	0.003209541	0.167761425	0.636365869	0.000699341	0.045863553	0.041857786	0.022385428	0.071723531	0.010133524
GAAGGGCATAACCATG-1	0.000765274	0.245537808	0.639575519	0.004595627	0.043344325	0.012095115	0.004842885	0.046141912	0.003101535
CAACATGGCCTGATAA-1	0.002291218	0.284484854	0.655136955	0.002422616	0.015645734	0.019702464	0.001443739	0.007387049	0.011485372
CAATTTGACCGGGAAG-1	0.00057718	0.310331927	0.631808685	0.000697097	0.020885367	0.017539049	0.002520216	0.008927285	0.006713195
TCTGACTGTAATGGTT-1	0.024731779	0.160283254	0.623046894	0.002203769	0.019170682	0.077375745	0.013074504	0.04024804	0.039865333
TTCATAGCCTTGTAAC-1	0.005609671	0.175614554	0.717642816	0.001440911	0.007141477	0.032516429	0.009178395	0.034302294	0.016553453
TGGAAACGGAGTGAAC-1	0.004039337	0.168435333	0.698161884	0.002362594	0.017070733	0.025515553	0.014819828	0.051731845	0.017862894
ATCGCACGATTGTTCA-1	0.008583731	0.172309397	0.613812866	0.003288676	0.018054611	0.095710375	0.001969331	0.060079397	0.026191617
CGCCACCCGCATTAAC-1	0.001782819	0.104730819	0.614126583	0.002378284	0.009578063	0.094368638	0.021936756	0.146418917	0.004679123
TGGACCACGGCGTTGA-1	0.011318728	0.249202049	0.585760821	0.003167871	0.025928025	0.053144898	0.002240026	0.035172628	0.034064953
GTATATGTTACGGCGG-1	0.003773378	0.164199273	0.70538704	0.002677767	0.016169253	0.017538463	0.00375324	0.074635785	0.011865801
GTATTCTTACCGTGCT-1	0.0285838	0.3675324	0.33323648	0.000477707	0.088674482	0.012374128	0.0766707	0.000640354	0.091809948
TTCAGAGTAACCTGAC-1	0.016846012	0.229709621	0.540014204	0.005218901	0.083730903	0.026544135	0.012830276	0.046249966	0.038855983
GCGGTAACCCAAATGA-1	0.002397395	0.280186196	0.463350854	0.057082167	0.067752169	0.004900706	0.009527495	0.112989016	0.001814002
CTACGTGTTGCCACCA-1	0.053062926	0.208562011	0.390902162	0.018742828	0.204910331	0.013135983	0.01002825	0.062041912	0.038613596
CTAGATAAACTCCTCG-1	0.034579965	0.285473812	0.500308548	0.015103216	0.080628164	0.008300966	0.003928999	0.024558225	0.047118105
TCCATTAGTTGGATAG-1	0.047967157	0.296670187	0.448430106	0.041302723	0.042704057	0.002417254	0.017114788	0.08320459	0.020189138
CTGGCTCCTGCGGGAT-1	0.192879915	0.142588884	0.426484584	0.007242122	0.017587551	0.113459669	0.030352507	0.024296889	0.045107878
CAGTCTCTCGGCTAAT-1	0.044890796	0.204491244	0.431645046	0.002745	0.047856361	0.073375338	0.132585591	0.01995361	0.042457014
GTATGACGTGGGAAAC-1	0.01212359	0.231749796	0.456469874	0.013256636	0.064808789	0.021620075	0.151023597	0.030277242	0.018670402
AGTCACTCCGCCTCAT-1	0.096302423	0.224308878	0.43062715	0.004678509	0.021506385	0.029939727	0.130734489	0.021070226	0.040832213
GCAGCGGTGGGCATTA-1	0.03102016	0.245509428	0.44495859	0.019099742	0.017147287	0.045939812	0.028851328	0.084146951	0.083326704
TATGGAGTTTCTCGTT-1	0.005875023	0.17702635	0.651008943	0.001850593	0.018840222	0.012272523	0.050733482	0.062703179	0.019689686
ACTCAACGAATGTATT-1	0.07810741	0.244906402	0.367246933	0.001583763	0.021472372	0.073482225	0.085494073	0.001383057	0.126323765
AACACGCGGCCGCGAA-1	0.032691332	0.129277631	0.62743947	0.003419464	0.023956523	0.050412391	0.044026063	0.038438719	0.050338408
CGATATTAGCCGCAGG-1	0.125857751	0.162954413	0.390707743	0.0119954	0.02904353	0.141906742	0.051406041	0.010844063	0.075284319
AGCGTCTGAACCCGCA-1	0.023254031	0.137408973	0.645402932	0.007025143	0.012919646	0.054687933	0.010185097	0.036308765	0.07280748
GATGTCCGGATCACAT-1	0.009880832	0.053243323	0.755267472	0.003603776	0.001760611	0.089079638	0.025784143	0.011055015	0.050325189
GGTCACGTTAGATTCA-1	0.00224078	0.092906119	0.691430282	0.002317153	0.004965092	0.096552539	0.080689125	0.003340602	0.025558308
TTAAGGATACGGAGGT-1	0.007975241	0.097300017	0.744558752	0.002270869	0.015471401	0.045951987	0.024071423	0.017831407	0.044568903
GTGCGGGACCATCGGC-1	0.001530029	0.100272696	0.796128297	0.002323775	0.003798025	0.041975123	0.041665203	0.002809203	0.009497651
CCATCTTGTTCACAAT-1	0.006399889	0.079134095	0.690730575	0.008830386	0.026613216	0.060779962	0.026414166	0.044750782	0.05634693
TCCGAGAAGGCTAAGC-1	0.000613115	0.050440242	0.784393972	0.001346487	0.006935469	0.145163871	0.001237456	0.000861647	0.009007741
TGGCGGTGTGCGATTG-1	0.005338809	0.074706296	0.731675876	0.003735076	0.005605967	0.09118818	0.017613269	0.004350199	0.065786327
ATCCTGCTGCAGATAG-1	0.007730885	0.101389774	0.694584855	0.003248505	0.0046933	0.057255516	0.057396369	0.015827419	0.057873377
TTATGCGTCCCGGTCC-1	0.065095473	0.225749064	0.47114123	0.032550031	0.001757066	0.050938421	0.014660978	0.089099485	0.049008252
CATAATGAGCGGGCGA-1	0.01214615	0.226187648	0.516851366	0.032623923	0.00721533	0.020245612	0.010794259	0.158365723	0.015569989
AGACATAGATCCTTCC-1	0.02403933	0.189523473	0.673635012	0.003097854	0.007329234	0.014855595	0.014291767	0.056579784	0.016647951
GGTGAAACCGGGAATG-1	0.090158916	0.220655723	0.51936956	0.005495437	0.038866422	0.05547773	0.010677742	0.012113685	0.047184786
AACTGGTGTGGGCCTT-1	0.014966502	0.182492988	0.657456352	0.001069045	0.001844089	0.022466995	0.062326073	0.015707413	0.041670543
GTAGCGCTGTTGTAGT-1	0.053295057	0.264385472	0.582479987	0.001665637	0.012247004	0.020573319	0.023990384	0.016112292	0.025250848
TTGTTTGTGTAAATTC-1	0.032222134	0.105126183	0.550631812	0.005058573	0.015730882	0.112346879	0.025073706	0.027162379	0.126647451
GGATCAAAGGACGAGG-1	0.083762983	0.098039603	0.59093173	0.011440384	0.028778573	0.069553441	0.015626257	0.039999681	0.061867348
CGTAGCGCCGACGTTG-1	0.030256588	0.087832557	0.759767412	0.009440852	0.005513088	0.016460392	0.004761933	0.024813992	0.061153186
CAAGTGAACTTTGGTT-1	0.037364688	0.104406207	0.696993006	0.003584019	0.003833507	0.062534396	0.015922963	0.015236181	0.060125035
GTAGACAACCGATGAA-1	0.014055602	0.125749244	0.744086454	0.013735536	0.003204321	0.035505286	0.010295578	0.007474481	0.045893497
CAATGGTCGGCCTGGG-1	0.061801425	0.087488292	0.645867537	0.004506418	0.00060909	0.044720464	0.010607558	0.008056407	0.13634281
ACAGATTAGGTTAGTG-1	0.017948364	0.093842057	0.80694285	0.007417231	0.00115134	0.031072163	0.004877147	0.014055432	0.022693417
GTTATCACCTTCTGAA-1	0.049817173	0.074023301	0.679251165	0.010862688	0.004242641	0.059622782	0.023611301	0.017229586	0.081339362
TGGTATCGGTCTGTAT-1	0.115490899	0.155345003	0.419104441	0.003171769	0.02854151	0.041613458	0.012533947	0.027150433	0.19704854
GGAATAACCTCAAGAA-1	0.066999208	0.213724581	0.575440534	0.005763918	0.048313034	0.038917725	0.006417654	0.005342447	0.039080898
ATTATCTCGACAGATC-1	0.075333434	0.06521942	0.630668576	0.011336344	0.009899653	0.088543471	0.002392854	0.031052255	0.085553993
CCGAGGGATGTTAGGC-1	0.012866664	0.093153572	0.808625993	0.005037162	0.024755345	0.017936347	0.00450319	0.018595764	0.014525962
TGAGATCAAATACTCA-1	0.049541817	0.13039958	0.610081858	0.002411645	0.006764509	0.06555293	0.024851947	0.016261018	0.094134696
AAACGAAGAACATACC-1	0.091005436	0.071626557	0.608207764	0.011854597	0.01138796	0.103164269	0.00583519	0.025703409	0.071214818
CTGGTCCTAACTTGGC-1	0.000406194	0.121109518	0.707136987	0.003326974	0.031685168	0.098080688	0.004115725	0.030593672	0.003545074
TGCACGAGTCGGCAGC-1	0.010692946	0.101708432	0.730242707	0.006884412	0.000421197	0.088749649	0.007964284	0.026592514	0.02674386
ATAGTCTTTGACGTGC-1	0.012275592	0.143540217	0.766949876	0.001085286	0.001890411	0.040266009	0.003477927	0.008076751	0.022437931
TGGAGCTAAAGTTCCC-1	0.001469818	0.176064071	0.695171519	0.002179719	0.005795703	0.076513849	0.006067641	0.001784384	0.034953296
GGGTGGTCCAGCCTGT-1	0.001620967	0.252537561	0.617230024	0.004589948	0.052138627	0.058469552	0.002369851	0.009142109	0.001901361
CATGCATGGAGACCCT-1	0.002043367	0.066211361	0.748116367	0.00154932	0.010686892	0.125390825	0.035853268	0.003308364	0.006840236
ACACGGCACTATGCAT-1	0.014775103	0.141734301	0.57674596	0.00245034	0.017900834	0.129711443	0.014830477	0.018322559	0.083528982
CCCTGGTATGGGCGGC-1	0.024853768	0.117952272	0.762070987	0.002577343	0.004677497	0.063715637	0.003066021	0.004677391	0.016409085
GGAGGATTGAAAGGAG-1	0.00766435	0.139360917	0.667694539	0.001683698	0.002782651	0.15027009	0.012611522	0.001641421	0.016290813
CCGCTGGTGCCATTCA-1	0.002014362	0.245728185	0.613994104	0.003587802	0.001053526	0.094043146	0.008136713	0.025215747	0.006226414
GTTAGAGTGTGCCGCT-1	0.001602705	0.080323871	0.736132992	0.00432907	0.00765161	0.133880032	0.004984502	0.014182389	0.016912829
TCGGAATGACCATCAA-1	0.001174601	0.183894791	0.668245693	0.000616949	0.000883186	0.122941807	0.000418988	0.008072624	0.013751361
TTCAATTAGCCATAAT-1	0.000998292	0.12521141	0.692989637	0.000967543	0.000597425	0.172491248	0.001227102	0.000729266	0.004788077
GATGTGTTGTCACAAG-1	0.000100379	0.100846779	0.781100043	0.000717439	0.000203054	0.110998342	0.000347835	0.003960998	0.00172513
TCTTTCTCTTAAGGAG-1	0.022032901	0.116100256	0.632802573	0.001233585	0.001253066	0.163312044	0.01765781	0.010708732	0.034899032
ACCCTTTAGTTCTCCA-1	0.025837659	0.104717298	0.703059058	0.00185498	0.003677975	0.120282147	0.008088646	0.009786137	0.022696099
ACCACAACTCAGAACA-1	0.001752912	0.089850822	0.847308859	0.000633263	0.001596813	0.05045445	0.001835488	0.001584034	0.004983361
TATGATAAATCTAACG-1	0.019857167	0.083489425	0.632142647	0.003422617	0.004065171	0.124220435	0.009574855	0.00846494	0.114762742
GATCCTCTTGCGCTTA-1	0.003176194	0.086960387	0.681238557	0.00217538	0.013834311	0.197185953	0.002811699	0.001446675	0.011170846
TTCTACCTTTATGTTG-1	0.005330112	0.093723848	0.755139112	0.001190124	0.007059731	0.094875801	0.021834315	0.00194623	0.018900727
GAAATACCTGCTGGCT-1	0.002472062	0.120295663	0.770245581	0.001157591	0.010390172	0.073105956	0.007403023	0.003926359	0.011003592
ATTCTGAGTATGAACT-1	0.007432109	0.133939179	0.647943596	0.003255978	0.012292297	0.108802829	0.042654211	0.018262775	0.025417026
GGATTAAGCTAAGGTC-1	0.013931529	0.073491853	0.74874832	0.002197563	0.006506459	0.091085351	0.021160518	0.007620885	0.035257522
AGTACGTGGCCTGTCT-1	0.018884009	0.102311378	0.758139828	0.002268561	0.022487778	0.037166884	0.013525134	0.011075764	0.034140664
TCAGGGTGCACGAAAC-1	0.021009013	0.195357372	0.666303674	0.001852045	0.025085352	0.046520803	0.003325744	0.007509789	0.033036208
AAATTTACCGAAATCC-1	0.100852126	0.248783676	0.409191219	0.001875459	0.038552577	0.068940845	0.050454617	0.005524012	0.075825469
TTGAGGCATTTAACTC-1	0.075722957	0.275075967	0.439089438	0.001863687	0.044810755	0.049378822	0.01721045	0.013065398	0.083782526
GGACGGCTTGCGCAAC-1	0.036877401	0.160413088	0.52238448	0.004042902	0.004288747	0.09953274	0.024281004	0.005260309	0.142919329
ACAAATTCAGATCTGA-1	0.009304202	0.110432745	0.71187832	0.004134571	0.016663987	0.095626437	0.020011013	0.005742718	0.026206008
CATGGAAATGGGACCA-1	0.026606783	0.090678305	0.636941176	0.008772192	0.014766221	0.077412245	0.020779087	0.004561101	0.119482891
GGTGGACCACGTGTTA-1	0.001452314	0.193848569	0.751940114	0.001024482	0.007330877	0.032252194	0.005039963	0.00251827	0.004593217
CACGACGTAATAGTAA-1	0.019992226	0.134472356	0.616604667	0.00430519	0.016351017	0.076645218	0.075683447	0.007601784	0.048344095
CGGGTTCGGCACGTAT-1	0.013310799	0.154874198	0.648684534	0.005124321	0.027135522	0.055519724	0.041705371	0.015390246	0.038255286
CTGGGCTATCCTTTGG-1	0.011274175	0.150761168	0.674759353	0.006811414	0.002254575	0.054489099	0.014030193	0.030292794	0.05532723
GTATTAGGGTTCGCGT-1	0.01735857	0.079780073	0.732387846	0.009204941	0.018836986	0.070196737	0.009026575	0.012920885	0.050287386
TCATTCGTATAATTTG-1	0.092711263	0.140466405	0.468323295	0.014262788	0.014076747	0.081096301	0.024994869	0.019288916	0.144779417
AATAGCAAGCCTCCTG-1	0.022367075	0.097724601	0.63779373	0.001706847	0.005173613	0.088716621	0.085473028	0.017019451	0.044025036
CATCTACCCGAGAACG-1	0.058887601	0.097493359	0.676716968	0.009040511	0.009201198	0.056459645	0.006136672	0.012273603	0.073790444
GCTTCAGTGGGATTAC-1	0.009026234	0.104072462	0.643275433	0.003808832	0.00095313	0.212380021	0.004407653	0.009874665	0.012201569
TCTGTGATGGAGGTTG-1	0.097684376	0.098317899	0.645884992	0.003480378	0.000690237	0.029867948	0.020794118	0.009004332	0.094275718
ATCCACTTTCAGACTA-1	0.045663763	0.091989375	0.553243453	0.003889933	0.014104551	0.125217196	0.021194973	0.010509237	0.134187519
ATGGTTACGAAACATG-1	0.108015268	0.189192985	0.544727934	0.001923257	0.020035238	0.073094546	0.003852949	0.018236662	0.040921161
GGCCCAATCTAGAGGG-1	0.128562282	0.217369388	0.398954857	0.010984742	0.043727342	0.083816901	0.014809486	0.022141383	0.07963362
GATGGTGAAATAACCC-1	0.150370293	0.191608834	0.430325815	0.0124341	0.013017731	0.07605119	0.005259386	0.041513016	0.079419635
AGAGGGACAATTGTCC-1	0.037589628	0.254620561	0.605545344	0.000684511	0.011436039	0.043892339	0.004237814	0.006446477	0.035547286
CGCGTACATTCTGGAA-1	0.067008038	0.126169597	0.600710042	0.006201592	0.006479324	0.050545676	0.026667396	0.01482439	0.101393944
CAAGAAACCCTAAACT-1	0.006550318	0.114805227	0.755885204	0.003907483	0.017233087	0.077857978	0.001526582	0.009804599	0.012429522
TTGGTGCGGTGTTGAA-1	0.062294577	0.115018871	0.583145946	0.005498673	0.005245011	0.092029434	0.009229859	0.006850319	0.120687309
GGTTCCCTAGTGTCTC-1	0.001693805	0.165493852	0.697513356	0.000605907	0.015732473	0.108003349	0.004643461	0.002435312	0.003878483
CGATAACCAATTTGAG-1	0.039026796	0.135161117	0.60357409	0.00631384	0.021832248	0.072842804	0.026906499	0.045172912	0.049169694
GCCCACTGGTCCACAA-1	0.004790721	0.127785352	0.655429178	0.002492674	0.009655313	0.152237856	0.001161285	0.017109328	0.029338293
GAGGGCCGGCAGAGTC-1	0.023170184	0.17544077	0.621630545	0.013654242	0.005055622	0.055655968	0.007163007	0.047267736	0.050961928
CGACACGGATGCCCAC-1	0.005508627	0.13409548	0.657484653	0.009298344	0.021233872	0.1241952	0.002856394	0.029913896	0.015413534
CTGTCTGTGGCTGGCT-1	0.005756971	0.228001678	0.665514624	0.003777382	0.012951157	0.013490552	0.010438573	0.051542698	0.008526365
ATATTATCCCGTATTT-1	0.017415786	0.160979563	0.56121413	0.028198015	0.006918943	0.040907177	0.003551253	0.141567663	0.03924747
GCGCTGGCGGAAAGTC-1	0.010065655	0.150248667	0.673826863	0.023449385	0.003885198	0.043836246	0.013618802	0.056609176	0.024460007
ATCTAACGTCCCTATG-1	0.003659392	0.206891051	0.674980675	0.003051366	0.056391022	0.003313553	0.000814504	0.045856162	0.005042274
GTCAGACAGCGTTGGA-1	0.006441003	0.241712855	0.662549517	0.003529682	0.010035215	0.014961516	0.00872426	0.042430217	0.009615736
GCCAGGCTTAGTGGTA-1	0.005386708	0.194880669	0.679543028	0.002468105	0.015340407	0.012116375	0.004117985	0.020481854	0.065664869
ATTCAAAGTACCTGTT-1	0.005054924	0.227067108	0.665814914	0.001214136	0.012132283	0.021993603	0.011221837	0.028874561	0.026626634
TGGACGTAGGCGAATC-1	0.018159334	0.145581051	0.676418564	0.002102564	0.022821183	0.033054081	0.030461834	0.031437188	0.039964201
ACACATTGACGCAACA-1	0.007773028	0.230439839	0.668450462	0.002545433	0.006429002	0.022384377	0.005784831	0.037332968	0.018860061
GATATCAGTATGTATC-1	0.003103165	0.162952583	0.668319583	0.001215221	0.004967453	0.029471964	0.022534674	0.09849945	0.008935907
TGGGCCTTGCCTGCAT-1	0.00198259	0.315514828	0.530866678	0.003635255	0.045441195	0.030079605	0.055583997	0.00753192	0.009363931
CAAAGTCAGGTTAGCT-1	0.006866341	0.14555014	0.627915197	0.007894619	0.047197311	0.133861991	0.01087069	0.010017853	0.009825858
GGATCCCTACCAGCTA-1	0.030503739	0.214467432	0.679605089	0.00229018	0.013107185	0.025989436	0.000953048	0.016076098	0.017007793
ATCGTCCAATCGAGTC-1	0.003848215	0.158844772	0.64526724	0.01010286	0.026121893	0.056872006	0.058567476	0.020156906	0.020218632
ACATGGCTCAATTTAG-1	0.009265718	0.11702708	0.74002294	0.007143465	0.016775236	0.022429306	0.01367294	0.058728204	0.014935112
AGGCCCAGTGACTGGT-1	0.012768953	0.204979503	0.532608189	0.003104106	0.01322619	0.133134729	0.040954468	0.009281536	0.049942325
GCTTCCAGCTTAGATT-1	0.006893608	0.17500252	0.501896597	0.005542512	0.023121232	0.114704535	0.005836168	0.149933775	0.017069051
TGCTTGAAACCATGCA-1	0.012634354	0.138793225	0.491529069	0.010804138	0.055420012	0.081824828	0.004307492	0.179847428	0.024839456
CAATATTGGACTAGTG-1	0.004291516	0.205852961	0.617864517	0.000745992	0.017348105	0.040099449	0.031316735	0.036038064	0.046442661
CGTGCTGGCCTAGTCG-1	0.003319467	0.152414805	0.622019656	0.003472622	0.035272966	0.017353539	0.01337228	0.134304896	0.018469768
CCTGCGATAGAACTGT-1	0.006058821	0.336636171	0.489113219	0.004660578	0.058026108	0.007736135	0.02651971	0.060992699	0.01025656
GGGTAATGCTGTGTTT-1	0.074916947	0.049615219	0.34420984	0.023554727	0.148903993	0.048735259	0.117322698	0.054144452	0.138596864
AACGCGAACGGCAACA-1	0.006101273	0.340059132	0.506276234	0.00352125	0.093817784	0.026203605	0.013196654	0.007219413	0.003604656
TGTCGGCATGGTGGAA-1	0.011640001	0.203280623	0.613983578	0.001159149	0.08387608	0.032383977	0.003169619	0.032293903	0.018213071
AGCGTACGAGAGCTAG-1	0.038180579	0.101319113	0.543170051	0.018968687	0.022859166	0.105232494	0.088255797	0.0136284	0.068385713
ATACTCTCGCCACTCT-1	0.000705834	0.106779022	0.623479047	0.01564381	0.013054097	0.166456372	0.031936782	0.033762769	0.008182267
AATCCATGCAAGGGTG-1	0.035131698	0.047407717	0.826682525	0.005838426	0.006063465	0.015834249	0.001077841	0.025439705	0.036524372
TTAAACAGAGTCCCGC-1	0.019368865	0.112615375	0.808119832	0.00157302	0.003900993	0.014250219	0.002946007	0.01860201	0.018623679
CCACAGCTGAAATCAT-1	0.172532323	0.180085279	0.367129116	0.040228337	0.019908263	0.053767142	0.004124849	0.061499596	0.100725096
CGGTTCCGGCTTCTTG-1	0.189256141	0.229693514	0.365317281	0.008727231	0.033680178	0.056313422	0.031424584	0.039301613	0.046286035
GACGTGAGACTCCATG-1	0.062555984	0.364354484	0.405677295	0.002557984	0.018954632	0.053384618	0.011743914	0.011449267	0.069321823
TCGTTGGCTCGTCAAT-1	0.245134415	0.041151862	0.387753533	0.010733711	0.000125218	0.164802803	0.00783617	0.005842294	0.136619994
GGTGAACGGGCTAGCC-1	0.213246796	0.042596371	0.45496437	0.011575518	0.002047228	0.104354815	0.004441806	0.009615866	0.15715723
GCACTGTGCAAATGTA-1	0.122697464	0.111627334	0.59288793	0.004698799	0.006630804	0.051502171	0.017824232	0.024678277	0.06745299
ACGAGAACCCATCACG-1	0.045493691	0.133475921	0.529458327	0.005626144	0.020065585	0.052450996	0.059147266	0.007386286	0.146895785
CCAGCTACGCCTCATA-1	0.049192337	0.172736615	0.607867922	0.001366852	0.089873793	0.01506394	0.003527273	0.024492306	0.035878962
TCCCGGTCAGGAATTT-1	0.055054926	0.158549763	0.478842191	0.018699743	0.105352606	0.05340684	0.030271994	0.072646663	0.027175274
TCGCATTCAATGACTT-1	0.054625617	0.157774651	0.633095052	0.002869113	0.003453568	0.04433705	0.005753187	0.021977493	0.076114269
CTGGTTCAACGCATCA-1	0.074309177	0.24946064	0.438469866	0.007586735	0.025476106	0.060516339	0.020056964	0.031626216	0.092497956
GGTGATTTCATCTTGT-1	0.118603034	0.263506016	0.425482081	0.001632005	0.079582328	0.017451277	0.004922896	0.001975757	0.086844607
CACCCTTTCCTCGCTC-1	0.101380936	0.07014976	0.574532072	0.003526256	0.059995449	0.069095779	0.028010019	0.028502007	0.064807723
CAACTTGTAGTGGGCA-1	0.03009093	0.192907788	0.571118362	0.007553027	0.063780357	0.026502146	0.016839502	0.048166085	0.043041804
AATATCAAGGTCGGAT-1	0.028814611	0.125164947	0.675894786	0.004394234	0.012210322	0.059339216	0.028847794	0.014030299	0.051303792
ACTCAGACCTGCTTCT-1	0.085205515	0.234781442	0.403604685	0.016797303	0.017174873	0.048798051	0.028381137	0.062142973	0.103114021
TTGGAGTCTCCCTTCT-1	0.129730343	0.223043133	0.451724974	0.003727544	0.009847065	0.07165344	0.030528378	0.023750183	0.055994941
GGATACTCATGAATTG-1	0.01815365	0.258844907	0.554853532	0.002198828	0.029381341	0.036288804	0.034469459	0.027669706	0.038139773
TGGGCACAAACAGAAC-1	0.020668953	0.199775423	0.554180368	0.005113605	0.005650893	0.094466567	0.035753112	0.046239841	0.038151239
GAGCCACGGTAGTAGG-1	0.007299106	0.185335241	0.683669998	0.000508656	0.047475808	0.010620239	0.017655164	0.015936901	0.031498886
TCGATAGGCTAGTCGC-1	0.024454815	0.107210006	0.707823849	0.004009418	0.018850888	0.03878561	0.014269858	0.013837329	0.070758228
TAACCGCCCGCAGTGC-1	0.00392982	0.163898961	0.75056857	0.001088551	0.002685556	0.012294088	0.03498321	0.017973898	0.012577346
GCCTATTTGCTACACA-1	0.127874488	0.137849343	0.4016326	0.008560833	0.072821308	0.104814291	0.012378501	0.005228637	0.128839999
TTGACGATTCAGCACG-1	0.035029145	0.325364379	0.464484784	0.001615636	0.020173508	0.03728356	0.036835216	0.015850317	0.063363455
TTAAACCGGTAGCGAC-1	0.056825625	0.130397536	0.651450985	0.005105209	0.005324743	0.020460052	0.025875698	0.022120798	0.082439355
ACCGAAAGGGCCCTGC-1	0.011479909	0.143565785	0.658113516	0.012533202	0.004137593	0.090632154	0.016277648	0.003544318	0.059715876
ACGTTCCGCGCTCCGT-1	0.041604467	0.068129324	0.681808594	0.024222415	0.006288032	0.061946709	0.038008995	0.013391061	0.064600403
ATACCAGGCTAATAGA-1	0.187356196	0.110802386	0.538056081	0.003969583	0.036912402	0.042062155	0.000854017	0.027917095	0.052070084
CGGCTTTGTATGATAA-1	0.054015716	0.085800666	0.635859507	0.014244393	0.02349924	0.086973507	0.008031628	0.009067409	0.082507934
CTTGACCCGAAAGATA-1	0.047220449	0.198295626	0.526403156	0.013741088	0.033704636	0.042130128	0.067660679	0.045510296	0.025333943
CGCAGAAACATTTGCG-1	0.042637807	0.226047014	0.487489429	0.009131586	0.02193216	0.050385679	0.106502836	0.014528348	0.041345141
GACCCGTCGCCGGCTA-1	0.056524185	0.215203412	0.546631675	0.003055635	0.076153375	0.033179192	0.021541392	0.01419098	0.033520155
AATCGGGACACTACGA-1	0.061756532	0.196774285	0.529667321	0.003790607	0.048342117	0.019539617	0.028143943	0.064901502	0.047084077
GTCACAAAGTTTCCAA-1	0.096617509	0.212227139	0.337267648	0.010926594	0.05358846	0.060688232	0.07748433	0.072900535	0.078299552
TATATTCGCGTCGATA-1	0.055283681	0.328129571	0.389937319	0.001209012	0.010960764	0.109138982	0.03065823	0.01237956	0.062302881
CCTCCCGACAATCCCT-1	0.041884599	0.293077064	0.390945131	0.005388188	0.016712837	0.043974174	0.11768571	0.031600462	0.058731834
CGACATGCGATCTTCT-1	0.10063	0.205363409	0.407184853	0.006127073	0.07868326	0.089071213	0.016621472	0.045956183	0.050362538
AACACGACTGTACTGA-1	0.052414991	0.258796854	0.462423237	0.014968215	0.032434539	0.061198584	0.021851289	0.052182603	0.043729689
CCCAACCACACTAACA-1	0.015671627	0.179414581	0.625108516	0.003775474	0.041762195	0.049575426	0.028771263	0.017502784	0.038418133
CACCGCCGACCAGCGA-1	0.047754636	0.232796871	0.599688395	0.004018608	0.04536395	0.042695079	0.005934981	0.004284357	0.017463124
TGGTATCGCATCCCAA-1	0.03242281	0.161133981	0.645206055	0.007744968	0.049714946	0.039469668	0.002215301	0.00870706	0.053385211
CAGAGTGATTTAACGT-1	0.000352854	0.109841326	0.812651361	0.001264212	0.050483508	0.007724513	0.010245668	0.004926578	0.002509979
AACCCTGGTGGAACCA-1	0.001314281	0.113071036	0.800871618	0.00427086	0.039187004	0.016975843	0.003593557	0.006336673	0.014379128
GTCAGTTGTGCTCGTT-1	0.006386065	0.144685772	0.621759959	0.006868747	0.004841614	0.078569619	0.070362453	0.025405684	0.041120087
ATTGACGTAACTCGGT-1	0.012877011	0.137775378	0.645240707	0.002922636	0.000877728	0.11786435	0.027034052	0.013505778	0.04190236
GATGTCGGTCAACTGC-1	0.000275763	0.225330851	0.67051062	0.000985739	0.003986864	0.091187171	0.001427739	0.001794376	0.004500877
AGGGCAGCGGCGTGGT-1	0.000967333	0.120708252	0.747768687	0.000406473	0.015387948	0.104337219	0.000979131	0.003444843	0.006000115
ACATCGTTAACCTAGT-1	0.001019691	0.189109589	0.636248902	0.00290874	0.003861105	0.125551909	0.010870137	0.020879304	0.009550623
TCCATTGTGACCTCGT-1	5.71E-05	0.156526988	0.772625392	0.000255488	0.002142464	0.054608848	6.21E-05	0.013385158	0.000336552
TGTTTAATACTTCATC-1	0.003157834	0.172348858	0.636141946	0.000305767	0.000296539	0.180239729	0.000574825	0.002838149	0.004096353
TTGCTGGCCGGGCTTC-1	0.002115213	0.105614359	0.779469372	0.000998404	0.00589714	0.084007848	0.005416158	0.003555441	0.012926067
CATATTATTTGCCCTA-1	0.008919789	0.103389382	0.745529146	0.000692101	0.021124755	0.094838487	0.00072921	0.019024259	0.005752872
CTGCCTAGCCACCAAG-1	0.004287075	0.117567742	0.782694057	0.001291982	0.004672229	0.059878416	0.007611573	0.004862764	0.017134162
ACGAGATATTTGCTTA-1	0.013179492	0.095406521	0.643379501	0.00642652	0.024371651	0.147820032	0.033476194	0.008260214	0.027679875
GACTACAATTGCTCGT-1	0.013458254	0.117931914	0.594107724	0.007760151	0.01097566	0.071538575	0.113089693	0.009096819	0.062041209
AACGTGATGAAGGACA-1	0.008311132	0.130676496	0.661861856	0.002254106	0.009293469	0.107118823	0.025645734	0.009972621	0.044865763
ACTCTCTTATACACGA-1	0.003929962	0.061734066	0.804571251	0.003758626	0.014768511	0.087770473	0.000299901	0.017406131	0.005761079
CGCATCATGGCTTCAG-1	0.02431121	0.102661656	0.712733073	0.005995337	0.008307547	0.067580287	0.019265337	0.004661311	0.054484242
CGGCTCTTCGTCGAAC-1	0.007455733	0.100160032	0.793537736	0.006512369	0.007071114	0.04941312	0.003960802	0.015516057	0.016373037
ATTCTTCGTACTTATG-1	0.091886729	0.124807903	0.433917477	0.00999241	0.017510256	0.154928229	0.037053773	0.005154473	0.124748749
AGTGAGGGTTTCTGAC-1	0.020306971	0.149648893	0.65956732	0.009154128	0.012312209	0.070598507	0.006410139	0.012472101	0.059529731
GCCAGGCGTTCGCATG-1	0.102053845	0.243174974	0.371806285	0.008826225	0.07493719	0.045631468	0.024403678	0.044147787	0.085018548
GACTAACACAGCACCT-1	0.117728069	0.273930984	0.354520983	0.004063481	0.054432002	0.07076557	0.018847454	0.030711492	0.074999966
CAATGGAATCTACATA-1	0.009660625	0.452590354	0.365361552	0.001613069	0.074285308	0.053682589	0.015538479	0.006884586	0.020383439
GTGGTCAGCGAAGTAT-1	0.026311892	0.316392481	0.426897322	0.00160263	0.065755901	0.028595343	0.052424721	0.016021323	0.065998386
ATGGCTGGAAATGGCC-1	0.022811673	0.48580119	0.317244652	0.003361235	0.090453823	0.025449459	0.004691595	0.020259557	0.029926816
TATCACCATGTAAAGT-1	0.044308558	0.328292549	0.469260323	0.001933687	0.055566283	0.032200133	0.002862314	0.006196075	0.059380078
AAGCGGCGTCATGGGT-1	0.011012637	0.15750162	0.64366695	0.008897356	0.008807049	0.056604099	0.009228592	0.0245265	0.079755196
ACTAATACGTCAGGCG-1	0.099501296	0.122882019	0.563906643	0.008390843	0.006448282	0.087135119	0.003903512	0.013867365	0.093964922
GGCTGAGCATCGTAAG-1	0.003724054	0.146472571	0.704230443	0.004740011	0.000786904	0.053457712	0.03307162	0.023024889	0.030491797
CGGTTGGGTTCAAGTT-1	0.008817119	0.132587923	0.775041058	0.001727537	0.00546354	0.049322165	0.003465824	0.003829991	0.019744843
GTCCTTTAATGACTTC-1	0.001816801	0.114556358	0.784405744	0.000481699	0.026635386	0.030989431	0.000948617	0.03179105	0.008374915
CCTACAAGTCCGGAAT-1	0.014315594	0.14460415	0.60994166	0.005059535	0.023671524	0.127939052	0.004976207	0.020579189	0.048913088
GCCTGCTACACTGAGA-1	0.000687195	0.189917469	0.55908389	0.001111752	0.030464858	0.207277789	0.003030061	0.002012134	0.006414853
GACTCGGTCGGCGGAT-1	0.019377154	0.187635226	0.649419506	0.002815633	0.004133921	0.081656405	0.001782872	0.02184035	0.031338933
CTAGACATATATGTAG-1	0.008118611	0.169485249	0.617580242	0.00277435	0.025576497	0.095541836	0.01287269	0.016478314	0.051572211
TCGCCCAACTGACTCC-1	0.031408864	0.119205481	0.593733667	0.008494397	0.047384482	0.080638933	0.012816645	0.060696951	0.04562058
AAACTAACGTGGCGAC-1	0.001229856	0.097446623	0.623162898	0.002022634	0.017133875	0.154344491	0.007948781	0.086950189	0.009760652
AACTGAGGTCAGCGTC-1	0.019919407	0.12814439	0.588049249	0.001564222	0.013568259	0.120074608	0.038727667	0.042252586	0.047699611
ACAATGATTCTTCTAC-1	9.32E-05	0.187563642	0.401150902	0.000918664	0.030326904	0.278214124	0.000386193	0.10080841	0.000537926
ATAAGTACCCGATTGT-1	0.002019894	0.150977384	0.55346443	0.001874948	0.037374318	0.1848148	0.001472865	0.043290067	0.024711293
ATTGGGAGTTCTGTAA-1	0.001061298	0.215377663	0.593541833	0.001020087	0.026228295	0.132789971	0.010576148	0.012822471	0.006582233
CGAACATAGTCAGAAA-1	0.007718659	0.196383134	0.673513148	0.001709454	0.015825384	0.056554835	0.010588986	0.016376441	0.021329959
TAGCTCAGATCCTAGT-1	0.059256018	0.159532611	0.616284601	0.003876632	0.065584591	0.036997704	0.002937898	0.026895253	0.028634693
GTGTCGTATTCACCTT-1	0.02032332	0.1311046	0.645264209	0.001919925	0.00745769	0.049889136	0.096676422	0.013947601	0.033417097
CTCACCGATCCAAACT-1	0.030658607	0.187964261	0.558592837	0.006876015	0.042908495	0.050071855	0.016302787	0.037240058	0.069385085
ATATGTGCACAAACCA-1	0.029986367	0.171221937	0.549028433	0.005345285	0.050112248	0.084977959	0.064909248	0.021663718	0.022754806
CAGTCCAACGCCTTCT-1	0.128938661	0.127786839	0.431548766	0.008230951	0.031927751	0.102486739	0.002418232	0.019196793	0.147465269
TCGTCCGGGTACACTC-1	0.043616276	0.206235885	0.567519557	0.003299652	0.00385497	0.124050696	0.0020176	0.005894694	0.043510672
GCAGAAACGTAATCCA-1	0.008887523	0.214880237	0.597993277	0.001039093	0.006067682	0.126672897	0.012972861	0.013872517	0.017613912
TTCGAGCCGGCGCTAC-1	0.015017315	0.198096092	0.572694448	0.000932988	0.01678446	0.101626206	0.007203491	0.049992022	0.037652978
GGAAGATAAGACTGTA-1	0.007728421	0.206376062	0.616216145	0.00084481	0.006083408	0.132139095	0.001487469	0.021191631	0.007932959
ATAAGCAAACACCGAG-1	0.000729305	0.256641512	0.661531554	0.000432735	0.020304039	0.032791001	0.001039647	0.024988689	0.001541517
GCATAAATTGAACGCC-1	0.00130418	0.157409064	0.64633319	0.001923542	0.011170281	0.146168034	0.003189186	0.028346532	0.004155992
CGCCGGTGTCGCAGTA-1	0.000561759	0.2066523	0.594087112	0.000440344	0.033711956	0.106175644	0.001240212	0.055248376	0.001882297
GACCTGGTCTGGGCGT-1	0.00248524	0.27680911	0.587928351	0.001869376	0.056202789	0.013441872	0.018599523	0.030625063	0.012038676
AGCCGCTTGATTAGCG-1	0.003255471	0.28141016	0.570787578	0.005926672	0.059747413	0.02455689	0.024760723	0.022457556	0.007097536
CCCGGCTAGGTGAGAA-1	0.002062049	0.272319908	0.657420321	0.002267622	0.012504182	0.014073843	0.008773315	0.026291613	0.004287148
CGAGCCGAGCACTCGA-1	0.005964442	0.261387981	0.620909325	0.003449025	0.02209823	0.015023804	0.012516041	0.042166589	0.016484564
TAGTGCTTGAATCCTT-1	0.009040947	0.340498017	0.54377809	0.001293232	0.009644812	0.038344572	0.010924296	0.013872218	0.032603815
CAACCGCACCTAGACA-1	0.01174629	0.212193017	0.655171574	0.002152182	0.012968045	0.033780898	0.001225339	0.053280485	0.017482169
ACCACTGTTCAAGAAG-1	0.019646195	0.237784467	0.642264008	0.002297581	0.009076694	0.045175504	0.00797014	0.006107197	0.029678213
AGATGCTATAACGAGC-1	0.018650041	0.140996437	0.643933074	0.00362823	0.02663031	0.044704669	0.02372283	0.0647876	0.032946809
AATTACTCGTACGCTC-1	0.012372922	0.252615042	0.636845163	0.001872114	0.001929846	0.038697816	0.004364999	0.027692484	0.023609615
CGTCAATCTTTAACAT-1	0.018257482	0.206146357	0.650158729	0.002877035	0.024638216	0.063689416	0.005235727	0.012442701	0.016554337
CCAAAGCAGTTGGTTG-1	0.046380298	0.166463201	0.662299817	0.001444306	0.010680283	0.047425278	0.002086375	0.030567533	0.032652909
CCATATTGGATCATGA-1	0.013358033	0.191578425	0.654447499	0.010354155	0.016107232	0.036912099	0.026743227	0.022291204	0.028208125
CGTACCGAAAGTCTAG-1	0.017629103	0.132093523	0.70571024	0.004165318	0.013127727	0.041339462	0.004774149	0.038002199	0.043158279
CTCGAGATCCAAAGCA-1	0.006948958	0.186287455	0.582476475	0.003283516	0.004515539	0.079475315	0.101839554	0.019815725	0.015357464
TGGATAGAGTAACAGA-1	0.010800632	0.231113989	0.694402484	0.003453309	0.017214408	0.017530825	0.004248249	0.011163844	0.010072261
TCACAGATCCTCAAAC-1	0.004246422	0.215570292	0.59695989	0.001652662	0.02284052	0.045262186	0.004787831	0.059981379	0.048698819
AGAGCTACGAAAGCAT-1	0.01378615	0.25993752	0.596957	0.005072667	0.024879948	0.024091435	0.036100024	0.017859335	0.02131592
TGCGTGATTGGGTGTC-1	0.029825813	0.102575844	0.55423649	0.008594309	0.001302552	0.060502199	0.041101237	0.041908523	0.159953034
CACATGTTTGGACATG-1	0.054288018	0.207528926	0.655865951	0.00651966	0.002579602	0.016523212	0.000745708	0.031378966	0.024569958
TTCGCATCCGGAAGCA-1	0.082077782	0.165003762	0.566737376	0.010942935	0.007915612	0.060991866	0.019875961	0.019753772	0.066700935
CCCTAGTGTCAGGTGT-1	0.105697366	0.197374726	0.355198306	0.016399694	0.131187615	0.021560972	0.027545961	0.017018654	0.128016707
TTACCGCCTTAGGGAA-1	0.228486211	0.113196366	0.35354576	0.003615287	0.090766329	0.111616117	0.002716	0.026927524	0.069130406
CCAGTCCATTATTCGA-1	0.041882097	0.229137004	0.512708807	0.001168389	0.066206265	0.044426549	0.002906869	0.061639256	0.039924764
CGTAAACGCTTGAGTG-1	0.007020601	0.242850174	0.479252681	0.006972508	0.047462581	0.155935662	0.019917454	0.015811894	0.024776445
ATTCCTTCCAGGCGGT-1	0.000358733	0.175441193	0.616379948	0.002640366	0.007309237	0.188322781	0.004361506	0.002885439	0.002300797
TTCCTTTCTGTGTTGC-1	0.000647004	0.259823283	0.463536798	0.00337127	0.036409962	0.221027147	0.002711996	0.009703783	0.002768758
AGTTGACATCGGCTGG-1	0.006217516	0.11517714	0.708482581	0.012045564	0.041405018	0.016926566	0.000654433	0.05216839	0.046922793
AACTCGATGGCGCAGT-1	0.092659888	0.365200879	0.423492476	0.001767347	0.059839128	0.031836562	0.008513458	0.006759543	0.00993072
GATAAGGCAGATGCAA-1	0.016272094	0.21479564	0.692532255	0.00144507	0.030734287	0.013918469	0.001317694	0.023701934	0.005282558
GGCTGGCTAGCTTAAA-1	0.123628414	0.220598792	0.307466731	0.001379005	0.111865702	0.050731028	0.103410499	0.003123427	0.077796403
CCTCATGCAGCTACGA-1	0.136318613	0.057607501	0.477466261	0.006148121	0.001533743	0.138515562	0.020204124	0.012644219	0.149561857
GACGCCTGTTGCAGGG-1	0.133623508	0.106944574	0.672582225	0.004796009	0.010090065	0.025553894	0.00215621	0.005858467	0.038395047
TAATTAGATGGATATG-1	0.127407796	0.120886336	0.482545614	0.00848424	0.002886223	0.116983473	0.026149519	0.038235121	0.076421677
GAGGGCATCGCGTATC-1	0.119650412	0.146770428	0.515218054	0.002719242	0.028511257	0.079794107	0.006150978	0.011577768	0.089607753
CTTGTGAGTCTTTGAC-1	0.339131651	0.054601322	0.247541943	0.013114776	0.00445973	0.17178299	0.013764104	0.008087688	0.147515796
TCAACACATTGGGTAA-1	0.1537735	0.113196043	0.530947926	0.003335387	0.000565202	0.085278565	0.002702631	0.038617363	0.071583383
ACTGTATACGCGAGCA-1	0.293006153	0.075378082	0.407473153	0.005078616	0.017005311	0.041332743	0.003699014	0.029244405	0.127782524
GTGAAACGTGCTCCAC-1	0.046377045	0.345001903	0.452709179	0.001884691	0.078255845	0.021730591	0.005585094	0.006414076	0.042041576
CGAGTGCTATAGTTCG-1	0.081713862	0.171878702	0.555955889	0.003543461	0.036487393	0.050647919	0.006689405	0.031219884	0.061863483
GTACTGCATGAAGCGT-1	0.260991229	0.155553044	0.424976812	0.005167788	0.009805827	0.054270639	0.001692043	0.004361015	0.083181603
GTAACTTGCGGCAGTC-1	0.044377876	0.340998771	0.506448278	0.002446223	0.034719766	0.014809145	0.011185016	0.016846047	0.028168878
GAATCGCCGGACACGG-1	0.044103212	0.327377206	0.47975154	0.008588492	0.062962515	0.017394208	0.01510354	0.023986272	0.020733014
GGGAGTAATGGCTGGC-1	0.011665778	0.376651882	0.468041311	0.009713569	0.019106137	0.029804676	0.024587745	0.030716813	0.029712088
CATGAACCGACATTTG-1	0.048799433	0.176064164	0.65594515	0.006672025	0.016743118	0.019828271	0.007563849	0.013637509	0.054746481
TCTGTCATACAAGAGC-1	0.030049569	0.247995894	0.566530089	0.0019563	0.005578498	0.035721525	0.011774128	0.011997732	0.088396266
GTCGTCAATTATAAGG-1	0.004103083	0.066673389	0.820615433	0.00219009	0.021287026	0.048457042	0.008355858	0.00161196	0.026706119
TAAAGAGCCCGAAACC-1	0.003794436	0.056669963	0.895884517	0.002067976	0.008996474	0.011193792	0.004845721	0.008607239	0.007939883
GTACTGAGGTCGTAAC-1	0.000390907	0.073886956	0.878629564	0.001389541	0.006752561	0.023228721	0.000767895	0.007837827	0.007116029
AAAGACCCAAGTCGCG-1	0.000972206	0.066739258	0.887220191	0.002147589	0.005642652	0.012545138	0.000926072	0.01806105	0.005745844
CGTCAGTGCGCACAAG-1	0.001932341	0.031714092	0.903810361	0.002705997	0.006597379	0.022667569	0.012094484	0.008992577	0.0094852
TGTATCCTTATTCCAT-1	0.027936314	0.226035549	0.562395461	0.006809311	0.052870659	0.006744055	0.053139037	0.010997196	0.053072417
ATTCTCGTCTCTTTAG-1	0.019015957	0.215169814	0.442775358	0.002436214	0.059755218	0.010223621	0.190297377	0.018372539	0.041953902
AAAGTCACTGATGTAA-1	0.194806272	0.054232311	0.366781788	0.00544517	0.001627509	0.145369727	0.029372794	0.014948873	0.187415557
TGTCTACAGTTTCTGT-1	0.058086863	0.194415878	0.472222472	0.018926681	0.077584326	0.016274441	0.060649763	0.074789965	0.027049611
TTAACGTCGCAAGACC-1	0.066675214	0.075634695	0.525062943	0.008749702	0.040802647	0.070139962	0.019056853	0.037264229	0.156613755
CTATGTCTATTGAAAC-1	0.054960332	0.141896728	0.459529126	0.042612966	0.01640231	0.021157322	0.053721692	0.175645027	0.034074498
TCGGGTGAAACTGCTA-1	0.059521443	0.23941446	0.479780285	0.003565583	0.007226377	0.075710399	0.037777143	0.025126149	0.071878161
TGTCCCGACATAGCAC-1	0.039975893	0.31205113	0.500222421	0.000466249	0.008691387	0.028771265	0.043906242	0.043926481	0.021988932
ACAGCATAGAGCCAGT-1	0.034112132	0.211711029	0.487277875	0.013239392	0.035132386	0.040578952	0.032019941	0.029778626	0.116149668
ATATTCCCACAGGTCA-1	0.042105125	0.366055003	0.344312905	0.001116413	0.021449725	0.049372313	0.144347765	0.008833387	0.022407365
TTGGATCGACTTCTGG-1	0.03764623	0.248034751	0.580428308	0.007678466	0.019779164	0.025997352	0.002162922	0.037968053	0.040304754
CACCATCGGAGGAGAC-1	0.069286193	0.241380586	0.410468456	0.009914108	0.030936915	0.045832509	0.12071769	0.037548833	0.033914711
TCGTTCGTTATTATGT-1	0.088622018	0.455058918	0.297437256	0.006792425	0.036728164	0.042275095	0.002905679	0.009258724	0.06092172
CTTAACTTCGAAGTAC-1	0.074052983	0.283437845	0.357642836	0.015778086	0.034680197	0.061863444	0.020836821	0.020608002	0.131099786
GCACAAGTGTCGGAAG-1	0.023382917	0.305869915	0.454823451	0.030942363	0.035794256	0.030891586	0.015684542	0.081209855	0.021401116
TACCAGCTAGGTTTAA-1	0.062835768	0.207858092	0.466475627	0.0050418	0.044512719	0.045169265	0.004332338	0.033538527	0.130235863
ACGTACAGATTTCTCT-1	0.067683612	0.209055683	0.366430322	0.005731783	0.059949712	0.040744642	0.028695649	0.009850622	0.211857975
AATTTGGTTCCAAAGA-1	0.0179652	0.128605718	0.662176531	0.003339505	0.014759673	0.08302212	0.02235521	0.033324588	0.034451458
GTAAGGATTTGTCGGA-1	0.002814886	0.195118508	0.729016028	0.006752762	0.0112844	0.01315011	0.010507649	0.007417637	0.02393802
CATCATCTACCCGGAC-1	0.01319945	0.11688767	0.755216124	0.001968168	0.018136741	0.05669124	0.006504487	0.007723417	0.023672703
ACGATGGATCCGATGC-1	0.020255645	0.217526855	0.651387369	0.001744008	0.040404441	0.041002526	0.000832452	0.012515953	0.014330749
CACTCAGCTCTTGAGG-1	0.041454458	0.134017931	0.643322874	0.000766756	0.000504809	0.102111254	0.001611066	0.030363023	0.045847829
TAGATCCGAAGTCGCA-1	0.004143107	0.204386926	0.650167505	0.001139195	0.008135534	0.097361523	0.009295186	0.004605272	0.020765752
TGAAACTTATGCAAGC-1	0.004887274	0.123992515	0.711435354	0.002092118	0.027299181	0.090051112	0.005041452	0.03059628	0.004604714
GCGATTCTGGAAGCAG-1	0.000791244	0.244460982	0.693083676	0.000231627	0.00135145	0.042618708	0.007776438	0.007056431	0.002629444
CAAACTATTGAGCTTC-1	0.003821083	0.211200679	0.553526593	0.000888122	0.007792744	0.172144528	0.017894639	0.018877858	0.013853754
TAGAATTAAGGGCAAC-1	0.001403461	0.224217264	0.558710293	0.00051805	0.002787348	0.15357039	0.009167356	0.045687217	0.003938621
CGAAACATAGATGGCA-1	0.014908918	0.175934427	0.669565712	0.001236671	0.005196432	0.082175338	0.027344245	0.014310011	0.009328246
GATGGTGCCCTAGGCA-1	0.007401505	0.174979293	0.608965395	0.004357631	0.01260164	0.122866854	0.025958746	0.020003706	0.022865231
CCCGCAGGGCCCAAAG-1	0.03740168	0.13237615	0.5673758	0.006478938	0.010769859	0.190592724	0.005610311	0.016124229	0.03327031
ACAGCGCACCCGCAGC-1	0.008190594	0.140619105	0.724476649	0.001287071	0.008390666	0.072428325	0.010497253	0.006859421	0.027250915
GGTAAATGTGCGTTAC-1	0.031193519	0.151361447	0.625361152	0.002586901	0.008410658	0.12334932	0.029298906	0.010619896	0.017818201
GTCCTTCTAGTGGGTT-1	0.014340197	0.109324681	0.689458289	0.002961827	0.015757363	0.053189773	0.063706059	0.023093038	0.028168772
GGAAGCTCGCTTACAG-1	0.04629246	0.105597471	0.526795496	0.016637785	0.014114362	0.194442383	0.030472664	0.00986719	0.055780189
CACCGATACACCGAGC-1	0.025055426	0.182154277	0.686815196	0.003712749	0.004059105	0.035713778	0.005898597	0.021179521	0.035411352
CAGCCGGGCCCTCTAT-1	0.159124947	0.103936401	0.55897524	0.006489342	0.013215109	0.058431897	0.006531081	0.018917093	0.07437889
CGGAGCTTATAACACC-1	0.031939159	0.187716421	0.478222028	0.016372712	0.013822201	0.085490692	0.037955045	0.033233496	0.115248244
ATTACAACTACCGGCC-1	0.093816052	0.261265783	0.363366365	0.021720788	0.021591272	0.068422639	0.009388097	0.050866113	0.10956289
TCCTCTGGCCCATTAG-1	0.102891538	0.208119829	0.256891762	0.003694398	0.146227187	0.041541978	0.154169596	0.010053322	0.07641039
CGGCACCGTTAGCGCC-1	0.162736914	0.402731681	0.152609888	0.002840486	0.098782351	0.067653906	0.032964867	0.005261202	0.074418705
TCGGTCCCTGACTCCA-1	0.054154805	0.358461441	0.329559997	0.001489852	0.112027903	0.049790212	0.005229615	0.006971112	0.082315063
TGGTTGGAGGATCCTG-1	0.011521389	0.750623618	0.110423311	5.42E-05	0.099539419	0.015515696	0.002930122	0.000417429	0.008974858
CTGCGGTAGTCACGTG-1	0.01756969	0.603860659	0.211182951	0.000189152	0.077136346	0.041759807	0.01633859	0.004369065	0.027593741
GTGCCTCAGTGTACGG-1	0.058430447	0.626486376	0.185056153	0.000570629	0.063701754	0.014931905	0.016907345	0.005518308	0.028397083
ATCGTTCACTTTCGCC-1	0.011810794	0.503629261	0.35965928	0.000401588	0.081313115	0.015226059	0.01465144	0.002175749	0.011132714
ACTTACCGGGCGCGCA-1	0.022430771	0.326002221	0.259041914	0.002781926	0.125635336	0.088205058	0.020897139	0.025229987	0.129775648
CTAGACTGCATTTCGT-1	0.02537466	0.152263235	0.607674288	0.006499942	0.046596749	0.092988907	0.003378076	0.006025292	0.059198851
TTGCCGGTGATCCCTC-1	0.01727811	0.232638775	0.510570647	0.006904208	0.053156569	0.106382432	0.01514109	0.009575842	0.048352325
CTGTCACGCCAGGCGC-1	0.003173072	0.177262451	0.679293649	0.00408029	0.023302175	0.082130816	0.003911934	0.004184749	0.022660866
CGGTATAGGTATTAGC-1	0.033102757	0.233063412	0.463849888	0.007024537	0.018483789	0.088594633	0.010653478	0.010507024	0.134720482
CCAACGCTTGCCAGGG-1	0.010261948	0.181583756	0.676509887	0.003569418	0.007486886	0.080323564	0.013715799	0.007354331	0.01919441
CGTTGAGTAATTGCGT-1	0.061540404	0.361270912	0.396747226	0.002103952	0.059314138	0.030597785	0.004121684	0.008898062	0.075405837
TAAATGCCGTCTCATG-1	0.045525262	0.324304264	0.365541708	0.007307059	0.097951213	0.033990246	0.054259393	0.005260875	0.06585998
CGGTTTATGAAGGAAC-1	0.007118987	0.241355512	0.598192512	0.002514491	0.050622371	0.057588801	0.006063512	0.0078853	0.028658514
GCAAGATGTGTTCGCG-1	0.038062188	0.156829898	0.542106119	0.004334906	0.021982125	0.077193329	0.02872248	0.009326547	0.121442407
AAAGGTAAGCTGTACC-1	0.035646177	0.20825823	0.613078827	0.007406241	0.040566897	0.031342118	0.007888114	0.027112103	0.028701292
GTACGTCACGTATTAA-1	0.058253649	0.174518788	0.416344918	0.004694422	0.013780054	0.159898392	0.033241722	0.010435322	0.128832734
AGTACCTTCGAGTGCT-1	0.011514547	0.263768389	0.534613672	0.001696941	0.025018221	0.096610514	0.033272732	0.005968218	0.027536766
ATTGTGACTTCGCTGC-1	0.021862458	0.177098598	0.500850379	0.00233548	0.026161631	0.157811862	0.044342464	0.003432615	0.066104513
TGTATCAGACTGAAGC-1	0.019336789	0.16865462	0.562428798	0.002097806	0.026968124	0.071702375	0.043619804	0.065626363	0.039565323
GAGACCCTGCAACGCC-1	0.000527049	0.167477752	0.712465992	0.000427882	0.008903045	0.060120463	0.006484266	0.039245773	0.004347779
TGGGTGGGATGTCATT-1	0.004629377	0.180907384	0.625733392	0.001239303	0.044274595	0.099177217	0.00169332	0.034527298	0.007818115
GGCTAATGATTGAAAT-1	0.001750634	0.168522942	0.670186779	0.000686307	0.017962534	0.101863345	0.007559405	0.025942602	0.005525452
ATAACGTTACCTCCAC-1	0.022495795	0.189710879	0.534521144	0.002712999	0.029251324	0.14944998	0.010438954	0.036786789	0.024632136
TGCGAGATGGCGGCCA-1	0.001380711	0.170465628	0.766741151	0.001175982	0.003172829	0.047599425	0.002769616	0.004815147	0.001879511
CACACTTGTATTGCGA-1	0.001126781	0.148484563	0.663261648	0.002976451	0.009971478	0.136211294	0.009038182	0.018711176	0.010218427
GCTGGTGACTCGTAGT-1	0.030463273	0.123186014	0.705370754	0.001861369	0.007439591	0.065546543	0.012988369	0.012980249	0.040163839
CGACACCGCTTAAGGA-1	0.016296237	0.229627471	0.551230611	0.002062693	0.018537073	0.096250652	0.029598815	0.020521675	0.035874773
GTAACAACTGACCTTG-1	0.008232399	0.263197666	0.610351485	0.003440401	0.044067391	0.014909146	0.011971823	0.036789617	0.007040071
CAACTGAGGGTATGAC-1	0.039624242	0.182818105	0.529662227	0.004767143	0.073817395	0.055954215	0.010953548	0.026238933	0.076164192
CTAATTATGAAGCGTA-1	0.105903571	0.087314328	0.567712755	0.009061423	0.046508326	0.137548985	0.002933459	0.021947513	0.021069639
CCGATCTTAAGAGGCT-1	0.003284754	0.261530129	0.582913485	0.001534174	0.026446289	0.085096206	0.004315814	0.027214233	0.007664917
CGACTCGGTACACGGT-1	0.012043769	0.297392224	0.575513534	0.000630419	0.030495751	0.054300062	0.000331408	0.02064815	0.008644683
TGCTGCGTCAGAGTTA-1	0.00435957	0.178021559	0.532466002	0.002435486	0.041699246	0.173436969	0.016131515	0.038336137	0.013113518
AGAGTTGCAGGCCTCC-1	0.00023436	0.156068156	0.672346752	0.000503358	0.040554689	0.101885776	0.002441714	0.023797261	0.002167936
ACTGGCGAACCTGCGT-1	0.000178497	0.201782163	0.631889662	0.000111047	0.028359628	0.098341616	0.00028031	0.035913073	0.003144003
ACTAAGGACGCACACC-1	0.000569291	0.201106276	0.641582297	0.000501423	0.052486999	0.081386127	0.001997157	0.017876631	0.002493798
CGTCCAGATGGCTCCA-1	0.003473912	0.336844284	0.52827263	0.001420886	0.043570706	0.017924775	0.001725692	0.052950032	0.013817082
ACTATCGCCGGCTAAA-1	0.002832234	0.2766653	0.571408646	0.012887426	0.062504948	0.010915271	0.009709512	0.044326361	0.008750302
GATAGCGTACCACGCG-1	0.004051351	0.309614298	0.629752048	0.00101315	0.009996662	0.007637848	0.015283987	0.017941339	0.004709317
AGGACTTATAGGAGAA-1	0.001542924	0.270739271	0.671601269	0.00124567	0.023851081	0.01156002	0.008244456	0.00737906	0.003836249
TAGTCGGGATTCTTCG-1	0.010655831	0.180775184	0.537710039	0.00682558	0.016375199	0.041929262	0.060322721	0.072027534	0.073378651
ACCATTAAGGGTGTCA-1	0.032528729	0.181974336	0.591777132	0.014310023	0.021166504	0.04559299	0.000988784	0.092195091	0.019466411
TTAATGTGTTTGCAGG-1	0.002950349	0.162329923	0.742940945	0.00076091	0.020021602	0.015218075	0.005393645	0.04598704	0.004397511
TCCGCAGCCACCTAGC-1	0.01183339	0.197053967	0.655860757	0.001677576	0.002072522	0.037514326	0.005856882	0.013652152	0.074478429
GAGGAGATCCTCATGC-1	0.030690097	0.129999835	0.670966202	0.007626758	0.012926384	0.074516687	0.002590398	0.027639036	0.043044603
GGTCCTTCATACGACT-1	0.01681219	0.13859887	0.639538171	0.012533849	0.026948705	0.056411967	0.011709695	0.0335419	0.063904653
CCCTGTTGGCAAAGAC-1	0.01898886	0.245896752	0.640139118	0.000393298	0.005652951	0.02337942	0.047039298	0.005442668	0.013067634
GTGCCTAGCTATGCTT-1	0.014077137	0.161848925	0.647064047	0.002696897	0.027233793	0.025944474	0.004790597	0.048404077	0.067940052
GTCATCTCCTACAGCT-1	0.041632592	0.156130134	0.615193042	0.002066275	0.040564986	0.077131087	0.004558085	0.016772814	0.045950984
GCGAGAAACGGGAGTT-1	0.016546951	0.102575793	0.686273336	0.004981966	0.018289506	0.035529216	0.030242778	0.030389978	0.075170476
CGTCGCGGCGGGATTT-1	0.037998593	0.085056665	0.510472812	0.007514734	0.043875917	0.131516644	0.131173638	0.005918309	0.046472687
CATTGTGTGCTAGATC-1	0.039347489	0.226799018	0.526867675	0.008878139	0.011116425	0.117282712	0.003642703	0.009071102	0.056994738
CGCGGCAGTATTACGG-1	0.020054935	0.141112045	0.575536271	0.005115023	0.012708124	0.116921265	0.037141901	0.031495402	0.059915035
GAAATGGGATGTAAAC-1	0.0230587	0.192180679	0.639134802	0.002752571	0.008588602	0.046957701	0.005574293	0.012049334	0.069703317
CATTCCCTAAGTACAA-1	0.033685608	0.200584693	0.564772079	0.00572118	0.027515691	0.02444253	0.046221686	0.070788941	0.026267593
AGTTCTGCGTTGTATC-1	0.027203942	0.265525443	0.303915324	0.006951396	0.056838504	0.039027726	0.17299747	0.02795475	0.099585444
ACCCTATAGGACTGAG-1	0.171051626	0.067133414	0.53252019	0.006527676	0.031789318	0.078013788	0.071960412	0.014370093	0.026633482
TTAGATAGGTCGATAC-1	0.132293062	0.120988114	0.495778288	0.002370151	0.00192447	0.073119381	0.008716791	0.007503668	0.157306075
ATTGATAGCAACGAGA-1	0.035389511	0.158239343	0.657134497	0.004329602	0.006159696	0.071565768	0.001843003	0.010857946	0.054480633
TCTCGGCTCCAGGACT-1	0.012462352	0.223831227	0.523882837	0.005198216	0.013033283	0.148295413	0.006392924	0.001901549	0.065002201
CTTGAGGTTATCCCGA-1	0.051530096	0.292866124	0.393955839	0.003433904	0.110660342	0.047639243	0.022424164	0.037266438	0.04022385
AAGAAGGATCAGTTAG-1	0.057473966	0.250035729	0.483497717	0.008780857	0.098810557	0.019978858	0.004449928	0.014906335	0.062066054
GTACGACGGCGCTGCG-1	0.029862632	0.227154799	0.61905258	0.002663439	0.08758406	0.015071966	0.005522341	0.005981746	0.007106436
CTTATGTTGACTACCA-1	0.18455587	0.156548583	0.493720726	0.009525832	0.05490521	0.015321421	0.008141387	0.006416552	0.070864418
CGGCACTCAAGAAAGT-1	0.02764587	0.264892898	0.552987702	0.003561462	0.102312546	0.01169873	0.012221727	0.008789424	0.015889642
GTCAAAGTTTACATAG-1	0.15769951	0.187089276	0.424789607	0.00667089	0.076442014	0.037464676	0.010659374	0.005413404	0.093771249
CTCCTAAGTTATGTCT-1	0.128762524	0.169584962	0.362462439	0.006046989	0.089132589	0.044627355	0.005731678	0.027817072	0.165834393
ACTGTGCTAGTAGATC-1	0.066423888	0.224253655	0.474390016	0.000336558	0.022774036	0.123784608	0.00211571	0.03518237	0.05073916
GTTTGGCCGCTCAGCG-1	0.078693251	0.189857842	0.511278841	0.001582167	0.000153816	0.122710313	0.003488586	0.021624131	0.070611053
TTATCCAATCGAACTC-1	0.236980107	0.120508191	0.27574447	0.007830645	0.032240118	0.140208502	0.013104038	0.006176862	0.167207066
CCGTACCCAAGCGCCA-1	0.060749021	0.204991701	0.503569548	0.005086022	0.050349877	0.043382792	0.017196292	0.03251937	0.082155379
CATACAAAGCCGAACC-1	0.050331978	0.285943266	0.450689463	0.002160076	0.078231978	0.024330153	0.080529404	0.012560653	0.015223031
GGTCGGTAATTAGACA-1	0.064842993	0.140030575	0.471856783	0.026836225	0.030496441	0.05728874	0.062549179	0.019287635	0.12681143
AGCGGGAAGGGTCCAT-1	0.035703163	0.284709618	0.494491781	0.00647339	0.050500514	0.036240538	0.025776615	0.012287506	0.053816876
GCCCACCAAGGCTGTC-1	0.04850207	0.224225904	0.501640372	0.004155877	0.036011281	0.013435848	0.009017364	0.079506002	0.083505282
GTAGACGTCGTTACAT-1	0.021130485	0.336976105	0.482610132	0.013463949	0.019514258	0.005547177	0.03053165	0.059628268	0.030597976
GAGCATCATCCCTGGG-1	0.009695701	0.361026762	0.477063676	0.01028855	0.037318588	0.009093976	0.043291462	0.026400775	0.025820511
AGGTAACCTCCTATTC-1	0.180752369	0.165153488	0.271509062	0.00369169	0.066935631	0.064088121	0.024212566	0.002183236	0.221473838
GGTTTGAGTGCTGGAA-1	0.051018912	0.182840751	0.563948139	0.003831766	0.028277836	0.028305658	0.073778782	0.011466662	0.056531495
GCACTAGTCGCGCTAT-1	0.050618686	0.062164512	0.590102723	0.01581021	0.007384955	0.057203437	0.018340709	0.055533168	0.1428416
GGTAACTATGTATCTG-1	0.001220763	0.078584013	0.840062564	0.002271588	0.01325243	0.018675571	0.006467438	0.012469961	0.026995673
GCGGTCCCTAGACGCA-1	0.01146857	0.054181045	0.770141881	0.006914759	0.036535204	0.059557603	0.023888708	0.016219752	0.021092478
CGAGCGTTGATCAGCC-1	0.001334747	0.075420761	0.829060334	0.003248905	0.009129344	0.053602518	0.008889021	0.006384705	0.012929665
AATCCAAGGGCCTGAG-1	0.00045539	0.091328349	0.853145192	0.001795955	0.005027	0.028513331	0.001689523	0.008573077	0.009472183
CCGTGCCCATGACGGC-1	0.000787153	0.080610714	0.845167537	0.002752092	0.008818797	0.025337298	0.008939004	0.019241249	0.008346156
GAAATTCACATCGCTG-1	0.004063212	0.11772069	0.781479675	0.002679319	0.004431599	0.040823918	0.009026936	0.01543433	0.02434032
CTCTGCGAAGCAAGCA-1	0.002098132	0.082017855	0.843865366	0.002999313	0.004385977	0.004899266	0.009463045	0.032823417	0.017447629
AGTAGGTAACATACAT-1	0.033421412	0.093509324	0.688735204	0.004572616	0.002579912	0.035905471	0.002387989	0.025060354	0.113827717
ATTGGGAATATCTTGG-1	0.120221943	0.068628856	0.568180005	0.005475701	0.012953716	0.082948762	0.008690645	0.010137643	0.12276273
TAGAGCTACGAAGAAC-1	0.069418569	0.052563501	0.739182573	0.001828311	0.001791113	0.073929724	0.010948952	0.005500901	0.044836356
TGCGGCATAGTTCAAC-1	0.010816747	0.041627018	0.876895048	0.003083933	0.003406962	0.033710365	0.004041348	0.01214289	0.01427569
CCGCCGGTCAACACAC-1	0.017339933	0.086132578	0.727933553	0.002471509	0.0022202	0.076001549	0.010046895	0.010296031	0.067557751
TCGTATAGTGCAATTA-1	0.180999613	0.025319334	0.55063502	0.013723353	0.000148566	0.074589353	0.033165222	0.027266072	0.094153468
TAGTTTATTCTTGCTT-1	0.018131301	0.077391382	0.744716788	0.00483197	0.003278903	0.051438485	0.027752751	0.015701096	0.056757325
GATATCTCATGCAATA-1	0.039651733	0.130221635	0.604405893	0.007535728	0.040964918	0.025970634	0.004723816	0.080535077	0.065990566
CGTTTAAGCGGAGCAC-1	0.064761569	0.089153504	0.721724792	0.00442803	0.002756928	0.03870566	0.003847318	0.015156456	0.059465743
CATGCTGGCTCCAATT-1	0.071929824	0.054036135	0.67148606	0.002025587	0.000123547	0.123766661	0.006757924	0.01038173	0.059492532
GAAACAGCCATGCAGT-1	0.045458571	0.075830088	0.643696013	0.007382236	0.00165293	0.114307162	0.015022553	0.022172802	0.074477647
AGTTTCGCAGGTCGGA-1	0.096608627	0.060415923	0.673402678	0.0098351	0.000565905	0.055037997	0.004026909	0.020885073	0.079221787
CTCATGGCTCACAATC-1	0.058357157	0.14182945	0.546706552	0.001656291	0.021905959	0.075998907	0.075610511	0.029375912	0.048559261
AACCGTTGTGTTTGCT-1	0.023658372	0.150265246	0.723116256	0.007340001	0.000525174	0.031857687	0.003944193	0.031199224	0.028093846
ACCCTTCATCTGCGAA-1	0.071406234	0.117901113	0.698480332	0.00158846	0.001304574	0.042661424	0.003180211	0.022381814	0.041095836
TGCGGTGAAATTTCAT-1	0.016627835	0.088139726	0.739153962	0.002325797	0.003844368	0.047275652	0.019559749	0.032267776	0.050805135
CAAATTGTCAGCAAGC-1	0.080424707	0.13697406	0.618310504	0.003502935	0.016781386	0.077782485	0.002146693	0.033492624	0.030584606
GAGGTACATCCATCTT-1	0.006480005	0.171208416	0.683254827	0.001347138	0.002429037	0.113739995	0.003355628	0.004040998	0.014143957
AAATGGCATGTCTTGT-1	0.0053697	0.191561437	0.666305815	0.001254628	0.006009532	0.10128161	0.013114024	0.004297726	0.010805529
TCATCCCAGAGGGTGG-1	0.000846753	0.16001816	0.58725359	0.000884587	0.002948928	0.217590807	0.001784941	0.022819617	0.005852618
CGTAGCGAATTGTCAG-1	0.002928477	0.103331937	0.486428189	0.003188887	0.016831201	0.255831217	0.016182029	0.090105732	0.02517233
CCTAGTTAGTCGCATG-1	0.021139492	0.151688534	0.680198213	0.002156633	0.001846135	0.087497727	0.024075412	0.011262618	0.020135237
GAAACTCTAATGAAGG-1	0.002410338	0.164265878	0.589201284	0.002506402	0.045604121	0.136655259	0.02262189	0.030272823	0.006462004
TTGTATCACACAGAAT-1	0.015599698	0.127085587	0.636783718	0.002989417	0.002633834	0.139255711	0.00888439	0.041104822	0.025662823
TTCAAGCCGAGCTGAG-1	0.001326664	0.172700434	0.713224358	0.000276727	0.018064847	0.056013871	0.005091573	0.023455106	0.009846419
AGGTACGATATTGCCA-1	0.008610262	0.162553598	0.692207719	0.001032706	0.017610978	0.069499151	0.008627015	0.020815413	0.019043159
TTAAGCCGACAACTTC-1	0.013877786	0.222412907	0.477342898	0.004410978	0.027715801	0.17467416	0.02655803	0.024788421	0.028219018
GTCTTAGTACAGCCGG-1	0.021424149	0.195311007	0.588124838	0.002576704	0.01369303	0.085217813	0.033895446	0.02305751	0.036699505
TGGGTAAGGTTCCCGC-1	0.005338402	0.328472551	0.462297081	0.000347559	0.072775208	0.107537109	0.003999878	0.013981364	0.005250847
CTACGCCATTTCCGAT-1	0.040544316	0.257626283	0.507227066	0.004232971	0.036691193	0.101630757	0.005052044	0.015379983	0.031615386
GACCGTCAGGTCGTGA-1	0.013062748	0.175369074	0.644054591	0.001028002	0.009733403	0.09569452	0.002240383	0.047739803	0.011077476
TAGTTAAGATAGGATA-1	0.01920325	0.103221431	0.640932549	0.002277312	0.001874651	0.10238264	0.059106774	0.045674692	0.025326701
GAATATTCGGAGTCCC-1	0.018945486	0.141232836	0.601391641	0.003595409	0.007412759	0.140282026	0.016397988	0.032054366	0.038687489
CAAACTACGATAGAGA-1	0.097765455	0.087723932	0.636370652	0.004531832	0.001814759	0.057543688	0.007972929	0.034948695	0.071328059
CAGGAAGACTTTATAT-1	0.099507455	0.21993267	0.471092001	0.002484704	0.027200868	0.110265385	0.015184748	0.003864997	0.050467172
TTCGTAATCCCAGCGG-1	0.053591804	0.186344983	0.523329078	0.015959888	0.010626705	0.051926345	0.013607191	0.074609177	0.070004829
GTGAGGAGCGGTTGAG-1	0.127058377	0.121037682	0.537660085	0.007004123	0.009247295	0.092693088	0.02411566	0.007869116	0.073314574
CAATCCCTATACCAGC-1	0.037628559	0.282388684	0.361123787	0.139146044	0.032141135	0.018103411	0.026284495	0.070580726	0.032603159
AGGGAAACGAGGTACT-1	0.144258803	0.274219858	0.317897252	0.005625767	0.104031804	0.063382121	0.015414924	0.019947179	0.055222292
TCCTGCCAACTGGAGA-1	0.003805612	0.685661658	0.009925289	0.000111441	0.170701335	0.000163889	0.129158943	0.000124856	0.000346977
AATTTGGGACATAGTA-1	0.005811581	0.629119213	0.020351804	0.000902609	0.26423596	0.005635097	0.067435723	0.001350229	0.005157784
AACTCCTAATCCCATG-1	0.002271049	0.863480485	0.017633885	3.22E-05	0.115216131	0.000235472	0.000300675	0.000151918	0.000678231
GCTCATTACTGCATGT-1	0.008125355	0.801878759	0.05750182	0.000105389	0.097732582	0.004720076	0.006374716	0.019753566	0.003807737
TCTCGAACGAGGTCAC-1	0.003313198	0.808960585	0.059775994	0.000193527	0.112637984	0.003350304	0.003875557	0.002887602	0.005005247
TCACTACGACCAATGC-1	0.008317306	0.798249707	0.041960186	0.000109384	0.136444439	0.001898242	0.008581205	0.000296289	0.004143243
GTGATGCACAACATCT-1	0.008553276	0.546990027	0.08897112	0.000838533	0.326833105	0.00457457	0.011877023	0.003141486	0.008220861
CCGACGTAAACACAAC-1	0.001271098	0.687774192	0.110908838	0.001278655	0.182945621	0.001749819	0.001483449	0.010660552	0.001927776
TGGGATGCACTCATTC-1	0.023697747	0.672964713	0.100807815	0.003348985	0.178681716	0.005508708	0.001682095	0.004447041	0.00886118
TTCCATCATGCGGTGA-1	0.022037141	0.374904634	0.306659903	0.01563952	0.130695965	0.030901009	0.048131887	0.047949466	0.023080476
TGCACAGTGAAGTTAT-1	0.024374347	0.540692119	0.217567921	0.011174731	0.084881055	0.015412114	0.060107214	0.013851503	0.031938997
CTATTGTGTTTGGTCA-1	0.020237371	0.387874149	0.396330274	0.016186452	0.030850603	0.033580634	0.029091751	0.011750649	0.074098117
TGCGAGCCCTTCCGCG-1	0.117361288	0.189784725	0.359927218	0.009473576	0.061573958	0.067905795	0.078564393	0.02276842	0.092640627
TTGAAAGGTGTAAAGG-1	0.00613842	0.220767124	0.620287007	0.004376409	0.027879679	0.047065426	0.032903901	0.002066139	0.038515895
GGTGCAGAGCCTATCG-1	0.054662144	0.265732849	0.279246907	0.005646887	0.06777062	0.110535245	0.063112293	0.00619179	0.147101265
ACTATATGCTGTGTTC-1	0.131428458	0.216282517	0.379258168	0.004171	0.023132948	0.076710767	0.007351178	0.004411841	0.157253122
TCCTGGCGCTGCCTGG-1	0.053239553	0.274305521	0.36410702	0.010266913	0.023835186	0.15182378	0.008987961	0.013271452	0.100162615
GAGCCGAGCGTTTATT-1	0.033698427	0.268076069	0.295892093	0.004737193	0.224251306	0.057831353	0.024595777	0.014273559	0.076644225
AGAATGCGGGTTCGGA-1	0.014584201	0.266879612	0.570439024	0.001794468	0.019973535	0.060641375	0.009136234	0.005622639	0.050928913
ATGCGACAATTGGTCC-1	0.023717478	0.38623403	0.332236566	0.004958527	0.080404371	0.08928904	0.021829189	0.00519543	0.056135369
TTCCGGCTCGACTTCT-1	0.02010843	0.242643935	0.601199242	0.001083133	0.035593944	0.04188524	0.014838539	0.003376237	0.039271299
GGTTTGACAAGAAGCT-1	0.012523716	0.159133823	0.601792247	0.012531781	0.044270766	0.079059129	0.032414365	0.016663321	0.041610852
GCAGCTATGGACAGGT-1	0.054543038	0.166926713	0.623611763	0.004749439	0.019473458	0.048700132	0.007185002	0.011679403	0.063131053
CACCATGATCGCAAAG-1	0.01918767	0.149885121	0.673198287	0.002212799	0.010678566	0.068292203	0.026737375	0.009850868	0.039957111
GTCGGAAGGATACCAG-1	0.018146849	0.194745967	0.660047394	0.002003641	0.006456282	0.068812748	0.023423012	0.004181398	0.022182709
GGCCCAGTTATCAGCA-1	0.025804523	0.151950488	0.710866245	0.00217032	0.004078002	0.045881219	0.008230101	0.013589564	0.037429538
GGGCCTATTTAAGTAT-1	0.042038721	0.184358436	0.54223148	0.007910273	0.110829253	0.027329697	0.002741097	0.044177161	0.038383883
GTTGTTACATTGCGCT-1	0.006452713	0.310892947	0.497657367	0.002476027	0.032776964	0.097870225	0.012306368	0.0132072	0.026360188
CAACTCCGTAACTTGC-1	0.093680276	0.229748043	0.474078775	0.003044662	0.065341471	0.066048872	0.006801361	0.004461027	0.056795513
GATCTTTGCTCAAAGA-1	0.007111198	0.283558986	0.583378971	0.001234032	0.054371148	0.030343941	0.005771259	0.021154287	0.013076178
TCGCTTAATTACGAAG-1	0.008600952	0.216481321	0.448164706	0.005220613	0.057866443	0.1328417	0.014621843	0.090122205	0.026080218
CGATCATTAGAGGCAC-1	0.024276522	0.170112396	0.623940125	0.001985918	0.00861337	0.106689948	0.020321686	0.009619221	0.034440815
TGTTCTCTACTCCCTA-1	0.1081668	0.221334724	0.502409591	0.002641256	0.034091659	0.04878404	0.003198531	0.016757595	0.062615804
GCTTAGGGAAGCGGTA-1	0.004320374	0.196772436	0.660274377	0.000820033	0.011319778	0.052985893	0.000911126	0.064896241	0.007699742
CAGGTTTAGTACTACA-1	0.018511313	0.17641079	0.577682328	0.002429758	0.039806337	0.048490097	0.044773356	0.074597832	0.017298189
AAGCGGAGTGCGCGCA-1	0.008461067	0.252259699	0.573341739	0.000201072	0.017274674	0.10979473	0.019319966	0.011494287	0.007852766
TCAGATGGAGACGTAG-1	0.005162861	0.236084035	0.544573759	0.003834803	0.032470463	0.137021718	0.005079125	0.027097671	0.008675563
TCGCACTAACGTTTGT-1	0.000769631	0.329690056	0.590497093	0.001678107	0.026318968	0.002562709	0.003699249	0.039083131	0.005701057
CACGTCGGGTTCTAGA-1	0.006151774	0.282395786	0.509517637	0.001487262	0.04652138	0.033722012	0.001829966	0.04874573	0.069628452
GGAGTACACATGAGCT-1	0.004975591	0.31246909	0.610253162	0.000375808	0.038740991	0.004112807	0.001635629	0.023548445	0.003888477
GTGTGTCGACGTCGCT-1	0.2732207	0.104524977	0.366933658	0.010220597	0.066438591	0.014286071	0.000839818	0.073165978	0.090369611
GAAGCTCTTTGCTTAG-1	0.048349362	0.17985018	0.507131135	0.013623034	0.017560541	0.050567654	0.004713488	0.079817733	0.098386872
ACACCGAGCGCTCTTT-1	0.006715292	0.223060074	0.533504038	0.009112761	0.050515351	0.012229482	0.01126185	0.10627733	0.047323821
CGTAATAATTACGAGT-1	0.043812431	0.271646026	0.504477066	0.001531697	0.065490866	0.030472561	0.016330279	0.016920525	0.04931855
CATCAACACCTACTAA-1	0.003919336	0.234179084	0.469713603	0.061001327	0.047568932	0.016496549	0.02360638	0.129193707	0.014321083
CCAAGTTTCTACAGAT-1	0.003942969	0.238337079	0.641995753	0.005723638	0.075101098	0.002590538	0.004007875	0.014795024	0.013506026
ACGGGTCATGTGACTT-1	0.006558447	0.20064337	0.518664057	0.161892067	0.002781339	0.007891053	0.009662858	0.083524543	0.008382267
AGTGTGCTAAGATCGC-1	0.014549494	0.140148214	0.643081964	0.018085281	0.035780517	0.040930319	0.048057025	0.048722508	0.010644677
GGCGGTTTGCCGGTGC-1	0.001233974	0.186917959	0.731886796	0.001343504	0.012588896	0.013087	0.038666826	0.008973177	0.005301869
GTATAATCTCCCGGAT-1	0.028255692	0.194766578	0.577388334	0.002775816	0.008167127	0.108144085	0.007091075	0.018548407	0.054862886
TAGTCCGTATGCATAA-1	0.017911529	0.190357285	0.63040438	0.003351085	0.010082075	0.051996783	0.018113945	0.037451371	0.040331549
CACTTCGTCTTATCTC-1	0.042135566	0.121705778	0.611956237	0.013488339	0.032779521	0.043892634	0.025217468	0.033796951	0.075027506
CATCCGCAGGCCCGAA-1	0.009845272	0.141349647	0.745132703	0.00178892	0.003745133	0.036624457	0.018057012	0.028294351	0.015162507
CCCTGATGTAACTCGT-1	0.034523069	0.223846219	0.587234405	0.001310833	0.009097992	0.041970226	0.005177304	0.030710748	0.066129204
CCATAGTCAGTAACCC-1	0.02356207	0.221968052	0.605493834	0.002340328	0.022539023	0.060863166	0.008846316	0.010860282	0.043526928
CGGGCCATAGCCGCAC-1	0.196141603	0.150309242	0.395493351	0.004814264	0.010888955	0.099994583	0.00657389	0.023975126	0.111808987
CTCCGGCTTGTAGACA-1	0.042453558	0.17217661	0.676057953	0.002804718	0.025818337	0.022433509	0.001899449	0.021926647	0.034429219
AACTTGCGTTCTCGCG-1	0.164657117	0.103441817	0.468766485	0.011924091	0.015419828	0.054134768	0.002559511	0.058650144	0.120446237
AATGAGTTCGCATATG-1	0.010167983	0.256341471	0.563686143	0.01236991	0.014147039	0.079046833	0.009128595	0.009858846	0.04525318
CGAGGCCAGGCATTGG-1	0.0057236	0.257890042	0.573286949	0.000910594	0.002199472	0.13481618	0.004440786	0.001588672	0.019143704
TCTGCGTCCGGTTTCT-1	0.000134541	0.208701109	0.608586077	0.000501432	0.013424311	0.159136057	0.000239313	0.008411988	0.000865173
CAATCCTGCCGTGGAG-1	0.009770451	0.18627626	0.596788221	0.001575994	0.010242399	0.146844705	0.002112392	0.011231844	0.035157734
CTGAGCAAGTAACAAG-1	0.000778592	0.290457197	0.521229114	0.000176126	0.022739141	0.157643184	0.000490787	0.002886393	0.003599466
GGGTACCCACGGTCCT-1	0.079272725	0.222667278	0.523607345	0.001561522	0.055537587	0.028937408	0.023704869	0.016155841	0.048555425
ACGGAATTTAGCAAAT-1	0.040801591	0.241060193	0.428785364	0.006571055	0.104912404	0.135579152	0.007677719	0.006712221	0.027900303
GGGCGGTCCTATTGTC-1	0.041562821	0.210470069	0.535330812	0.004909518	0.009530356	0.121405717	0.007100477	0.00274892	0.06694131
ATGTTACGAGCAATAC-1	0.048976919	0.16971704	0.472720863	0.0189019	0.022686689	0.121092889	0.010541093	0.011476944	0.123885663
AACCATGGGATCGCTA-1	0.009859413	0.306422325	0.444685644	0.000977138	0.014356604	0.20530111	0.001391637	0.001082235	0.015923894
TCGCATCCCTAAGTGT-1	0.139548366	0.080099598	0.511570849	0.0095818	0.00020717	0.147015109	0.00423208	0.013067291	0.094677738
ACTTAGTACGACAAGA-1	0.052242629	0.241909089	0.400644475	0.001322298	0.070870122	0.032737891	0.087562993	0.014889374	0.09782113
GAGCTCTCGGACCTAA-1	0.093256621	0.144629075	0.577121375	0.006161037	0.049966561	0.025685457	0.006284561	0.022851308	0.074044005
TCTATTACGCTGGCGA-1	0.133478525	0.282772532	0.439701363	0.0032947	0.018849494	0.044369421	0.007764715	0.005843311	0.063925939
AGATACGACTTCATAT-1	0.004067322	0.146061423	0.786895117	0.000991921	0.007106701	0.003343747	0.002637795	0.033542989	0.015352985
CGCTATACCGCCCACT-1	0.070911475	0.21126369	0.535074061	0.00177799	0.042426009	0.019316316	0.006058902	0.013437393	0.099734164
CAGTGTCCGCAGAATG-1	0.109861636	0.368629133	0.356779658	0.001705456	0.026818818	0.040710109	0.023256403	0.017858088	0.0543807
CCATCCATACCAAGTC-1	0.046804269	0.267771714	0.507583667	0.007660889	0.03650716	0.024290979	0.005996155	0.080447806	0.022937362
AACCCAGAGACGGAGA-1	0.023783333	0.078274607	0.745860173	0.004378858	0.019312344	0.031122914	0.001695741	0.035901443	0.059670586
GAAGAACGGTGCAGGT-1	0.04579667	0.063214137	0.531421432	0.007706178	0.140825936	0.014600292	0.007046555	0.034847904	0.154540896
GATAAATCGGTGGATG-1	0.057193133	0.145365446	0.598644119	0.019802658	0.026731029	0.015496037	0.00792627	0.044118081	0.084723227
CAGCTCGTGCTTGTGT-1	0.338464438	0.073825876	0.352144274	0.002213714	0.061385922	0.019560461	0.002920894	0.012795881	0.136688541
GAGTACGGGTATACAA-1	0.122472725	0.108857598	0.561010157	0.017618083	0.03647247	0.03632322	0.002876862	0.038119163	0.076249721
CATCGCCCGCGGCCAA-1	0.026217815	0.057716664	0.752210161	0.011553126	0.029532204	0.029430482	0.008495113	0.034332963	0.050511471
TCTTACAGAGGTACCG-1	0.079072044	0.104606393	0.585628569	0.010960997	0.010702353	0.036135211	0.007744181	0.02724092	0.137909333
TGGAAGACGAACACCA-1	0.002275103	0.090703005	0.838968396	0.003497597	0.004728816	0.029261287	0.005298354	0.004383364	0.020884079
GTTGTCGTGTTAGTTG-1	0.006472813	0.09378961	0.801706415	0.003541021	0.004782751	0.005402822	0.000647564	0.027038193	0.05661881
CCAAGGAACAGAGAGG-1	0.002357916	0.077205755	0.825181847	0.004467873	0.00910829	0.018295342	0.021803819	0.008681845	0.032897314
CTGCACCTGGAACCGC-1	0.054737673	0.170335159	0.501006251	0.015303486	0.092123809	0.036184683	0.011024154	0.019129335	0.100155451
CGCTTTCATACCGGTG-1	0.060338822	0.17155067	0.567534615	0.005418533	0.012662445	0.051300368	0.01214776	0.008842563	0.110204223
GTTCTTCCCTCGATGT-1	0.075821011	0.277206021	0.377411699	0.00329815	0.040243603	0.052853201	0.017243151	0.00874867	0.147174494
ATTTAACTCGTATTAC-1	0.163562675	0.056630044	0.577810774	0.003928946	0.002841341	0.034352337	0.005639555	0.020407241	0.134827087
AACGATAGAAGGGCCG-1	0.064008708	0.090897404	0.695981195	0.003379618	0.016776443	0.044099496	0.009303101	0.025492943	0.050061092
TATCCTGCATGGGAAT-1	0.017947886	0.06550174	0.79387357	0.005339485	0.002319474	0.055344036	0.001318368	0.012296447	0.046058993
AGGCCCATTGTACAGG-1	0.080582715	0.079578089	0.584620702	0.015970352	0.00902846	0.089548979	0.056320652	0.030071111	0.05427894
CCGGCGCATATTGGAT-1	0.00889317	0.171643424	0.664378245	0.000114166	0.033783424	0.05491363	0.05175981	0.009047976	0.005466156
ATCTGTAATTGTACCC-1	0.024589279	0.083112003	0.670673663	0.011563075	0.004887422	0.109514758	0.017251206	0.028720238	0.049688355
GAGCGAGGGAGTACCG-1	0.002407829	0.171493018	0.720938217	0.000706488	0.01239573	0.050844276	0.001360205	0.026027307	0.01382693
TTATTAGGGAAGCATC-1	0.001738167	0.205660871	0.561840983	0.000454866	0.060134601	0.135215408	0.019863586	0.011006945	0.004084573
CTTCTTACGTCGTATA-1	0.017848363	0.101438121	0.784889168	0.00447258	0.012735495	0.023156595	0.000703071	0.028737358	0.026019247
GAAGTGCTGGATAGCT-1	0.005092159	0.130290253	0.693589115	0.001052257	0.000334712	0.080047584	0.014447193	0.054923489	0.020223239
GTGCAACAAATGTGGC-1	0.003296692	0.137067745	0.778059896	0.003143624	0.004471605	0.020818654	0.003823877	0.041387525	0.007930382
CATGCGTTAGACAGAA-1	0.001671284	0.229311821	0.628211827	0.000470905	0.009986419	0.101746211	0.011702859	0.005270454	0.011628221
ACACACTTTCTACACG-1	0.044446125	0.119287236	0.674337813	0.003278505	0.020644114	0.08686588	0.001873072	0.02255498	0.026712276
AGCCCTAAGCGAAGTT-1	0.003809061	0.156432728	0.726689017	0.001070564	0.001257122	0.081317262	0.002787732	0.018690086	0.00794643
ATTAATTCGGTCACTC-1	0.008053046	0.245807146	0.644092688	0.001363878	0.003305491	0.074579624	0.000869734	0.004625306	0.017303087
AACAGGAAATCGAATA-1	0.014704012	0.170468858	0.669994547	0.000903798	0.005291217	0.077062734	0.013160903	0.033812471	0.014601461
ACGTTTAGTTGTGATC-1	0.000519964	0.128286123	0.699660362	0.000941364	0.013697502	0.129986803	0.001437959	0.020457988	0.005011934
TCCTTCAGTGGTCGAA-1	7.47E-05	0.190852492	0.741944556	0.000132166	0.030129899	0.019468884	0.008189054	0.006988565	0.002219728
CGAACGCCCAGTGCCG-1	0.000915629	0.329012723	0.500617116	0.00023388	0.010356713	0.146107843	0.006579842	0.005168191	0.001008062
CCTCGAAGTGGACGGG-1	0.009834588	0.135993882	0.58162858	0.003987427	0.032896571	0.102129985	0.037876211	0.082079571	0.013573185
CTCTGTTTGAGGATTC-1	0.004499609	0.126724087	0.678483172	0.000219682	0.037364505	0.095982423	0.000959553	0.048282662	0.007484306
TGGGCACGTTCTATGG-1	8.19E-05	0.172809113	0.551556127	0.000453692	0.012517953	0.166123388	0.003509252	0.09224154	0.000707027
ACTATTCGTCCGTGGT-1	0.002120306	0.260104077	0.444846576	0.001036317	0.008239624	0.128148004	0.065568504	0.08292418	0.007012411
CCTCTGGCCTAGACGG-1	0.003845878	0.086170834	0.669699611	0.001309507	0.009006027	0.10630108	0.01793257	0.079837196	0.025897297
CCATAAACAACCCGAC-1	0.002817693	0.249429481	0.525538634	0.001722315	0.020404813	0.097130366	0.036019441	0.053820826	0.013116432
CATAGTACATTGAGAG-1	0.001107108	0.169460029	0.449032059	0.001480844	0.054158751	0.276346005	0.010227577	0.032060402	0.006127225
ATTTCATTATTTCGCG-1	0.001308154	0.171240157	0.535332531	0.004085856	0.028762691	0.171321069	0.004609244	0.073465285	0.009875014
CAACTATATCGAATGC-1	0.012209441	0.323414834	0.517655556	0.000696847	0.018969096	0.083341524	0.003971715	0.004398921	0.035342065
CTAGTATTCGGAATTA-1	0.001606704	0.197234894	0.651135993	0.000238459	0.033788848	0.100946707	0.00087403	0.010930325	0.00324404
GTGGAACCTACATGCG-1	0.006346732	0.197002796	0.536224377	0.000668468	0.008371855	0.230013669	0.00362113	0.009607801	0.00814317
CCTAAAGGCTGACGCT-1	0.000600266	0.201676586	0.618936827	0.001377576	0.005564118	0.143469243	0.012499197	0.013847323	0.002028864
CGTGACATTGGGTCGT-1	0.030271017	0.064092864	0.708985771	0.002821992	0.002866155	0.135427426	0.003284988	0.021323781	0.030926008
CCAATCGGTAGATCGA-1	0.035265821	0.238295193	0.4803968	0.002604404	0.008016905	0.164371274	0.029152655	0.007620265	0.034276684
ATTGTCGCAATACCTT-1	0.011131777	0.284463242	0.467771688	0.022046734	0.011508753	0.080490682	0.022673938	0.070601472	0.029311714
AAATTACACGACTCTG-1	0.054644122	0.111321523	0.579265111	0.002784514	0.004151282	0.142610054	0.011741016	0.019085145	0.074397233
CACTCCTCTCGGTCGG-1	0.09891851	0.217125928	0.539744591	0.009053464	0.002426149	0.042004524	0.003179711	0.022529342	0.065017782
AAATAACCATACGGGA-1	0.095630717	0.203174406	0.54924573	0.002054699	0.010708825	0.05146307	0.005461729	0.015156994	0.06710383
AGTTACTCTATCGTGG-1	0.024582549	0.372759488	0.439476541	0.01434652	0.031075231	0.034940665	0.005831746	0.033811807	0.043175453
CGTTAGCTCACAACTG-1	0.039253309	0.511785225	0.241859959	0.02184669	0.054889485	0.014852408	0.031679758	0.050420715	0.03341245
GAATGTATGGCAGGTC-1	0.02293145	0.402941795	0.485406119	0.000586818	0.0128439	0.03904537	0.005054132	0.00977499	0.021415427
GCAACCACCAGACCGG-1	0.00128565	0.723312405	0.135859226	0.005094617	0.079202451	0.005847619	0.017658141	0.023829438	0.007910452
TCACTCGTGCAACGGC-1	0.047791668	0.391599446	0.289979106	0.004106186	0.063267339	0.064741301	0.013617383	0.013733892	0.111163679
AAACAGAGCGACTCCT-1	0.010055721	0.629393834	0.166350217	0.022865806	0.06960893	0.00336986	0.006663926	0.085237777	0.006453928
CAGCCTCTCCTCAAGA-1	0.02251342	0.784624547	0.05407333	0.000823873	0.117402868	0.005446268	0.005728031	0.005834891	0.003552771
TTGCGTGAACGCTTAG-1	0.020214632	0.757765094	0.107668214	0.000870696	0.069761294	0.013052723	0.007181632	0.004240013	0.019245702
CCGCCTGCGAATTGGT-1	0.017185504	0.857368894	0.022299047	2.42E-05	0.088417414	0.006419507	0.001020225	3.52E-05	0.0072301
AGATGAGGGTTGCGAT-1	0.011913515	0.635825568	0.180785621	0.019149678	0.080796939	0.004867214	0.009499076	0.050464363	0.006698026
CGGTGGGCTCCAGCCT-1	0.013922609	0.655424883	0.068087251	0.000253243	0.236030481	0.010649155	0.008219515	0.002446727	0.004966136
GGCAGCGGTAATCCTA-1	0.062845019	0.311100057	0.303393857	0.003919477	0.050309852	0.088411354	0.046552468	0.004097244	0.129370673
GCTAGCAGGGAGTGGG-1	0.003820284	0.48549661	0.273806323	0.001996494	0.086739168	0.085969334	0.011781916	0.020874433	0.029515438
CTCAAGACATTAGCGC-1	0.089255805	0.166024786	0.43479851	0.008596506	0.006612547	0.152500187	0.039676055	0.013381818	0.089153788
CACGGCGCGCCAAAGG-1	0.013151224	0.27094238	0.429773777	0.00481502	0.063680744	0.082872229	0.039941156	0.012276236	0.082547234
TGCAATTTGGGCACGG-1	0.016263957	0.176155602	0.577435875	0.007080398	0.049299575	0.079257721	0.010880506	0.018228027	0.06539834
ATGCCAATCGCTCTGC-1	0.042671589	0.462306993	0.198375872	0.000476822	0.132394442	0.046314913	0.007011376	0.003892412	0.106555579
GCTGGACCCAAAGTGG-1	0.025044995	0.43627492	0.191895532	0.010540195	0.153415693	0.023438083	0.038134054	0.026057683	0.095198843
ATTCCTAAGACGTGGA-1	0.02896381	0.443209638	0.196752498	0.013776511	0.231948043	0.010803274	0.002596971	0.039898765	0.03205049
TCCGGAGGAAGGGCTG-1	0.022982566	0.219022961	0.483753315	0.004743704	0.10375293	0.070624612	0.032810298	0.027516404	0.034793208
TCGGTGACCGCTCCGG-1	0.019014576	0.176049432	0.525770542	0.007421035	0.064049658	0.054422416	0.084057749	0.016936168	0.052278424
CATGTAGGAGCGCCAA-1	0.168907926	0.095485417	0.445014396	0.011027942	0.004818748	0.049338849	0.004489073	0.043021979	0.177895669
CACAAGAAAGATATTA-1	0.016177348	0.181814995	0.63070942	0.004819074	0.023372394	0.105397108	0.003980285	0.002102613	0.031626763
AGGGTCAGTAACCCTA-1	0.012339631	0.159716302	0.603039997	0.003005924	0.059184892	0.104793822	0.023762609	0.006608474	0.027548348
TAAGCCCTTACGACCA-1	0.002051357	0.214330809	0.707599239	0.002215849	0.022182485	0.039209209	0.002341573	0.001039494	0.009029986
ATACCGTCATCCATAA-1	0.006416371	0.204382182	0.655745495	0.001401472	0.026490338	0.07645882	0.003639632	0.006487076	0.018978615
GGACGTCCATAGTTGG-1	0.005980115	0.197461533	0.700266797	0.000887227	0.024701892	0.040919918	0.005516237	0.010784998	0.013481283
CATCAAACTGGCGCCC-1	0.009189211	0.239891802	0.628131633	0.00165287	0.040252449	0.044546602	0.005423301	0.017012271	0.013899861
AAACGTGTTCGCCCTA-1	0.012467166	0.303509325	0.510451453	0.001696729	0.075345582	0.034590867	0.01974238	0.003236364	0.038960134
AAATTGGTGAGAAGCA-1	0.004383683	0.286122244	0.542466566	0.000918479	0.048403785	0.049606701	0.024941874	0.035365087	0.007791581
GGTCATTGTAGTCATA-1	0.07874742	0.165183064	0.395721667	0.013871943	0.074927133	0.063547298	0.071692879	0.048862826	0.08744577
TGCAGTGAGGCTCGGG-1	0.009133444	0.349007566	0.42691239	0.000942135	0.109973745	0.017173937	0.005235144	0.045590478	0.036031161
GAACATTAGTATGTTA-1	0.010671558	0.167185737	0.445107444	0.005148899	0.070982688	0.170015741	0.040305103	0.069272485	0.021310345
GGTTTGCGAACACGTA-1	0.010489927	0.287938397	0.432344471	0.013530789	0.117717318	0.031993298	0.01938243	0.045784217	0.040819152
ACACAAATATTCCTAG-1	0.047337015	0.181397755	0.375700693	0.004218819	0.050506853	0.072201366	0.204343637	0.031134339	0.033159524
TTGGGTTTATTCAGCG-1	0.012495542	0.202857885	0.563970014	0.001101588	0.005650482	0.038732257	0.118902279	0.014480872	0.041809083
ATTCGCAGAGGACACT-1	0.016998182	0.175340948	0.581990479	0.004683209	0.048419391	0.081686204	0.060618554	0.009214904	0.02104813
GATTTAGTGCGTACTG-1	0.000793636	0.295190623	0.601394125	0.001044347	0.055855774	0.012726496	0.000197807	0.027697548	0.005099645
TAGAAACACAATAGTG-1	0.001377066	0.205321685	0.693054274	0.004742591	0.015255521	0.020778628	0.000479187	0.050470916	0.008520133
CAGTAGATGATGTCCG-1	0.004508994	0.234411218	0.587156383	0.015412836	0.058098424	0.009239153	0.001346153	0.068221072	0.021605767
TCTTAACTCGGATGTA-1	0.002794622	0.218770427	0.576699682	0.009064529	0.084253479	0.013970162	0.038648203	0.038798087	0.017000808
TACATCTTGTTTCTTG-1	0.042852779	0.130092872	0.570393043	0.016023458	0.135513538	0.05906507	0.012670278	0.015970156	0.017418805
TTCATAGGGTGTCCAT-1	0.001744687	0.256662694	0.535825836	0.016520329	0.139913504	0.005474534	0.000238384	0.033370589	0.010249445
TGAAGTAGCTTACGGA-1	0.000596006	0.23706713	0.494260256	0.039784487	0.100675643	0.080637518	0.016820987	0.019526468	0.010631506
GCACAAGTGGATCATA-1	0.002991343	0.28020507	0.502157301	0.008491424	0.072594753	0.047801772	0.038510237	0.007239342	0.040008757
GGGCGAATTTCTCCAC-1	0.002365519	0.327605725	0.420635521	0.010243883	0.048408589	0.055426965	0.003915977	0.117940851	0.01345697
ATGTTCCTGCCCACCT-1	0.005051693	0.362160235	0.380059804	0.008723014	0.088471828	0.020134561	0.053549075	0.053732432	0.028117358
GCTCAACCTCTTAGAG-1	0.012961509	0.209850765	0.61622755	0.00741586	0.022741673	0.045128336	0.002871127	0.03425889	0.04854429
ATAGCTGCTCTTGTTA-1	0.006656958	0.212968727	0.612934667	0.014321666	0.001890557	0.046033304	0.003670152	0.056749678	0.04477429
CGTCAGCTATTTACTC-1	0.011363287	0.257241018	0.566992884	0.013732474	0.016358726	0.038990843	0.038890019	0.035052891	0.021377858
ATCTGATAGTGTCTTA-1	0.027775675	0.103409816	0.748892115	0.011322521	0.008571563	0.041369295	0.002397405	0.025978578	0.030283033
TGCACTATGTGAGTGC-1	0.006125685	0.255287138	0.647948891	0.003335313	0.028038493	0.016319335	0.002747245	0.027901233	0.012296668
CCGACAAACACATGAG-1	0.01008928	0.14675701	0.705713342	0.005929288	0.011556959	0.027529767	0.001783509	0.074080477	0.016560368
GCCTTGTATATGCAGT-1	0.010870022	0.168752411	0.595321417	0.003882241	0.004525533	0.067020078	0.084149753	0.034466326	0.03101222
ATAATACCGTTAGCCG-1	0.014156289	0.180322928	0.694195642	0.005090173	0.024075028	0.037547478	0.0046146	0.024762542	0.015235321
ACACTCCAATGTCACT-1	0.018758644	0.255641989	0.647816603	0.002284636	0.018184327	0.024407361	0.000877335	0.024840777	0.007188328
AGTTGCTGACTGATAT-1	0.0081493	0.246911306	0.625782862	0.002155965	0.032363644	0.020117711	0.024465515	0.012837965	0.027215731
GGCGCTCCTCATCAAT-1	0.017672555	0.202478992	0.617255388	0.00047826	0.021085449	0.033802563	0.004199783	0.023685272	0.079341739
TGCCTGACATCGGTCA-1	0.091044573	0.146124814	0.530081032	0.011392366	0.012995383	0.079567792	0.009280855	0.024550018	0.094963166
TTGGCCATCTTGCGCT-1	0.024047548	0.215337542	0.609647174	0.003014981	0.024895878	0.046460797	0.020740067	0.025220552	0.030635461
CAGTGGTTGCACATGA-1	0.009270991	0.16129516	0.705656592	0.002268364	0.015286793	0.068242861	0.003324014	0.008610329	0.026044896
AGAATTGTTTGACATA-1	0.006888811	0.241842161	0.62871139	0.000677149	0.026409366	0.044235267	0.000340202	0.018735343	0.032160312
AAATGCTCGTTACGTT-1	0.016281253	0.176102718	0.60649438	0.002248777	0.03298781	0.115509716	0.006569756	0.015278338	0.028527252
CACCTAATAGAGTCGT-1	0.025132689	0.158214297	0.590869775	0.002811368	0.011876167	0.069772534	0.00207513	0.106100222	0.033147816
CATTTCTAGCAGACTA-1	0.003604084	0.258353654	0.592019237	0.000425472	0.097520195	0.01111925	0.008148391	0.024167087	0.004642631
CCGAAAGTGGTGAGCA-1	0.019325173	0.255742992	0.577372567	0.001902486	0.05970847	0.015000268	0.022852571	0.010993831	0.037101643
AGTCAGCCACCGCCTG-1	0.05490789	0.229285756	0.440760948	0.005574615	0.134334048	0.031875717	0.002613002	0.015119738	0.085528286
TCATCACTCGAGCTCG-1	0.263887842	0.104316479	0.390441248	0.002916486	0.003723767	0.106023543	0.000784253	0.011631107	0.116275275
CTCAGGACTCACCTGT-1	0.152714643	0.070447303	0.6029293	0.00182682	0.003203382	0.026462019	0.001524159	0.017354521	0.123537853
CGGTGTACTTGATCCC-1	0.024950503	0.180970888	0.482693338	0.015954588	0.021323219	0.068585852	0.048136868	0.058817568	0.098567177
CCTACGGCTCAGTCGA-1	0.005070358	0.23511975	0.631521627	0.002388802	0.033083558	0.034936598	0.001629558	0.029949151	0.026300598
GTACTTGGGCACTTCT-1	0.060751643	0.297858727	0.430141368	0.005619186	0.016956485	0.038085236	0.025301617	0.027828575	0.097457163
TGATTTCCTCCTGACG-1	0.028067205	0.278603365	0.592786644	0.005841285	0.005314062	0.018052396	0.007459188	0.029753077	0.034122778
CCTCACCAATCTTGAC-1	0.047556081	0.273233976	0.508664108	0.002812265	0.043301514	0.012541228	0.016350386	0.013046837	0.082493605
GGTGAGATGCAGATAA-1	0.046210572	0.311438018	0.546314085	0.000704541	0.058058956	0.007316469	0.007273545	0.005808042	0.016875773
GCTAGTTTCATTGAGG-1	0.139880964	0.1412434	0.46621974	0.020026545	0.03753892	0.088852972	0.014620018	0.024700905	0.066916537
AGGACATCGCACGTCG-1	0.113070274	0.121738143	0.546378229	0.001513701	0.070556431	0.039925651	0.017743389	0.008399907	0.080674275
GTGGACGTGCTGAGAC-1	0.01055406	0.124784878	0.767070533	0.008068472	0.014883924	0.013199452	0.012154982	0.012586423	0.036697276
TAAGGAACTTGTGGGA-1	0.013902165	0.069877447	0.809562272	0.006758853	0.023367369	0.004522387	0.001115749	0.045001543	0.025892214
TCGCTGTGCGTAAATC-1	0.004867561	0.10327325	0.843987031	0.006227056	0.002737324	0.011967659	0.007624796	0.01062382	0.008691504
GCATCCCTAACTTTGA-1	0.009111134	0.140522957	0.652523024	0.04340894	0.03289018	0.03076499	0.012396974	0.018452587	0.059929213
CACCCACACGTCACCC-1	0.00053187	0.145186707	0.782623825	0.002717283	0.016600781	0.00405203	0.017709775	0.021703043	0.008874686
CCCTCATTCTGGAATT-1	0.073025147	0.099236555	0.633908895	0.008171203	0.032041457	0.023282467	0.002970656	0.047334519	0.080029101
AGGGCGTGATCGGCTA-1	0.004734773	0.166146243	0.774416132	0.004678895	0.002475043	0.014880296	0.006914599	0.006088192	0.019665827
GGTGCGGATAAGTGGC-1	0.068240226	0.10776557	0.650916645	0.014824565	0.004522179	0.009649271	0.007553835	0.042036675	0.094491033
TAATATTGAAATTCGC-1	0.007318146	0.16272394	0.666793249	0.007122801	0.005718979	0.023774721	0.033032974	0.049453749	0.044061439
CTTACACTGGGAAATA-1	0.021002369	0.123978791	0.665348566	0.003865179	0.001643738	0.025396274	0.006708003	0.062696177	0.089360902
ACCAAGAACGCGTGTC-1	0.105824306	0.137294881	0.533658748	0.052393784	0.02517709	0.020251318	0.005770847	0.059000917	0.06062811
GCCTTCAGCCCTACCG-1	0.068732245	0.093327255	0.608247833	0.028690531	0.033662405	0.051449226	0.010314866	0.029545549	0.07603009
GATGCTACAAGCGCCT-1	0.084067314	0.036481496	0.676771275	0.00366835	0.00014201	0.023171237	0.018922091	0.037962551	0.118813676
CCGGGACCCGCAGAGA-1	0.097791734	0.14310338	0.561141214	0.002805254	0.037109087	0.079339857	0.005390289	0.012801342	0.060517842
GTTCCAGTCTGACCAT-1	0.059033628	0.049096649	0.751249429	0.002746283	0.001815012	0.044968497	0.012324001	0.01814566	0.060620841
ATGATCGGGAATAGAC-1	0.031616272	0.043355417	0.6359259	0.00985002	0.000257732	0.122151547	0.007828107	0.024683378	0.124331627
TTGGATTGGGTACCAC-1	0.019520161	0.140688703	0.640721948	0.001486585	0.001093264	0.118368708	0.020515732	0.016890533	0.040714366
TACCTCACGCTTGTAC-1	0.022118486	0.119688726	0.691761325	0.002016172	0.000919438	0.07601229	0.01579928	0.017235484	0.054448799
CATGGCAGGAAGATCG-1	0.003709797	0.148558821	0.564847783	0.00165655	0.001572626	0.196305984	0.029937702	0.038891681	0.014519057
ATGACGCCGGCTCTAA-1	0.030906018	0.081728665	0.610665948	0.005541532	0.000435519	0.163414056	0.022904263	0.033353374	0.051050623
AGCGACATCCCATTCA-1	0.011685253	0.133507839	0.759729706	0.000334371	0.00133364	0.032693224	0.002178227	0.046315203	0.012222536
AGTAATGTCTTGCCGC-1	0.001022624	0.098165638	0.814095071	0.001292706	0.001067273	0.00782563	0.038181545	0.035531077	0.002818437
TTCTTAGTGGCTCAGA-1	0.005685813	0.190846255	0.662048296	0.003910333	0.013917829	0.10111195	0.00055283	0.008793083	0.013133611
CGTCTGGAAGGGCCCG-1	0.035533485	0.141603088	0.737238072	0.00470448	0.001219806	0.043307715	0.00140511	0.006976908	0.028011337
ACGTGCGCCTCGTGCA-1	0.009112662	0.11300599	0.601215486	0.015217163	0.022689804	0.013653133	0.03706201	0.101498977	0.086544775
AGAGCGGGCTAATCAT-1	0.000549483	0.235665564	0.643164574	0.000265643	0.030514381	0.068620856	0.002973555	0.016995254	0.00125069
GCGTCGAAATGTCGGT-1	3.43E-06	0.266372626	0.711416612	1.18E-05	0.018788883	0.000104094	7.41E-05	0.003214137	1.43E-05
AACTGATATTAGGCCT-1	0.000679458	0.14061858	0.646993494	0.000102743	0.018366181	0.098802992	0.00411459	0.085120403	0.005201557
CGAGCTGGGCTTTAGG-1	0.003308237	0.18279964	0.483083935	0.001230684	0.013890632	0.055362578	0.162219184	0.073033031	0.025072079
GGGTGTTTCAGCTATG-1	0.00182176	0.258409571	0.671294198	0.00020684	0.026884408	0.022972614	0.001628295	0.013255599	0.003526716
TTAATTTCAGACGCGG-1	0.027672671	0.140622443	0.572254225	0.002524261	0.001578848	0.146388274	0.005150074	0.02354732	0.080261883
ACTGCCGTCGTAACTC-1	0.000357502	0.328214927	0.564073119	0.000158933	0.059288686	0.012545621	0.030321085	0.00098633	0.004053798
GTGCACGAAAGTGACT-1	0.006845956	0.256377466	0.623309994	0.001917775	0.036003347	0.06013964	0.004403025	0.002806881	0.008195916
ATCTCCCTGCAATCTA-1	0.000669428	0.301080451	0.482414037	0.000317465	0.049952633	0.12974714	0.004945097	0.027833261	0.003040487
ACGCCAGATGATTTCT-1	0.00027676	0.133948219	0.575836234	0.000742907	0.093863998	0.085412875	0.00057109	0.104731304	0.004616613
AGCTATTTAATCCAAC-1	0.000302762	0.105825425	0.455447458	0.000520768	0.026917009	0.279063402	0.001525439	0.129231674	0.001166063
CCACGAGAAGAGAATC-1	0.001121284	0.113957877	0.680827936	0.000980372	0.016923772	0.069724133	0.004328075	0.103134173	0.00900238
GATTCCGCGTTTCCGT-1	0.002533756	0.107346454	0.702159428	0.001042335	0.00481874	0.081395244	0.001994118	0.089028016	0.00968191
GTCGGATGTAGCGCGC-1	0.003278262	0.130833678	0.668794454	0.002537688	0.050304013	0.058930091	0.013076966	0.058989926	0.013254922
TATTTATACCGAGTAG-1	0.003674103	0.224509325	0.559635309	0.005125621	0.05836635	0.043273809	0.003646808	0.088468226	0.013300449
GTAGGTGATCCGTGTA-1	0.0028432	0.231424741	0.608475235	0.002265288	0.023145719	0.030107488	0.009311815	0.063708145	0.028718369
AGTTAAGCGGTCCCGG-1	0.003936647	0.161728665	0.64171035	0.002237455	0.030405478	0.125714374	0.003756916	0.016401445	0.01410867
CTGGCGACATAAGTCC-1	0.002566291	0.186963053	0.704609433	0.001509437	0.003258094	0.066970952	0.004177628	0.020912264	0.009032846
TTGGCCTAGAATTTCG-1	0.02060097	0.154504893	0.627003974	0.006107322	0.001177681	0.120187114	0.008373866	0.025796487	0.036247694
GGCATATCGGTTCTGC-1	0.004892204	0.156190106	0.617285079	0.001422735	0.003955444	0.172390395	0.008196028	0.022258617	0.013409392
GGGCGTCCACTGGCTC-1	0.036301222	0.211733489	0.488557557	0.016304581	0.013434634	0.084740459	0.01317423	0.093144145	0.042609683
TTACCCATTGCCGGGT-1	0.004324751	0.149656212	0.734074434	0.002015773	0.00439308	0.061846513	0.023308164	0.00775992	0.012621153
TTAGACACGATCGTTG-1	0.012516834	0.190831924	0.636922317	0.003414766	0.007518555	0.109807971	0.005925126	0.006447055	0.026615452
GCGCTGATCCAGACTC-1	0.000614122	0.244667603	0.605037876	0.000441035	0.004973991	0.067761254	0.033861162	0.032978456	0.0096645
TTCGGCAACCCGCTGA-1	0.017595046	0.178641111	0.668472475	0.003348017	0.006073268	0.070296402	0.003325902	0.003774515	0.048473264
GATATTTCCTACATGG-1	0.008428506	0.105999757	0.620311524	0.017762243	0.00752831	0.185796879	0.010936148	0.006067062	0.037169572
CTGCGTTACGATATAA-1	0.029519503	0.289476988	0.520604498	0.004232008	0.009453769	0.059164555	0.010999989	0.00955583	0.066992859
TAATAAACAAGGAGAT-1	0.034282255	0.415768246	0.358728356	0.013287409	0.04868579	0.042522008	0.004025583	0.055448432	0.027251921
AACCTTTACGACGTCT-1	0.0299175	0.222427111	0.48815491	0.017742746	0.006750645	0.096960544	0.028238142	0.038394941	0.071413462
AGTCCCGCCTTTAATT-1	0.111027695	0.306464428	0.370993621	0.010386154	0.00407246	0.05591118	0.004168463	0.032006252	0.104969748
TGAGATTAGGCCCTAA-1	0.062114607	0.617001808	0.206766476	0.004185368	0.053885527	0.018784927	0.002972221	0.004114923	0.030174142
AGTGTATTGCGCATTG-1	0.023540469	0.421313437	0.344434685	0.004201716	0.037659319	0.054366359	0.035012601	0.028894247	0.050577167
GTTGGATTCAGTGGCT-1	0.013177496	0.689571441	0.152515063	0.002197961	0.104936829	0.002547458	0.000946016	0.024746441	0.009361295
TAAAGCTGCAATAGGG-1	0.070086953	0.496779029	0.282162586	0.009512924	0.028281411	0.029535736	0.00857236	0.032382961	0.04268604
AGTAGGAAGGAAGTTG-1	0.019294263	0.709809915	0.033762663	0.033834497	0.079501262	0.008266421	0.039602035	0.062862589	0.013066355
TATCACTTCGAGTAAC-1	0.045959716	0.601712481	0.161767921	0.007267176	0.089942806	0.012621528	0.002480302	0.052716172	0.025531899
TGATCTACGCTGATCT-1	0.015258506	0.660682618	0.038587155	0.029621729	0.131832134	0.00927782	0.008552895	0.071751646	0.034435497
GGATCATCCCGTACGC-1	0.039536703	0.503709379	0.26382731	0.007076932	0.086107769	0.027661068	0.023534248	0.009279661	0.03926693
TGACACTTCTCTTTGC-1	0.03781182	0.434132132	0.229831984	0.009051505	0.144278282	0.030006145	0.022850536	0.034511988	0.057525608
AGCCCTTCTAATCCGA-1	0.025991623	0.18641787	0.531027182	0.030173699	0.042235722	0.10784393	0.009936678	0.011676661	0.054696635
CACCGCGTCCACTCTA-1	0.005055431	0.507901383	0.249687681	0.001676158	0.18901291	0.01234186	0.014993455	0.00949116	0.009839962
TAATTGGAATCGGGAA-1	0.01315235	0.652307616	0.177152171	0.00899519	0.05970117	0.007900818	0.042117211	0.018842294	0.019831181
TCGTAAGCTCCGAGGA-1	0.001577692	0.530207429	0.184097741	0.001600995	0.224320517	0.003365894	0.026870228	0.012562805	0.015396699
TATATTACAAATGTCG-1	0.024289676	0.513315976	0.202628877	0.001944474	0.208404669	0.021374431	0.012273838	0.002331466	0.013436593
CGCGAGAGGGACTTGT-1	0.018424252	0.478397166	0.296824667	0.001943267	0.12414635	0.016466444	0.040508971	0.005319543	0.017969339
GGACCTACGGTAACGT-1	0.019770966	0.191833338	0.564635138	0.006267993	0.049252202	0.06872042	0.044757578	0.012025915	0.042736452
GAAATATGCTTGAATG-1	0.04120946	0.201989444	0.488425257	0.013312642	0.054789965	0.032694015	0.013024138	0.067410032	0.087145046
CCGTATTAGCGCAGTT-1	0.10032786	0.197566269	0.543469144	0.004794862	0.049485061	0.020493668	0.011200438	0.024987738	0.04767496
AGGCGTCTATGGACGG-1	0.04070225	0.15975746	0.572370018	0.015927674	0.035903901	0.047941143	0.038990331	0.033556307	0.054850917
AACATCGATACGTCTA-1	0.013115391	0.291869553	0.492639904	0.009177166	0.07402018	0.013372366	0.053285464	0.034387861	0.018132114
TGAATATGCTATAAAC-1	0.007677471	0.084335281	0.797483298	0.005321751	0.038356026	0.029516476	0.003012495	0.022467439	0.011829763
ACCAAACACCCAGCGA-1	0.007152117	0.246965107	0.557409989	0.001828677	0.077319606	0.028274585	0.048197852	0.014217396	0.018634669
TGGCTTGTACAAGCTT-1	0.017540796	0.195599806	0.630354197	0.002962594	0.034539257	0.047788829	0.007338795	0.028051519	0.035824207
GAATGAAGGTCTTCAG-1	0.034698544	0.197368048	0.497504307	0.004061057	0.137591694	0.094325074	0.004986635	0.005458833	0.024005808
AGATACCAGCACTTCA-1	0.007715353	0.158646956	0.694819926	0.003837774	0.048842908	0.067094366	0.003322326	0.005977739	0.009742653
GCGGTCCCGGTGAAGG-1	0.021011777	0.183990439	0.580887699	0.005806679	0.029384168	0.051498432	0.062878772	0.012806163	0.051735872
GAGGCATTTGCAGCAG-1	0.011649264	0.223719218	0.528746446	0.00117103	0.114712188	0.04481905	0.010156193	0.048062813	0.016963798
GGCAAGCCAGGGATAG-1	0.032661077	0.191755793	0.538879005	0.003195994	0.071692806	0.031949632	0.01641773	0.075787214	0.037660747
TCTACGGGCTCAGTTG-1	0.017607081	0.144976938	0.390794874	0.032065267	0.0613817	0.022709781	0.100362203	0.194642332	0.035459824
TCTGCGAATCGTTCGC-1	0.024187902	0.1028334	0.612788208	0.005822733	0.082496399	0.051891996	0.064754943	0.032289064	0.022935355
AGCTCGTTGATGGAAA-1	0.029700642	0.144124603	0.453436863	0.014698097	0.058614608	0.063846196	0.060652327	0.137723931	0.037202732
TGAATGAGATACAGCA-1	0.035811743	0.145079043	0.512729001	0.012018228	0.031386322	0.092512664	0.053333951	0.021146216	0.095982832
ACCCTTGCCTGGGTCG-1	0.004743206	0.2824074	0.541661524	0.005871734	0.103114845	0.009352573	0.005237959	0.040478457	0.007132303
GGCGAACCGTTCTGAT-1	0.026175861	0.125105869	0.610823162	0.009999925	0.005921967	0.116154305	0.014298801	0.009075285	0.082444826
GCGATGTCTGTGCTTG-1	0.018064938	0.19990741	0.538213939	0.012146697	0.013034168	0.042012022	0.000708015	0.123501479	0.052411332
ATTAACACCTGAGATA-1	0.012841322	0.23441427	0.549765907	0.012048094	0.035517117	0.020751327	0.002466192	0.117927456	0.014268315
GAAATCTGACCAAGTT-1	0.000956351	0.282437428	0.610964645	0.01316095	0.031595198	0.011888939	0.000876888	0.0419593	0.006160301
CCTGACAAACTCGCGC-1	0.008539177	0.35039855	0.546223668	0.001028719	0.074053629	0.002730478	0.001491793	0.0104508	0.005083186
ATGTCATTTCCCATTG-1	0.120444979	0.126212453	0.369982579	0.061755623	0.064115968	0.078457363	0.024501933	0.058644562	0.09588454
GCGGTGCGGAGCATCG-1	0.036527878	0.340369745	0.430885298	0.005357322	0.096448577	0.045992583	0.013498824	0.00979975	0.021120023
CGGAAAGCAAATGTGC-1	0.00375444	0.272265747	0.506808193	0.033690899	0.045810338	0.093318486	0.005715515	0.021463423	0.01717296
GCTGAGCAACGGTTCT-1	0.030590984	0.247259816	0.586272869	0.002022952	0.037616447	0.021170317	0.003712963	0.056445522	0.01490813
TCACTCTTCGTCTGTC-1	0.000171492	0.261311278	0.654080592	0.001837945	0.006734253	0.044355485	0.026265116	0.004146823	0.001097017
GATCTTCATTGTCCTC-1	0.001283654	0.11458219	0.835051919	0.003575424	0.000611298	0.003533076	0.000171794	0.036789635	0.004401008
ACTCGATGTATTTCAT-1	0.022320613	0.201155249	0.648336298	0.006651596	0.019366791	0.047174768	0.031844728	0.008800589	0.014349367
TGAAGAGCGGTCCTAG-1	0.004266379	0.1398896	0.688187037	0.002652889	0.034556387	0.044966563	0.066406379	0.010615801	0.008458964
TAAACGTCGTCAATGA-1	0.014162911	0.108540295	0.796961266	0.001615788	0.000799652	0.015427609	0.001102672	0.051364871	0.010024937
ACGTTATTGGTCACTC-1	0.015464812	0.185256473	0.737790851	0.00038431	0.007145724	0.009158334	0.001493896	0.014334893	0.028970708
ATAGCCTCAGTACCCA-1	0.003222676	0.158557769	0.654441299	0.004343581	0.022639217	0.053851992	0.019536345	0.074264989	0.009142133
CGGGAGTATACCGCCG-1	0.00644002	0.110872288	0.756310272	0.004373125	0.003686441	0.038499967	0.009893165	0.047104433	0.022820288
GTCCTACAGGCGGCTC-1	0.075115763	0.168129434	0.494131073	0.002311715	0.059160236	0.041413738	0.086710508	0.024949973	0.048077562
CGGATAAGCGGACATG-1	0.01236117	0.177565682	0.620790161	0.004455312	0.011343237	0.076099653	0.014234873	0.043548494	0.039601418
AACTTCTGCGTCTATC-1	0.044002635	0.139363563	0.679914938	0.001355809	0.031221687	0.025546453	0.000902621	0.049391381	0.028300912
GGGTTCAGACGAACAA-1	0.009524622	0.126230552	0.804046681	0.000826462	0.012627897	0.013849916	0.005842553	0.017534958	0.00951636
AGTCTGGACATCCTTG-1	0.026776636	0.180719332	0.647234459	0.006203158	0.016840216	0.058064586	0.020047826	0.021291441	0.022822345
TTGAACGAATCCTTTG-1	0.012522854	0.214179372	0.686005976	0.005068001	0.010264946	0.016869232	0.01871982	0.026253728	0.01011607
GAAATACTAAACGTTT-1	0.028687307	0.202771485	0.563082646	0.010340903	0.058756808	0.033425549	0.020374775	0.039308813	0.043251714
CCCGCGCAATGCACCC-1	0.026228069	0.167834096	0.638438501	0.002756323	0.010655494	0.059863986	0.003561586	0.034057045	0.0566049
TTCGGCTAGAGATGGT-1	0.004359904	0.204850088	0.639936183	0.002378537	0.126145262	0.00700182	0.000673541	0.009540769	0.005113897
GACACGAGTTAGAGGA-1	0.013852829	0.129780836	0.745863327	0.003037934	0.003459721	0.036350672	0.004876913	0.025301144	0.037476625
GAGGTCCCAAAGATCT-1	0.012885375	0.296246879	0.492003795	0.002574302	0.036746662	0.071340424	0.014911716	0.014653708	0.058637138
TAACTCCATGGAGGCT-1	0.007987746	0.202034423	0.581784383	0.004469384	0.042624093	0.027531691	0.085027702	0.021790534	0.026750042
CTTGTTTATGTAGCCA-1	0.030202313	0.232782149	0.558556892	0.00194906	0.036138268	0.042424395	0.056581934	0.008781534	0.032583455
GATGGCGCACACATTA-1	0.01656372	0.27327478	0.629427861	0.002054262	0.030061217	0.014313697	0.018664108	0.006751229	0.008889126
ATAATAGTGTAGGGAC-1	0.040571862	0.12462954	0.586201656	0.011673231	0.008742566	0.032861716	0.031912277	0.105848269	0.057558883
CGCTATTCAATGTATG-1	0.076924547	0.244919448	0.409439209	0.040049111	0.07646328	0.012424162	0.007819766	0.06163227	0.070328207
ATATTGCTGTCAAAGT-1	0.011127606	0.18097803	0.626737987	0.002665409	0.005088055	0.057655628	0.014223534	0.021252713	0.080271038
GGATTCAGTACGGTGG-1	0.049967128	0.20987193	0.52276714	0.0069895	0.016007037	0.031896656	0.079903244	0.025517792	0.057079572
TTCTTAGTGAACGGTG-1	0.026008312	0.216118138	0.547391713	0.011888949	0.023378663	0.00967849	0.016080054	0.072312944	0.077142736
AATGGTTCTCACAAGC-1	0.113056949	0.17067568	0.501598359	0.003009506	0.039077141	0.031092691	0.033338537	0.023197945	0.084953193
TATACACGCAAAGTAT-1	0.04417357	0.109142193	0.637724175	0.005851483	0.002051442	0.055307372	0.023975579	0.032488607	0.08928558
CTTCATAGCTCAAGAA-1	0.098504054	0.119075163	0.570007757	0.003007321	0.012261851	0.015970531	0.065317923	0.026251559	0.08960384
CAACGGTTCTTGATAC-1	0.031307416	0.219437847	0.560891624	0.008150974	0.036335283	0.043051117	0.027040049	0.025034744	0.048750947
ACACCCGAGAAATCCG-1	0.138636253	0.221974404	0.360511582	0.007167825	0.037005219	0.052778351	0.007057393	0.022783726	0.152085247
TCTATCATGCAGTTAC-1	0.013390349	0.136248547	0.690270102	0.005999434	0.00687926	0.059883858	0.009236908	0.024174385	0.053917156
CCCGCCATGCTCCCGT-1	0.02941174	0.164069272	0.647419058	0.010047208	0.006210829	0.028945005	0.009087249	0.034957112	0.069852525
CGCTTCCACTGAAATC-1	0.002589092	0.130262633	0.772251874	0.002540872	0.003179522	0.043801683	0.002210949	0.011435175	0.031728201
CACTGTCCAAGTGAGA-1	0.043557074	0.091478734	0.564046971	0.004636178	0.003301875	0.061906717	0.037989893	0.071352291	0.121730266
ATTACTAGCCTCTTGC-1	0.020146615	0.133035738	0.707911024	0.004425407	0.002986255	0.022355587	0.006871531	0.037727126	0.064540718
CATAGTAGCATAGTAG-1	0.039570088	0.104984346	0.630079976	0.0069519	0.015494068	0.053531847	0.002490596	0.042650626	0.104246553
CAACTCCTTGATCCCG-1	0.010160879	0.117754103	0.760998888	0.004443519	0.002357942	0.014712454	0.003251936	0.023548537	0.062771741
AAGTAGAAGACCGGGT-1	0.074795341	0.052911828	0.732792755	0.004023707	0.000390902	0.027834312	0.004470419	0.021012949	0.081767788
GCGGGAACCAGGCCCT-1	0.047361554	0.075035052	0.657090566	0.008361075	0.001427282	0.046078713	0.029358806	0.021665805	0.113621148
ATTAGATTGATAGCGG-1	0.061166125	0.145764807	0.61465379	0.008869341	0.015193893	0.039799468	0.03985897	0.01372809	0.060965515
CTCGGTCCGTAGCCTG-1	0.171418966	0.251652146	0.33810731	0.001207995	0.052253747	0.028833049	0.080144997	0.003883739	0.072498052
TGGCTTTGGGTAGACA-1	0.177292669	0.077033922	0.586952986	0.019732053	0.008184427	0.019355539	0.009194461	0.042402393	0.059851551
TATCCATATCATGCGA-1	0.03334518	0.067648621	0.81058592	0.000709266	8.52E-05	0.019182766	0.005210079	0.0449411	0.018291914
GGAGTGCCGCCCTGGA-1	0.093282978	0.066546658	0.589062843	0.029535652	0.003505877	0.090719854	0.012453636	0.027020643	0.087871859
TGAGAATGCTTTACCG-1	0.039990566	0.03736821	0.722707211	0.003951939	0.038633014	0.052731267	0.001681676	0.052018328	0.050917789
TTAACCAACCCTCCCT-1	0.045779543	0.070833919	0.764542105	0.002900711	0.000444304	0.024689476	0.019870793	0.01814153	0.052797618
TGTTTCGGTACTTCTC-1	0.005029246	0.191156716	0.739097768	0.001697805	0.000353795	0.046653559	0.003654994	0.003744657	0.008611461
TTGCTGAAGGAACCAC-1	0.046504491	0.081271386	0.679052819	0.004009664	0.016299685	0.04331196	0.034067573	0.03374373	0.061738692
TATTTAGTCTAGATCG-1	0.001776072	0.216791383	0.655246085	0.00016668	0.016713608	0.058025069	0.005752051	0.04123099	0.004298061
CTCCGGCCTAATATGC-1	0.001326277	0.123658497	0.766649621	0.001415743	0.001118743	0.024570934	0.04714742	0.029454482	0.004658283
TTGTGGCCCTGACAGT-1	0.001005899	0.175954634	0.589966921	0.001277097	0.028917784	0.066339781	0.037097544	0.084455038	0.014985303
TCGCCGGTCGATCCGT-1	0.019159502	0.112873086	0.684957907	0.001387074	0.000449055	0.086436642	0.00489076	0.02530897	0.064537005
CCATAGGTTGGCGTGG-1	0.000728621	0.19521287	0.73529472	0.000917952	0.001916074	0.040615633	0.000794226	0.020134044	0.004385862
GAACGACCGAATGATA-1	0.001695423	0.123178591	0.639808213	0.000934055	0.037625696	0.111383193	0.00177902	0.080107934	0.003487875
TCCGATAATTGCCATA-1	0.000111876	0.177793231	0.717339089	0.000654094	0.036126536	0.008110265	0.002567381	0.05609062	0.001206907
CATTACGTCGGCCCGT-1	0.003391036	0.164577224	0.706634562	9.77E-05	0.022893142	0.026250729	0.003595122	0.056650445	0.015910086
CAAGCACCAAATGCCT-1	0.002750676	0.12238146	0.788530517	0.00054811	0.010413764	0.062053307	0.002632216	0.008192621	0.002497329
TGCATGGATCGGATCT-1	0.001648466	0.124281597	0.751394605	0.000496658	0.018245118	0.029047891	0.000397416	0.061911377	0.012576873
GAAATCGCGCGCAACT-1	0.030939651	0.200461091	0.598671806	0.001132441	0.007879636	0.11020415	0.00878222	0.014538352	0.027390654
CTGAAAGAGATCCGAC-1	0.000455752	0.180484573	0.618975756	3.56E-05	0.021154868	0.058874396	0.045821743	0.06777471	0.006422626
CACCTCGATGGTGGAC-1	0.008806689	0.150822512	0.638715184	0.000606065	0.059125536	0.050306203	0.074682289	0.008141952	0.008793571
ATTTGTTCCAGGGCTC-1	0.048978954	0.279310691	0.431221921	0.000912627	0.021544258	0.082314115	0.030244362	0.015564195	0.089908877
TGGGCCACAAGAGCGC-1	0.019966488	0.201902937	0.560118917	0.001679327	0.014156137	0.107725995	0.02903958	0.026982631	0.038427988
CCTTCTTGATCCAGTG-1	0.00964258	0.166847979	0.397135532	0.016090242	0.025572754	0.109546807	0.194628994	0.059987247	0.020547865
CCTCGCCAGCAAATTA-1	0.002793282	0.177463702	0.612696476	0.000502775	0.015651432	0.070623769	0.023528831	0.08721163	0.009528102
TTCATGGCGCAACAGG-1	0.000449076	0.184164516	0.557673571	0.001825796	0.029758027	0.157921913	0.00267616	0.063171026	0.002359915
TTAATCAGTACGTCAG-1	0.008273956	0.194602557	0.614431251	0.003139471	0.042021097	0.053183282	0.0071768	0.049172461	0.027999125
CCTATCTATATCGGAA-1	0.000336444	0.104562705	0.58676717	0.000170769	0.019004594	0.133448866	0.001223407	0.152804029	0.001682015
ATTATACTTTGCTCGT-1	0.002041267	0.129634281	0.525752156	0.000633651	0.044682729	0.143032373	0.100893374	0.047380998	0.005949172
ATGGATCCGGCGTCCG-1	0.01980759	0.161622474	0.585147855	0.004270119	0.013319339	0.089550578	0.045107961	0.023081117	0.058092966
CGCCCGCTTCCGTACA-1	0.01819446	0.199677568	0.61651544	0.003011314	0.047660911	0.053291539	0.004276184	0.020014485	0.037358099
GGATTCCGCTATACCC-1	0.022312327	0.253919168	0.565884314	0.001650642	0.026951089	0.030710468	0.025716202	0.041635391	0.0312204
CGGTCTATCAACCCGT-1	0.00045656	0.201878559	0.669771733	0.000306925	0.043657152	0.055796022	0.001170334	0.024976067	0.001986648
ATGCCGGTTGATGGGA-1	0.003362475	0.141076171	0.63782778	0.006003211	0.024531605	0.050334717	0.026905463	0.092654629	0.017303949
TCATGCAGGTTCTCAT-1	0.003121137	0.223473137	0.592332512	0.000890118	0.023224428	0.125011414	0.003062796	0.017466106	0.011418352
TGAGCTTTAATGACGC-1	0.004036363	0.150986752	0.663760859	0.002276382	0.025775065	0.065211831	0.060007541	0.022206042	0.005739165
TCCCTTAGATTACTCG-1	0.03429648	0.135026675	0.472757271	0.002148811	0.033382116	0.215878067	0.045757764	0.040516687	0.020236128
ATATCTCCCTCGTTAA-1	0.012324518	0.256403744	0.591979626	0.002220638	0.013762359	0.052234958	0.007934089	0.045014155	0.018125913
AGCTCTTCCCAGTGCA-1	0.002822363	0.16516091	0.645453373	0.001203391	0.006879234	0.135392547	0.004933782	0.015486926	0.022667475
TCGCTAAACCGCTATC-1	0.020941985	0.266253824	0.552530972	0.004493009	0.02896806	0.042361204	0.018737285	0.025722285	0.039991376
CACATTCTTTCGATGG-1	0.010837599	0.203712378	0.669108135	0.002011	0.002522006	0.078433291	0.013888938	0.002593019	0.016893633
GATATGCGGTAGCCAA-1	0.00710184	0.27297785	0.575899767	0.004384446	0.017196831	0.025677102	0.019149168	0.055539121	0.022073875
CGTTTCACTTCGGGCG-1	0.020365834	0.566372131	0.290779174	0.001375687	0.035345479	0.044768202	0.011921748	0.00623356	0.022838185
CCAATTACGGGTCGAG-1	0.086697578	0.293874081	0.340665996	0.007458637	0.083962862	0.03731822	0.005945401	0.046361581	0.097715645
GCAGGTAGAGTATGGT-1	0.038064496	0.369018638	0.436660414	0.004241843	0.006834642	0.051870586	0.011949697	0.028697188	0.052662496
GTCGTATTGGCGTACA-1	0.140965206	0.187230353	0.484257452	0.009977879	0.015521384	0.075143751	0.002524252	0.013460249	0.070919474
GAAATTAGCACGGATA-1	0.08406132	0.245791298	0.471251662	0.016011683	0.047887446	0.024704406	0.006953346	0.053882912	0.049455928
AATGCACCAAGCAATG-1	0.021300633	0.32110651	0.448004859	0.00383675	0.038633361	0.022489913	0.06608613	0.030294	0.048247843
AGGACGCTCGATGTTG-1	0.069875288	0.315144014	0.315067672	0.010191923	0.038177989	0.055314564	0.049158161	0.013605757	0.133464631
GGCTAAAGGGCGGGTC-1	0.03337286	0.31703745	0.393468415	0.079500013	0.028291732	0.007944114	0.004814092	0.113760696	0.021810628
CATCTATCCCGTGTCT-1	0.091429474	0.429736599	0.30464827	0.001754489	0.053034192	0.030317711	0.006905155	0.021938988	0.060235122
CAGTAACTATTTATTG-1	0.03228858	0.136744511	0.648608822	0.005777641	0.003850197	0.030848375	0.009311019	0.070231012	0.062339844
CATATACTACTGATAA-1	0.096500041	0.263497689	0.402319462	0.003755887	0.061272096	0.056037827	0.011036509	0.004966137	0.100614352
GCGTTCGGAGACCGGG-1	0.0394065	0.150307776	0.621096638	0.007775315	0.024075275	0.028051193	0.034369319	0.038964033	0.055953952
AAGTTCAGTCTGCGTA-1	0.003916819	0.180206427	0.64649708	0.025532653	0.009945176	0.090780532	0.00508961	0.01349633	0.024535373
CGAAGCTATAAATTCA-1	0.040271681	0.12405876	0.689295884	0.006361802	0.002731124	0.062375576	0.001288557	0.047440938	0.026175678
CGCGGTCACAAACCAA-1	0.05622443	0.397596291	0.342241439	0.01042659	0.03247957	0.04806067	0.030222737	0.012721633	0.070026638
GGGAATGAGCCCTCAC-1	0.05708626	0.161543827	0.656042904	0.0077112	0.007417504	0.037465533	0.003500233	0.025284024	0.043948515
ACGGAGCGCAAATTAC-1	0.016024205	0.269084273	0.635208751	0.003198421	0.010540811	0.035089398	0.01473335	0.006118911	0.01000188
CGTTCTTCGCACACCT-1	0.018139934	0.167788214	0.619872787	0.001790888	0.010193853	0.100264525	0.016738601	0.032344169	0.032867028
GAATAGCCCTGCGGTC-1	0.042361695	0.150284731	0.675329072	0.008082776	0.003787275	0.073360093	0.008324953	0.006477096	0.031992308
AATAGCTACCGCGTGC-1	0.050228117	0.190759714	0.522539883	0.007261375	0.041286623	0.073069978	0.016706643	0.008074481	0.090073187
CCGAGCTGTGCTTGTC-1	0.0880093	0.119557575	0.562953308	0.010063943	0.003889658	0.080402347	0.045237473	0.011869389	0.078017006
GATGACGATGATCGCG-1	0.106989641	0.162626245	0.520811269	0.004017708	0.039970578	0.05274769	0.03433576	0.027618878	0.05088223
GCCTATGCTGGGCCTT-1	0.026090661	0.177485503	0.519849188	0.025174905	0.04853573	0.072481189	0.005548123	0.058543388	0.066291314
TTACTGTCTAGAGCTC-1	0.082962351	0.211974259	0.479792087	0.00654249	0.042105872	0.066938272	0.05364318	0.026620656	0.029420832
AGCGGTTGCCGCTCTG-1	0.050118497	0.151539117	0.512791656	0.005727668	0.161840995	0.027919639	0.009982022	0.025227836	0.054852571
GCTTGCAGCACAATTG-1	0.076313495	0.16328251	0.464171088	0.008543205	0.054632476	0.105415438	0.017104277	0.015195996	0.095341515
CCGGAGGTCTTATGGT-1	0.005111959	0.157771531	0.759061501	0.002500994	0.016493344	0.009966628	0.018514191	0.022633167	0.007946686
ACAGTATACCGTGGGA-1	0.024606767	0.170714171	0.608761065	0.001103159	0.038025413	0.058382489	0.03278597	0.035950759	0.029670206
GGGATCCCAATACAAA-1	0.075114347	0.18395612	0.321766458	0.003510423	0.056428996	0.113032363	0.062537403	0.030052121	0.153601769
ATTACGACTCCACAGT-1	0.043597815	0.262961567	0.563945353	0.002421235	0.027438348	0.045520169	0.009954868	0.003165051	0.040995594
CTCACACGCAAGCCTA-1	0.018684257	0.192747288	0.556728678	0.004333289	0.034579607	0.050043725	0.012464571	0.03933128	0.091087305
CCAGATGTAAATGGGT-1	0.048375311	0.235812732	0.459788975	0.003571736	0.023757212	0.119090972	0.074125186	0.014187072	0.021290804
GAACTTGTGCACGGGA-1	0.029526122	0.306455398	0.453597618	0.002231725	0.10570843	0.031263611	0.004137561	0.036220261	0.030859274
AAGCCGCTTTACCTTG-1	0.026314868	0.193170857	0.57177423	0.00116992	0.065558159	0.107770087	0.001376087	0.015951167	0.016914625
TCCATTCCCACTAGAG-1	0.029091434	0.168756321	0.560702595	0.006765908	0.045447071	0.074105892	0.092868847	0.005038745	0.017223187
AGAGCGCTTGTAACGG-1	0.025597205	0.117283474	0.578443936	0.005380335	0.006244095	0.12250073	0.033878898	0.025786381	0.084884944
TGGGTTCCCGGACGGA-1	0.003799105	0.17988195	0.638810234	0.003322969	0.031196306	0.026371735	0.001726505	0.092556496	0.022334701
GCTGCGCCTCCCACGT-1	0.006085619	0.351919027	0.588579863	0.000693701	0.01066331	0.009749821	0.00726826	0.006757274	0.018283126
CTGTTGGCTCTTCTGA-1	0.023800681	0.279117932	0.495142055	0.001485175	0.070388372	0.038340509	0.005733012	0.057274963	0.028717301
TTGTTCTAGATACGCT-1	0.002705338	0.170400688	0.704113558	0.00276963	0.006896909	0.002542013	0.000824979	0.105804865	0.003942021
CCCTCAAGCTCTTAGT-1	0.002548168	0.190553306	0.299975364	0.151896201	0.117803059	0.00033463	0.000740058	0.23506935	0.001079863
TGGTCTAGCTTACATG-1	0.026046317	0.210986039	0.614430533	0.000933441	0.009014569	0.014041476	0.000491857	0.066785618	0.05727015
ATGCACCTTCCTTAAT-1	0.003589554	0.204571596	0.617750023	0.002302869	0.038196963	0.014391848	0.019263081	0.095646255	0.004287812
GGGATACGGTAATAAT-1	0.004339797	0.091666576	0.800298436	0.001991461	0.027165727	0.023497265	0.013358195	0.033465932	0.00421661
AGTTCACCGGTTGGAC-1	0.005832638	0.141456157	0.728656967	0.00813835	0.011680718	0.043332513	0.00950541	0.032586634	0.018810613
GACATACTGTCGCAGA-1	0.005016695	0.111856542	0.755757841	0.000757907	0.01262182	0.033897668	0.06012299	0.014287328	0.005681209
TGGACACCGTTGCTTG-1	0.019415619	0.135860409	0.765752926	0.001345336	0.002954836	0.01229379	0.0010892	0.014749751	0.046538131
TGCGATGCTAATGGCT-1	0.009937152	0.091025469	0.809235435	0.000821375	0.00932978	0.017367815	0.010197612	0.035142568	0.016942793
TTCTGTTTCCTGTCGC-1	0.001322992	0.119087583	0.820741079	0.00386701	0.000888168	0.005092477	0.015702655	0.029627575	0.003670461
CGTTGTAAACGTCAGG-1	0.004801982	0.143183572	0.757519827	0.001018719	0.036834673	0.014430779	0.000576166	0.034026706	0.007607575
GATCGGCGATAAGTCG-1	0.006795089	0.094948246	0.658662094	0.001670652	0.006525337	0.034578412	0.098096135	0.069263128	0.029460906
AGCCTTAAAGCGGAAG-1	0.003569818	0.17528517	0.652390624	0.007720373	0.02273243	0.063577212	0.014757847	0.047190708	0.012775818
TCCGTAACCACAATCC-1	0.014257766	0.23017649	0.661176557	0.000461668	0.001006273	0.029450041	0.007565744	0.040408869	0.015496593
GAATGCCGAAATGACC-1	0.008574577	0.151541706	0.602934704	0.00452369	0.020974582	0.089672065	0.029509874	0.077745124	0.014523678
TATACTCATGCGGCAA-1	0.006811906	0.219074327	0.599400464	0.002658288	0.003465266	0.088611082	0.001461794	0.045457254	0.033059619
TAGTGTCAGAAACGGC-1	0.00334911	0.137291292	0.63664701	0.002283007	0.032679076	0.080584071	0.007334633	0.067238171	0.03259363
CGTCATACCATATCCA-1	0.051689334	0.172446914	0.654216538	0.019679287	0.029181035	0.024694095	0.01163102	0.015010737	0.02145104
TAGTACCTTAGTGGTC-1	0.075035599	0.229137155	0.4826807	0.000937374	0.003372167	0.071333546	0.027200528	0.003741497	0.106561433
CTGGCGGGAATAAGTA-1	0.031667824	0.201240024	0.51189466	0.011697753	0.022916158	0.051668856	0.066244672	0.034455069	0.068214984
AGTGTGGTCTATTGTG-1	0.004213424	0.36137152	0.566862207	0.000428044	0.03834063	0.006792708	0.005366329	0.01155821	0.005066928
GCTATCGCGGCGCAAC-1	0.02465752	0.247139271	0.598863577	0.00241806	0.021117181	0.01966424	0.039112631	0.012885596	0.034141923
CAGTAATCCCTCCCAG-1	0.03031882	0.287838012	0.255134327	0.01535027	0.028530676	0.107186271	0.093697962	0.047628974	0.134314689
GTATTAAGGCGTCTAA-1	0.042860448	0.184141324	0.576737197	0.007176333	0.035379431	0.051684703	0.015244239	0.059312156	0.027464169
CTAATTTCAACAACAC-1	0.00302903	0.168385558	0.752084951	0.001619094	0.017200485	0.018436229	0.014128824	0.018560104	0.006555725
TTAGCAACATGGATGT-1	0.024995539	0.263540446	0.579187724	0.003273559	0.043023634	0.013354175	0.01027494	0.01259272	0.049757264
ATGCTCAGTGTTGCAT-1	0.009775598	0.28794757	0.594939572	0.001844643	0.013455052	0.045562375	0.012618709	0.011187176	0.022669306
GATGTTTGTGCGAGAT-1	0.054950899	0.171076346	0.58477656	0.010229186	0.066040983	0.012717402	0.003978878	0.031790217	0.06443953
CACTTCGCCACAGGCT-1	0.013970015	0.185114995	0.691910987	0.001497078	0.016662896	0.041276158	0.013584595	0.017740841	0.018242435
CTGTATGGTGTAGAAA-1	0.002271767	0.196234341	0.635589032	0.004289398	0.04854322	0.011935467	0.047396384	0.032934276	0.020806116
TACGTGCACTATGCTG-1	0.003574748	0.123706648	0.777550628	0.003304747	0.000890244	0.070864059	0.000249696	0.007893608	0.011965623
GTATCAGCTTGGGTTC-1	0.092478593	0.093301098	0.654527014	0.007862203	0.005706582	0.024255507	0.006578423	0.04523482	0.07005576
TAACAAAGGGAGAAGC-1	0.015146207	0.168076599	0.664152723	0.009627105	0.001694023	0.04639399	0.001246959	0.058815288	0.034847106
TTACATCGTGGCCTGG-1	0.04045565	0.1339847	0.662777163	0.008039426	0.001841883	0.0373846	0.012873422	0.021167956	0.081475201
TCTGAACCGGTCGGCT-1	0.016638166	0.142808675	0.637331959	0.016939687	0.00324724	0.031647925	0.01760298	0.051551169	0.082232197
GGCTCGTGCCACCAGC-1	0.058632802	0.144926812	0.586571028	0.010182389	0.007354324	0.03704799	0.002167907	0.047252648	0.105864099
TATAAGTGAGGATAGC-1	0.017493898	0.180515378	0.674256773	0.003062041	0.025723703	0.022703575	0.006221994	0.01879357	0.051229068
GCCCGCGCGTTTGACA-1	0.190781084	0.101953509	0.427775544	0.010535484	0.017719928	0.053332608	0.004864241	0.032561541	0.16047606
TGCTGGTTGGACAATT-1	0.037567099	0.040918571	0.825299516	0.01244368	0.018092677	0.001799483	0.001390539	0.031379175	0.031109261
GCCTAGCGATCTGACC-1	0.170762896	0.066488399	0.493295309	0.008435611	0.013996753	0.022011953	0.014873719	0.034187135	0.175948226
CCATGCTCTGCAGGAA-1	0.123794008	0.075335498	0.553886937	0.020290452	0.039986169	0.019493032	0.003358426	0.110221011	0.053634469
TATAAATCCACAAGCT-1	0.183922357	0.106935606	0.510430305	0.006182311	0.005725425	0.02963165	0.01074717	0.015325649	0.131099527
CGCTCGACATAATGAT-1	0.195164993	0.172501095	0.386892738	0.017136571	0.01791272	0.033924342	0.065506177	0.014889368	0.096071995
CCAATTGAATGTTAAT-1	0.185709353	0.174164182	0.368018675	0.006242447	0.050609008	0.01383758	0.072931245	0.014860087	0.113627423
GCTAATACCGAATGCC-1	0.194822505	0.227962522	0.481240646	0.001901909	0.036972814	0.007049264	0.009093643	0.005251316	0.035705379
TTCAACGACCCGACCG-1	0.087267308	0.212732474	0.497881408	0.004646481	0.056579213	0.014189039	0.002957201	0.053845923	0.069900953
TTCCTCGAGGGTGTCT-1	0.018798419	0.311788157	0.52426413	0.001707733	0.086577687	0.009123373	0.007923341	0.00804425	0.031772911
CAACGACCCGTTTACA-1	0.034642412	0.068558459	0.635810557	0.027245261	0.046237478	0.01590834	0.006738262	0.077475509	0.087383722
CTTGTACTTGTTGACT-1	0.029754092	0.047183148	0.745295924	0.001023734	5.60E-05	0.064502946	0.010791541	0.037129897	0.064262765
TCTCTAATAGCTGGTA-1	0.043820119	0.039345657	0.720742992	0.002866397	0.000113738	0.060275579	0.058356309	0.021546692	0.052932517
ATTATGCCATAGGGAG-1	0.013133829	0.107106561	0.654845011	0.001864643	0.002699226	0.129651398	0.04209273	0.009469169	0.039137433
GACAACGCAGCTTACG-1	0.045686335	0.069831844	0.694104526	0.008849218	0.000795546	0.086210377	0.011125202	0.013477313	0.069919639
AGATGACTCGCCCACG-1	0.001221498	0.02778581	0.688999729	0.001292073	0.015262722	0.204591897	0.001565739	0.050051205	0.009229327
GTGCGGGTCTCCAAAT-1	0.033076923	0.063874879	0.821059713	0.00255351	0.000337918	0.038226772	0.00396949	0.015319485	0.02158131
GTACGAGATTGCGACA-1	0.006893357	0.054772593	0.78792155	0.00038977	0.001069442	0.112622894	0.004458885	0.013884746	0.017986763
GTATAGGACTCAGTAG-1	0.032980288	0.150022531	0.633764809	0.005980833	0.003728974	0.091167274	0.016714362	0.020908792	0.044732137
TTGCACGGAGCAGCAC-1	0.000487971	0.176602655	0.716187454	0.004650622	0.013273735	0.058452712	0.011949817	0.013433983	0.004961052
CACAGCTAGGGAGTGA-1	0.048866933	0.10542362	0.671831206	0.015438464	0.038033078	0.046484875	0.005782822	0.040979837	0.027159164
ATACTAGCATGACCCT-1	0.027365783	0.14565301	0.654085001	0.002272624	0.011411348	0.070824701	0.003385384	0.059085749	0.025916401
CCAAGACTTCTGCGAA-1	0.015641697	0.112756908	0.687491334	0.004781988	0.003857134	0.092690485	0.01603197	0.023371517	0.043376967
ACATAATAAGGCGGTG-1	0.015140992	0.166003372	0.532336537	0.002736085	0.001148729	0.152253105	0.013450421	0.062716208	0.054214552
TAATACACAGTAGTAT-1	0.000722869	0.171932129	0.564676487	0.000858551	0.01520826	0.136709144	0.02182315	0.08559327	0.00247614
TCTTGGTAACACCAAA-1	0.006364166	0.205850166	0.667897654	0.000528558	0.020349469	0.03687809	0.025024664	0.020736016	0.016371217
AACTGGGTCCCGACGT-1	0.001796432	0.161206753	0.736750635	0.001501066	0.003792396	0.053232749	0.002168203	0.027401599	0.012150168
ATCACTTCATCCTCGC-1	0.021679368	0.205148273	0.498157526	0.003613459	0.013133389	0.200869277	0.001471291	0.008490876	0.047436541
TGGAAGGATAAAGATG-1	0.01112692	0.210425682	0.670500074	0.000328287	0.015513355	0.01463421	0.000410276	0.072885581	0.004175616
CATGATGCACAATTCT-1	0.011741576	0.256586595	0.498962022	0.008308596	0.01156201	0.140273775	0.018986066	0.02234192	0.031237441
TGCCTGATCAAACGAT-1	0.012495939	0.226494136	0.472261309	0.005412788	0.011962427	0.201229624	0.005049531	0.017441326	0.047652918
ATAGGGATATCCTTGA-1	0.030073649	0.155016787	0.663327536	0.002959942	0.005689091	0.050872046	0.014264924	0.044476862	0.033319163
CACCTAATCAGTTTAC-1	0.012755315	0.221235577	0.71067444	0.000853049	0.002728667	0.035542612	0.000515871	0.011838196	0.003856274
TGTGACTACGCCAGTC-1	0.002836436	0.231502187	0.593333561	0.001079415	0.017162399	0.121590905	0.001163704	0.029445877	0.001885516
CCCGACCATAGTCCGC-1	0.005592973	0.161064509	0.695751745	0.001654449	0.023843917	0.036060039	0.007968482	0.064230108	0.003833779
CGCGCCCGACTTAATA-1	0.00750943	0.20312895	0.637874351	0.001199749	0.028302662	0.071693249	0.007271434	0.034428708	0.008591467
TGCCACCTGGCGAAAC-1	0.020449632	0.156598198	0.541729295	0.002189483	0.014210667	0.138496739	0.037884961	0.054673888	0.033767137
CTGCCAAGGTTGGAAG-1	0.002008638	0.201856816	0.722015936	0.00164144	0.033817006	0.021286027	0.002287781	0.012883845	0.002202513
TCTCCAACGTAGGTTA-1	0.021990941	0.11737783	0.562649164	0.001042728	0.051545692	0.08238945	0.028936259	0.10907291	0.024995027
TTCTTGGAGTAATGAG-1	0.010231903	0.182128312	0.584913044	0.002404317	0.009787278	0.051798889	0.067435175	0.074904072	0.016397011
GTCTCGATCTGCTTTC-1	0.015750413	0.184381566	0.643746011	0.001250388	0.022106901	0.09693249	0.009001648	0.007080158	0.019750425
TACTCTCCGAACAAAT-1	0.01330522	0.18962146	0.675726187	0.00203407	0.043146038	0.028089579	0.009116343	0.031003146	0.007957957
ATCACATTAGAATATC-1	0.02710286	0.246030434	0.548931885	0.003644853	0.019080184	0.072174401	0.021423237	0.035972456	0.025639691
TACGGGATGCTAGCAG-1	0.106143734	0.191979539	0.511321624	0.00914036	0.017398782	0.044818534	0.005891194	0.037477586	0.075828647
AGCTGAAGTAAACCAA-1	0.016164067	0.198927895	0.575048779	0.009077963	0.018498616	0.077160131	0.040667058	0.035630655	0.028824836
CATGGGTCGGGTGTGG-1	0.019254649	0.206281044	0.588677543	0.002626413	0.026367153	0.061425334	0.019159168	0.048805237	0.027403459
CACCCACGAGGCAATT-1	0.010662619	0.199602855	0.568909615	0.001869124	0.040211751	0.042269609	0.018374391	0.074150486	0.04394955
TGCCATTACTAAAGAA-1	0.0166184	0.186914501	0.698857847	0.001184058	0.010639266	0.045858008	0.006368074	0.020099946	0.0134599
CCGTTACGTTAGAACA-1	0.00606767	0.109467615	0.691678673	0.001294857	0.01449061	0.0595517	0.036688492	0.053616739	0.027143644
GCCAGGAGTAACCGAT-1	0.01718729	0.246186306	0.640040613	0.001241085	0.029999329	0.01900708	0.001923748	0.023115356	0.021299193
CCTAACTAAGGCTCTA-1	0.11492058	0.099058289	0.653998916	0.006288494	0.000587024	0.033293499	0.013590189	0.020431483	0.057831525
GCGGTGAACTGCGCTC-1	0.070944832	0.211601277	0.390747076	0.035964076	0.056864747	0.077800778	0.02720965	0.055781658	0.073085906
CCTCGCGCGATATAGG-1	0.024422205	0.2022168	0.483840879	0.018780462	0.049224974	0.061710509	0.081763808	0.02122099	0.056819374
ATCGGCAAGCAGTCCA-1	0.029079081	0.327571247	0.372761362	0.001722581	0.152692156	0.021820783	0.020774106	0.006802424	0.066776259
AGATCGTGCATAAGAT-1	0.105334215	0.145015415	0.557338843	0.00356109	0.00392547	0.052628966	0.020294636	0.00797258	0.103928784
ATTCAGGACCTATTTC-1	0.09780987	0.303280232	0.433510926	0.001552564	0.081583441	0.020296798	0.001747226	0.020713302	0.03950564
AGCTAGAAGCAGAAGT-1	0.09239676	0.309801673	0.413537497	0.005417797	0.024723749	0.044172203	0.035411473	0.025156657	0.049382191
TTCGCTATCTGACGTG-1	0.084151769	0.141057602	0.485202506	0.0256609	0.001914832	0.058508181	0.038767569	0.047699339	0.117037303
TTCCGCAGAGAAATAT-1	0.045854899	0.285890511	0.486991627	0.002599743	0.041939294	0.047933061	0.006178574	0.033124993	0.049487299
CAGTACATTCTCTAAA-1	0.086372193	0.093524393	0.612444564	0.004808357	0.002801142	0.085512488	0.006979691	0.02265523	0.084901943
GTGAAGATTTCAAGTG-1	0.010448312	0.168315746	0.588319782	0.003673755	0.011824798	0.109809763	0.021208872	0.00878439	0.077614581
AACGCATGATCTGGGT-1	0.006820246	0.146347684	0.660203173	0.004432608	0.018689532	0.115139634	0.022995277	0.004898246	0.0204736
CCCAGAGGAGGGCGTA-1	0.00812583	0.148556586	0.558424431	0.000791677	0.004376367	0.20665533	0.046147604	0.011435617	0.015486559
GGAAACCTTGTTGAAT-1	0.020218673	0.22035833	0.623602678	0.001273027	0.031336101	0.068989395	0.003737815	0.00902744	0.02145654
GTGAAGCCGTATAGTC-1	0.018550916	0.181287353	0.623329099	0.007210806	0.014810037	0.101906221	0.007369068	0.023992082	0.021544416
GAGCTGTCGTCTCGGA-1	0.003460707	0.19703095	0.612963651	0.000468712	0.015536532	0.132141776	0.002517283	0.02712183	0.008758558
TGTCATTTGTTGGGAA-1	0.029026766	0.195899975	0.591775817	0.007375589	0.013406422	0.090544049	0.006407046	0.021194348	0.044369989
ACCAACACCACACACT-1	0.030126466	0.221221352	0.537669688	0.003440342	0.059377107	0.080190663	0.007881904	0.024591053	0.035501425
AAATGATTCGATCAGC-1	0.004120467	0.22891244	0.572696543	0.003386139	0.047212582	0.091257237	0.026940551	0.014917646	0.010556395
CTGCTTTATGTCCGCG-1	0.020066262	0.206054454	0.598424715	0.002203359	0.035575464	0.082721139	0.004660491	0.019032403	0.031261712
GCGAGAGGCCATGTAA-1	0.00320075	0.143364126	0.721354847	0.000885476	0.035822974	0.046121613	0.002834661	0.03683653	0.009579022
ATTGACCGGCGATGAC-1	0.027182439	0.172785067	0.513839357	0.015212394	0.096464025	0.04617664	0.0201442	0.062587964	0.045607915
ACCCTGGTAACGCCCT-1	0.03107375	0.154788941	0.659774221	0.00417347	0.047431377	0.044011786	0.008720144	0.011716488	0.038309824
GTTGGACCGCATCAGG-1	0.055632236	0.211058343	0.533885111	0.004199746	0.053438471	0.046353123	0.049702154	0.017247029	0.028483787
CGTTTACAAGGCAGCT-1	0.122871026	0.167289297	0.602139195	0.004722423	0.00811063	0.054018412	0.003182013	0.009712249	0.027954753
CGGTCCATGAGACTCC-1	0.061913598	0.155027866	0.592752306	0.004051661	0.002649867	0.045968933	0.014784249	0.025578781	0.097272738
GTTCGTCTGGGTCCCT-1	0.227248927	0.07212843	0.487098026	0.009488747	0.005479559	0.05657208	0.014871409	0.059762507	0.067350316
TGTACTACTCTCACGG-1	0.059723909	0.141550902	0.484646973	0.001579483	0.035819576	0.133622679	0.003799575	0.039348872	0.09990803
AGTGAAGATGGTGTCC-1	0.006078002	0.17509199	0.711160152	0.007764329	0.00521227	0.063951694	0.002942674	0.020221196	0.007577693
GAGGGCCATAATATTA-1	0.045474856	0.12480035	0.587212085	0.003104174	0.007300578	0.050841123	0.082094416	0.044021241	0.055151175
ACTCCCGTAGACTAGG-1	0.035090851	0.084264853	0.531761032	0.005341169	0.0193376	0.203621112	0.038077544	0.027462243	0.055043596
CGTCAAATGGTCGCAG-1	0.0230541	0.19530282	0.467751421	0.005691753	0.120808159	0.068947725	0.005514149	0.06081925	0.052110622
AAGTCTAGTAGCTGCC-1	0.135515117	0.121976085	0.568525694	0.006613756	0.025995698	0.048341337	0.005041456	0.03790035	0.050090506
AAGAAATCACCAGATT-1	0.082516472	0.21343507	0.277968958	0.004410705	0.048709958	0.153692791	0.111749847	0.038649061	0.068867137
GAGTGCACGGACAACA-1	0.015078965	0.180366704	0.534448111	0.007604922	0.038659819	0.130078304	0.005985346	0.052795867	0.034981962
GTTCAAATCAGATGTC-1	0.001876272	0.548394976	0.334482153	0.000309956	0.073845891	0.017624438	0.012025213	0.006711092	0.00473001
CATGGCTCCCTATGTC-1	0.068798186	0.073917992	0.497147501	0.002899817	0.025218554	0.131084943	0.006752451	0.098219407	0.095961148
GGCCACACGAAAGCCT-1	0.003320843	0.267898376	0.54044815	0.000838485	0.104237712	0.058778682	0.008414622	0.010863486	0.005199644
GAAGCCGGGTAAGCTC-1	0.009886587	0.213178134	0.62938611	0.003029067	0.015816309	0.059807543	0.011764648	0.038980648	0.018150953
TTGCGCTCTCTCGCTT-1	0.000657357	0.324331917	0.625294928	0.000612223	0.018939202	0.016454662	0.002579814	0.009949862	0.001180035
TACATGACCTTATCCG-1	0.000614767	0.221321075	0.70784421	0.000682239	0.004738646	0.04157195	0.004983656	0.015262873	0.002980584
GTCCTTCTACAACCCA-1	0.008904429	0.146861018	0.620906188	0.00409839	0.028936255	0.103568265	0.003813794	0.058413613	0.024498048
TATATGCTGGGTTGCC-1	0.001944636	0.095053764	0.76864527	0.001213394	0.01891893	0.062640688	0.00045846	0.045918459	0.005206398
GTTTATGGGATTTAGA-1	0.004149818	0.136070678	0.684355329	0.002004751	0.022886057	0.062465461	0.006861387	0.070247001	0.01095952
GGAACCCGAACAAGAA-1	0.001828341	0.166860451	0.612940128	0.00240683	0.022087947	0.162707689	0.002638865	0.020474716	0.008055034
AACGTTATCAGCACCT-1	0.004665392	0.103256391	0.664908963	0.004165957	0.011270379	0.152312452	0.001737967	0.041602059	0.01608044
CATCGTCCGGTTACTA-1	5.10E-05	0.181834622	0.628747927	0.001819522	0.047254565	0.062831412	0.000911047	0.075544171	0.001005703
AGACAGCTCAGAATCC-1	0.000114136	0.202857783	0.558691513	0.000475118	0.119826805	0.096711025	0.010824282	0.007958958	0.002540379
GCAGATCCTCGCAAAT-1	0.000737736	0.180658752	0.707406518	0.000977615	0.009959967	0.056472821	0.023320987	0.017769425	0.002696179
GGGTCATGCGTACCAT-1	0.003591045	0.224802129	0.576742981	0.002607931	0.033935636	0.030937217	0.053079801	0.017367945	0.056935314
CTGGTCATTCCAATCC-1	0.000204073	0.136710211	0.691509381	0.000221102	0.105502072	0.011503357	0.000611217	0.052818397	0.000920191
TCAGGGCGCAAACTCG-1	0.002463196	0.083672467	0.782183048	0.002214291	0.005783959	0.058346029	0.03223544	0.029014105	0.004087465
GATGCCAGCAGAAGGC-1	0.005289973	0.090011531	0.715749911	0.000726646	0.011736799	0.116719049	0.002108191	0.044360918	0.013296981
AATACAATGTTTCAGG-1	0.010943605	0.156084924	0.643503449	0.003021815	0.025952206	0.075405417	0.013777868	0.019343848	0.051966867
CCAGAGACAAAGCCGG-1	0.001285158	0.210407374	0.66316664	0.000711578	0.006617317	0.072767779	0.00155309	0.03147801	0.012013054
CCGAAGTATATTGTTC-1	0.007317365	0.091360061	0.698792768	0.002609643	0.017451366	0.051129917	0.022808456	0.084767066	0.023763357
GCTAAACCTGAGGTGA-1	0.045163079	0.105843846	0.650138167	0.00347913	0.000829891	0.076774042	0.013974011	0.058928927	0.044868908
TCATACTTACAGATCC-1	0.04727967	0.222272152	0.516095948	0.002108435	0.10312974	0.010830322	0.006638847	0.026563609	0.065081278
CGAGCACTTCAAGTTT-1	0.061554643	0.086440566	0.602143582	0.017243198	0.049139595	0.031138633	0.004594297	0.049242429	0.098503059
TAGCAACCTGTCACAA-1	0.030420556	0.236579772	0.563463148	0.013002897	0.045649447	0.010173553	0.039635146	0.046923787	0.014151696
TGGGAAATGCCTTTCC-1	0.011264651	0.286681296	0.586114197	0.00186143	0.050070543	0.005181133	0.020959064	0.032855959	0.005011726
AGACCATGGGATACAA-1	0.052043795	0.2436053	0.473131016	0.031807284	0.049121054	0.017972534	0.017078916	0.090129537	0.025110565
TAAATGAATCCGTTTC-1	0.034702902	0.269527457	0.541415087	0.002150078	0.052802031	0.011175879	0.036634596	0.019779665	0.031812306
ACAACGGTCCCTGCGA-1	0.004692479	0.284425868	0.595123211	0.006864626	0.028186906	0.022978531	0.008799496	0.041969891	0.006958992
GTCACTCTCCAAATCT-1	0.012619825	0.117711212	0.74827329	0.013539176	0.00437357	0.047716025	0.018859362	0.019946916	0.016960623
TTCTACTTGCGAGGGC-1	0.001676043	0.119912066	0.755121367	0.004007565	0.003963734	0.099075239	0.002209004	0.009006551	0.005028432
CGCAATTACTTTCGGT-1	0.036534023	0.160816746	0.639426513	0.008644518	0.005543688	0.048895407	0.007910844	0.042724259	0.049504002
CTGTTCATCTCACGGG-1	0.000316578	0.194529184	0.692999558	0.003529323	0.012945408	0.090996163	0.001705393	0.00079699	0.002181404
TTCTTGTAACCTAATG-1	0.045215802	0.130207842	0.698883983	0.005918598	0.001052066	0.049076376	0.004177402	0.029026398	0.036441533
GCTTGATGATAATCAG-1	0.017715925	0.166116971	0.616827692	0.011104976	0.003079071	0.070795809	0.02051941	0.03903034	0.054809807
TTGGCTCGCATGAGAC-1	0.000880464	0.212648313	0.639221433	0.001401378	0.020504825	0.083716671	0.001606523	0.036190939	0.003829454
GCCCAGTTGGTATGCC-1	0.001551345	0.158507464	0.73639801	0.005942999	0.002584646	0.060057742	0.008829981	0.01577283	0.010354983
ATTCCTCCGCCAGTGC-1	0.005145268	0.133197252	0.659493187	0.009463383	0.022920076	0.146119157	0.000581184	0.010996129	0.012084364
TCGTCCGCTGGCGTCT-1	0.015619403	0.101517435	0.785622485	0.006875263	0.002987363	0.046191754	0.004620417	0.01324185	0.023324032
GGAGAAGTCATTGGCA-1	0.004370988	0.198188681	0.710661429	0.003862328	0.003234555	0.023680807	0.013853304	0.00632643	0.035821478
TTGTTAGCAAATTCGA-1	0.01574973	0.098760232	0.676439787	0.014682985	0.028496275	0.022966533	0.015222146	0.048160379	0.079521935
TCTAGCATCTTCGATG-1	0.04033066	0.096436399	0.69839638	0.007666371	0.006122631	0.024193076	0.04353867	0.053393586	0.029922226
TTCTAGGCCAATTGTG-1	0.049455568	0.124556219	0.414097276	0.065145708	0.001562109	0.04729198	0.042120819	0.07693695	0.178833371
TCACGGTCATCGCACA-1	0.011418261	0.144803797	0.55601889	0.019066431	0.019113068	0.031879217	0.059610442	0.062222157	0.095867739
ATGAAGCCAAGGAGCC-1	0.157241305	0.125449393	0.503684577	0.012742743	0.013391902	0.020780769	0.002954787	0.052864219	0.110890305
AATGACTGTCAGCCGG-1	0.058715647	0.173386776	0.540937276	0.007265833	0.021832728	0.020118824	0.023093436	0.036001158	0.118648323
CCAAACAGAACCCTCG-1	0.025397883	0.115209418	0.733180805	0.009718053	0.004028508	0.02268257	0.002583492	0.023213292	0.06398598
TATCGATGATTAAACG-1	0.042508925	0.130741733	0.60764701	0.005431304	0.096340341	0.016909924	0.003243027	0.046832682	0.050345053
GAACACACATCAACCA-1	0.049303391	0.044068177	0.790146478	0.003166709	0.000537015	0.02704367	0.002967873	0.039815374	0.042951313
CCCGTCAGCGTCTGAC-1	0.04443739	0.088279613	0.625299589	0.00375491	0.020029707	0.151333777	0.004617199	0.01743544	0.044812376
AGCATCGTCGATAATT-1	0.031567742	0.041677187	0.797530595	0.002335974	0.001046406	0.052580062	0.009502895	0.007420805	0.056338333
GACTAAGATCATGCAC-1	0.056915142	0.058933563	0.725317281	0.003785993	0.001897606	0.056889275	0.005820696	0.018804061	0.071636383
TAGGGTGTTTCAAGAG-1	0.015979149	0.113989408	0.804334938	0.003799835	0.002304467	0.022847283	0.004267383	0.006372519	0.026105018
TGGTTCGTAGCAAAGG-1	0.060066897	0.091289318	0.577469645	0.006415515	0.000959544	0.096422457	0.020792005	0.013581849	0.133002771
CTGTTCACTGCCTGTG-1	0.005256323	0.131203031	0.712737825	0.005157156	0.007484539	0.078189348	0.001195229	0.026102288	0.032674261
ATGTGCATCCGACGCA-1	0.066496984	0.061886719	0.637879033	0.006157749	0.000933612	0.051231772	0.037537102	0.032011451	0.105865578
TTGTCGTTCAGTTACC-1	0.040376485	0.139207534	0.567101978	0.002908151	0.003662255	0.102637902	0.03563352	0.053434504	0.055037673
CGGGATCAATGTAAGA-1	0.059968362	0.180187176	0.612324928	0.005348443	0.032895709	0.019432566	0.012030905	0.020408107	0.057403803
TTATCTGTATCATAAC-1	0.002855008	0.151230413	0.797091143	0.001158107	0.004513841	0.018704091	0.002124337	0.009902858	0.012420202
ATCGACTCTTTCCGTT-1	0.134677638	0.140940522	0.473814585	0.005008644	0.002817597	0.061692351	0.0102127	0.017489861	0.153346102
CTCATTTGATGGGCGG-1	0.118622824	0.129745204	0.59649305	0.004187664	0.017130578	0.023850948	0.009321143	0.049787916	0.050860672
GTAAGCGGGCAGTCAG-1	0.147173275	0.076172565	0.538018325	0.003532133	0.000608648	0.052215543	0.00194466	0.081236081	0.09909877
TCTATCGGTCGCAACA-1	0.05731709	0.200434453	0.634891232	0.000600384	0.00189051	0.034991638	0.001042031	0.036928753	0.031903909
AACGCGGTCTCCAGCC-1	0.067269692	0.302795499	0.408870906	0.001624067	0.044667681	0.045352721	0.024093031	0.012587236	0.092739167
ATTAATACTACGCGGG-1	0.043445463	0.140911068	0.704710149	0.000789181	0.003495143	0.055721843	0.0131641	0.028133943	0.009629109
CTTTAACTTTCAAAGG-1	0.012815408	0.270148022	0.553202953	0.001277651	0.068812262	0.021636641	0.018138112	0.037539454	0.016429498
CGTACCTGATAGGCCT-1	0.065080122	0.161499604	0.589867781	0.001294294	0.008294983	0.033846066	0.005405687	0.092371171	0.042340291
GAATGTTGGGTAATCT-1	0.061788167	0.078545283	0.678844545	0.012773851	0.014795244	0.059275744	0.00145433	0.055244539	0.037278297
TGCGGAGTAAAGGTGC-1	0.015867679	0.176661003	0.655778509	0.000940449	0.009059517	0.061966372	0.015448522	0.044576457	0.019701492
CCTGAATATTTACATA-1	0.001886554	0.199266793	0.700921308	0.002939129	0.043366079	0.031072913	0.002479704	0.013138447	0.004929074
TTGCTCCCATACCGGA-1	0.005657969	0.272542802	0.69081612	0.000342846	0.003765059	0.020474957	0.001671009	0.003317713	0.001411525
CCTCTAATCTGCCAAG-1	0.002911396	0.144576259	0.696354848	0.003268896	0.008723732	0.087321181	0.005448104	0.045950462	0.005445123
AGGTTGAGGCACGCTT-1	0.032777983	0.168639773	0.576226268	0.002504304	0.013770473	0.110041049	0.024232683	0.012980444	0.058827023
TCCCGTCAGTCCCGCA-1	0.013500714	0.178185375	0.618760623	0.002942385	0.04124232	0.075321524	0.020035232	0.021568673	0.028443154
TCCGATGACTGAGCTC-1	0.117393299	0.146320177	0.445871823	0.010011685	0.017113012	0.146902964	0.003542098	0.03828523	0.074559712
CAGCCTCCTGCAGAGG-1	0.011747711	0.17404229	0.644589961	0.001535661	0.028688893	0.069042641	0.01062884	0.034661817	0.025062186
CTTAGCCTTCCACATG-1	0.05475492	0.169874173	0.615320738	0.007701383	0.020064132	0.063297679	0.001303936	0.051290473	0.016392566
ATTAATGAACCAGTCG-1	0.004797247	0.166248121	0.674134829	0.003277162	0.015275857	0.073981201	0.005635543	0.040448106	0.016201933
ACGATACATAGAACTA-1	0.020556046	0.206239661	0.585702219	0.002318239	0.052759971	0.087894058	0.008830826	0.016942504	0.018756476
AGCCACTCCCGTGCTT-1	0.019674312	0.152548259	0.686242935	0.003753643	0.020091624	0.035649385	0.014188562	0.028165196	0.039686085
ATACGGGTTTCGATTG-1	0.030217831	0.191162704	0.546016575	0.002944179	0.050798155	0.080861215	0.036089792	0.026086868	0.035822682
CTGTCAAATGGCTCGG-1	0.034608571	0.173755994	0.565306778	0.004353607	0.031711424	0.105467677	0.030593617	0.022159622	0.032042709
GCTCGGAATTTAAAGC-1	0.027787008	0.129584136	0.554101098	0.005422737	0.016608162	0.094941306	0.039730714	0.062748128	0.069076711
TAGGCATGTTACGCCA-1	0.002166921	0.229995904	0.652490423	0.003518732	0.031843619	0.035088462	0.006681139	0.023231701	0.014983098
TGGCAACTCGCGCGCC-1	0.007955578	0.206686679	0.655556524	0.003172847	0.008861214	0.055160027	0.016498772	0.02468521	0.021423149
ATCAGTAGGCAGGGAT-1	0.010449014	0.166970915	0.674467654	0.007610152	0.004723283	0.068146277	0.005756883	0.042063856	0.019811966
TATCGATCTATGCATA-1	0.05116269	0.146549918	0.645439243	0.000858495	0.001071032	0.100706172	0.011346808	0.00772932	0.035136323
CGACTCAGGATGTTAT-1	0.033951537	0.20504852	0.626111644	0.00221079	0.006473369	0.048321997	0.018917319	0.01021035	0.048754474
GCCATATTGCACACAG-1	0.088078689	0.184451915	0.526762926	0.012861086	0.012782391	0.080860046	0.004113273	0.01897542	0.071114255
AATTCATAAGGGATCT-1	0.057241224	0.210891416	0.557503251	0.01146201	0.006170824	0.050169543	0.018395373	0.014991449	0.073174911
CGGTAGAGGTGCAGGT-1	0.013175153	0.172191232	0.630655722	0.002664752	0.008994517	0.10700509	0.029475579	0.008710611	0.027127342
AATGATGATACGCTAT-1	0.148411338	0.08559857	0.507070883	0.029647389	0.000587935	0.077774264	0.012963916	0.045294939	0.092650767
CTTGTGCTCACCGATT-1	0.023441182	0.117784654	0.657661184	0.004893883	0.010463081	0.10433262	0.008710068	0.01284094	0.059872388
TTCCAATCAGAGCTAG-1	0.224901475	0.146261366	0.366915032	0.00794562	0.029574391	0.059602895	0.012128302	0.013045419	0.139625499
CGATGGACCCTACGCC-1	0.220236247	0.145402401	0.374819522	0.01856888	0.02622537	0.03569722	0.015141571	0.035285306	0.128623482
GGTCGGATAAACGGCG-1	0.117284748	0.139271038	0.539363761	0.006299046	0.004132672	0.058117162	0.018557094	0.008407872	0.108566608
TTAGCTAATACGATCT-1	0.047607069	0.14117704	0.584948301	0.002017972	0.001945216	0.092975923	0.014435307	0.003567307	0.111325864
CTCGATATTTGCGAGC-1	0.056328433	0.14298912	0.495115835	0.0078441	0.002323631	0.091266407	0.013544473	0.009918145	0.180669855
ATTACTTACTGGGCAT-1	0.088397605	0.166688917	0.461427028	0.010446214	0.013733247	0.075060867	0.036911216	0.033993468	0.113341438
CTAGCCGATGTTATGA-1	0.013045179	0.148256766	0.728071089	0.003122812	0.042051576	0.029390585	0.005821422	0.012958449	0.017282123
TACTGCAATCAATTAC-1	0.056949518	0.140721822	0.567373691	0.003420887	0.011099042	0.13098408	0.010526889	0.005085598	0.073838474
TAGTCTGTGACGTTGC-1	0.000464473	0.17465911	0.589916851	0.001612134	0.022872776	0.200181805	0.002746214	0.005421834	0.002124803
CTCGTTTCTAATGTTT-1	0.00017217	0.200107334	0.774550814	0.000391677	0.007878749	0.005181594	0.001044598	0.007448759	0.003224305
TTCGTTCAACGAAGTT-1	0.010395321	0.155737553	0.618541131	0.00378072	0.019836318	0.136468638	0.000730969	0.024021832	0.030487519
CTGAATTTATTGCCAG-1	0.002550173	0.144706763	0.709391099	0.002101695	0.011261753	0.06129056	0.008087351	0.042456277	0.018154329
TGGAATATCCTTGACC-1	0.003146199	0.123025905	0.709702069	0.001795658	0.011068067	0.088360282	0.008685116	0.04899281	0.005223893
CAGATCATTTAAAGTC-1	0.020720485	0.185511174	0.653793688	0.00287072	0.00306618	0.065999974	0.006496736	0.019503787	0.042037255
CTCCTTTACGCAAGTC-1	0.040381138	0.239795528	0.469485416	0.015613243	0.015539429	0.134228218	0.047841057	0.006730522	0.030385449
TCCCAAACAGACAACG-1	0.014380925	0.137605768	0.634576844	0.001868696	0.005824022	0.132604824	0.004750791	0.054247612	0.01414052
ATCGCTGCGTGCAGCA-1	0.020519988	0.207409366	0.589585277	0.005228171	0.054748854	0.047352751	0.018027426	0.029845386	0.027282782
TTAGTTCAAGTGTTCG-1	0.024097531	0.157787686	0.52896256	0.002898698	0.033999667	0.13028468	0.006137721	0.060820373	0.055011084
AAACTCGTGATATAAG-1	0.013520913	0.191168243	0.583234624	0.006208188	0.049864228	0.063415648	0.006185939	0.048850245	0.037551973
TTAACGAACAAGCAGT-1	0.054250082	0.163968695	0.552495907	0.008291074	0.02746374	0.110399813	0.019418663	0.008651441	0.055060585
GTTATATCAGGAGCCA-1	0.027083576	0.150188043	0.646224127	0.006316841	0.006908427	0.109790721	0.008684309	0.017909	0.026894958
CAAATTGGATTATGCC-1	0.033363161	0.140433098	0.55884302	0.002331703	0.044035963	0.094307894	0.018735959	0.028156821	0.079792381
CGAGGAGCTTCCATAT-1	0.026276261	0.12514538	0.724041804	0.005919736	0.000962485	0.069452319	0.012900078	0.00487125	0.030430687
GGAGACCAATGTGCTT-1	0.097589968	0.137386936	0.520778091	0.007398163	0.008920983	0.053424198	0.047864067	0.04250071	0.084136885
CATTGATGAACACGCC-1	0.165002471	0.117652681	0.446426931	0.025387286	0.03625875	0.058948341	0.006276996	0.03319582	0.110850722
GTCAATGCTATAATTT-1	0.116153266	0.093323358	0.493580197	0.005109203	0.015315689	0.069332224	0.018681565	0.015612022	0.172892475
ACCACCCTCTCTTCTA-1	0.226007241	0.109384923	0.517176988	0.001728506	0.008407337	0.067348254	0.00088673	0.006806608	0.062253413
TGGAGGGAAACACCTC-1	0.042886398	0.170284324	0.643802316	0.003306222	0.00471242	0.062245046	0.006153124	0.009577765	0.057032387
CACGGACGTGGATGGC-1	0.063893453	0.16068225	0.520801053	0.003948816	0.028253681	0.068448401	0.037186855	0.028628183	0.088157308
AACTTTCTCGATCATG-1	0.085732062	0.116828734	0.468583347	0.009153018	0.013132379	0.113950833	0.061853334	0.017176904	0.113589391
CGTATTGTTTCCTAAT-1	0.025961491	0.204835114	0.551928565	0.00494843	0.032390217	0.037805389	0.049312112	0.040538334	0.052280347
CCTACTGCGGCGGCCA-1	0.049591186	0.187507959	0.513257767	0.020354041	0.044619116	0.074251082	0.007369897	0.018446847	0.084602105
CTTAGGTCCCAATCGT-1	0.100585673	0.189970991	0.485475612	0.018862925	0.022756279	0.057160151	0.042826652	0.038817046	0.04354467
CGCAATCGATCATTAG-1	0.008496664	0.133225082	0.745935034	0.004995649	0.006224577	0.040363076	0.000740729	0.044385727	0.015633462
TGGTTATGCTTGCGGT-1	0.001227953	0.179330925	0.755655099	0.001188316	0.016270268	0.015895208	0.01589444	0.012580138	0.001957652
GGCTTGGCTCTCACCT-1	0.016307825	0.212243311	0.608728834	0.004042625	0.013115245	0.044700424	0.010049517	0.028108947	0.062703273
ATTGGTAGGATCCGCT-1	0.00479981	0.198645056	0.692913188	0.007906949	0.02394573	0.032519721	0.005820816	0.025070798	0.008377931
TCAGGGCGACTTCCTT-1	0.010622302	0.169229454	0.657073406	0.006025418	0.009209698	0.030606669	0.027882077	0.061631816	0.027719159
TCTGCAGATTCGAGTC-1	0.002114216	0.220962515	0.695494477	0.000614875	0.024459371	0.013059073	0.001453413	0.030948305	0.010893754
CTCTCGCTGTACTATG-1	0.002231871	0.205982134	0.672074135	0.000764692	0.03564174	0.030506257	0.001389979	0.048855947	0.002553245
AATAGTCGCGAGTCGG-1	0.009544791	0.260502695	0.544630087	0.007873833	0.039756853	0.049767531	0.004742211	0.063890239	0.019291759
AGTTACCCTTAAGACT-1	0.009574983	0.098516272	0.69142592	0.008357888	0.009814227	0.075172886	0.000333545	0.092591947	0.014212332
CTTAAATAAGACCCAT-1	0.006340132	0.055615464	0.711621142	0.008204858	0.012824307	0.093579343	0.035918942	0.050470287	0.025425525
GGTTGTGCTCTTGTCC-1	0.001034995	0.129240834	0.603674925	0.000647708	0.001484618	0.218071082	0.002494908	0.037753498	0.005597431
GTGAGTCTAAGACGGA-1	0.005456497	0.168612785	0.574327558	0.004901466	0.012364361	0.163117649	0.015079233	0.039931661	0.016208791
CGCGACACTGCGCAGC-1	0.001411973	0.166588232	0.756886931	0.000643444	0.001017587	0.024108372	0.000141058	0.047776242	0.001426162
GCTCGCGGTTCCGCTC-1	0.003872819	0.097872168	0.497341797	0.00324238	0.025854737	0.138605229	0.003227193	0.200894427	0.029089251
TTAACTCACGCGTGGA-1	0.001599281	0.143627876	0.668447452	0.001442436	0.014858324	0.109007334	0.007987802	0.041414485	0.011615009
GGAACGGCCTGCAGCC-1	0.003098872	0.188378614	0.675804663	0.000679069	0.005570034	0.09327722	0.002123781	0.012082686	0.018985061
GTAGAAACGGGTGGAG-1	0.002742462	0.331838931	0.547878099	0.000352221	0.030808572	0.059877979	0.001737281	0.015653149	0.009111305
TAATGAAAGACCCTTG-1	0.006743499	0.15798501	0.666608068	0.000678963	0.001459565	0.136393377	0.001081621	0.019827272	0.009222625
AGGCTTGCTAGACACC-1	0.014756653	0.107589356	0.558731888	0.003018779	0.034741896	0.114454098	0.036566983	0.085664763	0.044475585
TTGCGTAGTTTGAGGA-1	0.037378397	0.152427511	0.577370872	0.004319222	0.005274105	0.087399582	0.001314174	0.069269937	0.065246201
CGCCCTTGAAGGCTGA-1	0.109755451	0.081435253	0.604142397	0.006439772	0.003494771	0.122153404	0.01312953	0.021186655	0.038262767
CCCGGTGGAAGAACCT-1	0.050543589	0.151719445	0.520585135	0.019259939	0.021624917	0.107069005	0.023174577	0.068038957	0.037984437
TTAACACCTCGAACAT-1	0.035049528	0.225523247	0.488133806	0.002698618	0.059222186	0.095270757	0.008861007	0.016374087	0.068866762
GATTCCTATACGGCGC-1	0.001453746	0.113070114	0.571871618	0.002591033	0.004510326	0.161502061	0.045917919	0.087996033	0.01108715
TTACCCTAACAGTCCT-1	0.021468371	0.23969301	0.449482217	0.002333923	0.062707587	0.059658171	0.045605634	0.029891061	0.089160027
ACCCACCTACATGCTC-1	0.027656421	0.146655063	0.504026848	0.00321373	0.005071452	0.233949167	0.026445927	0.007701535	0.045279859
AAAGGGCAGCTTGAAT-1	0.0271346	0.130039368	0.593287346	0.007088233	0.032540813	0.089884969	0.042521667	0.033625789	0.043877216
CACACAGGGATAGATT-1	0.028668057	0.117406515	0.60108342	0.005477933	0.006796457	0.078560545	0.003063447	0.098187225	0.0607564
AGAGCGTACAAGCTCG-1	0.135890028	0.194497269	0.429411365	0.009407841	0.036857606	0.022835734	0.056862633	0.038960239	0.075277285
TCTTACGGCATCCGAC-1	0.019051642	0.556401918	0.316615221	0.000118643	0.049165636	0.01903966	0.007146537	0.000802061	0.031658682
GCCTATTCCGATATAG-1	0.037610856	0.304040711	0.259877829	0.043371527	0.075858042	0.03796444	0.13317382	0.054141469	0.053961306
GAAAGTGACTAACTGC-1	0.083243559	0.281811519	0.425984722	0.003676288	0.046908498	0.058184254	0.001556236	0.031433857	0.067201066
CCGGAATGGTTTCAGT-1	0.003108088	0.303776917	0.559925588	0.000950725	0.018474911	0.031023101	0.037123429	0.029633026	0.015984215
AGTATAATACTAGGCA-1	0.031185249	0.212602562	0.590510494	0.006528849	0.00186323	0.083647914	0.017931794	0.022809835	0.032920075
TAACTATCGAAGGTCC-1	0.007847762	0.232666524	0.618641626	0.007555454	0.010271863	0.072055073	0.005919861	0.023325931	0.021715905
ATGAGGAGTGTTAATC-1	0.002391164	0.327614489	0.561382316	0.002721961	0.022298902	0.024274702	0.006052393	0.027781409	0.025482663
TGTGTCGCGAGTTGCA-1	0.000883048	0.156999782	0.632072636	0.002899439	0.004982558	0.142427228	0.004671007	0.049929577	0.005134725
ATCCAACGCAGTCATA-1	0.000738973	0.158571145	0.430513303	0.002951747	0.005312755	0.08687116	0.293231338	0.012175563	0.009634016
AAGGCGCGTAAAGCTT-1	0.004250958	0.181388179	0.636135141	0.004399454	0.014165106	0.062243722	0.072592291	0.011047989	0.013777162
AGTCGGCCCAAACGAC-1	0.009535506	0.149040698	0.666355623	0.00350447	0.000998406	0.10031768	0.00467929	0.027884505	0.037683821
AACGTCAGACTAGTGG-1	0.005287624	0.112011276	0.745586875	0.008786732	0.003682241	0.040923544	0.007777088	0.041753861	0.03419076
ACTACCAGCTCTCTGG-1	0.021826106	0.176868569	0.632935975	0.00415557	0.012525678	0.065133475	0.028425744	0.011153831	0.046975053
GCAAGTGCACAGAGAA-1	0.001941764	0.143673816	0.794486512	0.003153841	0.006109656	0.014326886	0.004260783	0.016768052	0.01527869
ACACCTTAAGTAGGGC-1	0.008355168	0.158944619	0.710744702	0.004027828	0.009351889	0.015968086	0.008697081	0.021229666	0.062680962
TTCGACGGGAAGGGCG-1	0.013337131	0.109950372	0.727438193	0.003466857	0.006802026	0.028023928	0.057672989	0.016939977	0.036368526
TTCGCACTCGCGTGCT-1	0.00221853	0.157293862	0.759275975	0.00668275	0.012501382	0.004670746	0.003006772	0.034836536	0.019513446
TATTTGTTACCCTTTA-1	0.028087673	0.116727214	0.607654472	0.015751588	0.023708939	0.02315939	0.004630919	0.035745429	0.144534376
CGCTGTGACGCCGCAC-1	0.020449805	0.125665136	0.555119656	0.01028405	0.052712444	0.033517316	0.010529652	0.077174534	0.114547408
GTTGCACGGAGTTTCG-1	0.01522444	0.054268483	0.801769927	0.005938584	0.006038786	0.01102588	0.011164353	0.043788533	0.050781015
GTTTCCTGGAGGGTGA-1	0.006266166	0.102973127	0.740468495	0.003558535	0.032309093	0.030828618	0.037952932	0.00487517	0.040767865
ACACCCAGCATGCAGC-1	0.004684657	0.101980292	0.785581128	0.004948677	0.009587461	0.01913165	0.015910085	0.0114391	0.04673695
TCAACCATGTTCGGGC-1	0.005034218	0.135280278	0.757755784	0.004099319	0.011258506	0.030874884	0.019884016	0.010051842	0.025761152
TTACAACTACGCATCC-1	0.012595814	0.08962359	0.744634066	0.004776576	0.006665494	0.022718636	0.002292952	0.044076857	0.072616014
TCCGATGGTGCGACAT-1	0.006553754	0.227220505	0.646874797	0.009531193	0.010595309	0.040827754	0.00825184	0.013787609	0.036357241
GGGCGTACATTTATAT-1	0.059429915	0.130426489	0.624043273	0.018213787	0.009340427	0.047113003	0.005206566	0.046483417	0.059743124
AGCGACCAACGATATT-1	0.001679471	0.181455318	0.728759929	0.004463733	0.027174462	0.015468348	0.007894962	0.006045526	0.02705825
ACACAAAGACGGGTGG-1	0.09134092	0.101121221	0.621903785	0.006237448	0.007043542	0.054791306	0.019741509	0.01070779	0.08711248
ATCGCACGCCGGGAGA-1	0.003122654	0.152892098	0.783945855	0.002492671	0.007619598	0.00913308	0.011621584	0.014294921	0.014877538
GCTCTAAACCCTGACG-1	0.073935603	0.085370346	0.636148013	0.009506282	0.018238823	0.065504849	0.003329174	0.031280489	0.076686421
AATGCAACCGGGTACC-1	0.032521485	0.137363039	0.646449708	0.009530452	0.007041344	0.050857293	0.038300272	0.012804994	0.065131414
TCAAACAACCGCGTCG-1	0.106210963	0.088135349	0.613892041	0.004835121	0.019967022	0.043053146	0.015030872	0.046318445	0.062557041
TATGCTCCCTACTTAC-1	0.061375937	0.140031779	0.627111541	0.003163484	0.000454489	0.044656575	0.001789043	0.009357557	0.112059594
AAAGGGATGTAGCAAG-1	0.150447956	0.122104207	0.524300509	0.0037835	0.009004161	0.046475454	0.005741797	0.033991997	0.104150419
ACGATCATACATAGAG-1	0.085399086	0.2669591	0.453280564	0.039183261	0.015739986	0.017480517	0.00438514	0.054824882	0.062747464
TTGTTCAGTGTGCTAC-1	0.034646326	0.294247387	0.426781139	0.007918193	0.065630951	0.009544738	0.006443809	0.023953748	0.130833708
ATGCATGATCCAGGAT-1	0.140489247	0.052142488	0.583303435	0.013444251	0.000330835	0.085333534	0.003775477	0.024816253	0.09636448
AGTCTTCTCCTCAAAT-1	0.042781292	0.244015051	0.438780482	0.001884068	0.030699946	0.073457112	0.094842455	0.018958246	0.054581348
GATTCCCTTGTCGCAG-1	0.087297807	0.135821321	0.616865166	0.002138814	0.000901849	0.055478508	0.009999207	0.016407907	0.07508942
CTCGCACCTATATAGT-1	0.05283101	0.150646762	0.608212653	0.004218658	0.002092945	0.072356523	0.056658561	0.00638012	0.046602769
ACTCAATAAAGGCACG-1	0.004961892	0.198704052	0.679296526	0.001228545	0.005007762	0.076799673	0.01230337	0.007875919	0.013822261
AACCGAGCTTGGTCAT-1	0.001685566	0.226538843	0.592777371	0.000546352	0.001495855	0.13404179	0.001959836	0.02423504	0.016719348
TAAGGCAACATAAGAT-1	0.001000753	0.160849875	0.77616972	0.000474438	0.004645429	0.044026408	0.000857359	0.010834464	0.001141554
CACGCACAGCGCAGCT-1	0.004018211	0.180123013	0.616810376	0.001612763	0.001674187	0.142197224	0.012067019	0.030516252	0.010980955
GGTTTACAATCTCAAT-1	0.02892735	0.185225739	0.547506045	0.002529843	0.013649222	0.157849604	0.043057472	0.007257066	0.013997659
TGCAGGATCGGCAAAG-1	0.00428259	0.20246604	0.615096472	0.002385169	0.008452502	0.141924636	0.007352343	0.003333026	0.014707221
ATAACGGAGTCCAACG-1	0.026791447	0.176897091	0.662348179	0.005413253	0.002838666	0.088186773	0.003560434	0.023636495	0.010327663
AACGATATGTCAACTG-1	0.011025953	0.224049747	0.626380195	0.002834641	0.000472852	0.042381369	0.000853416	0.075758025	0.016243803
GACAACGACCATTGAA-1	0.002782214	0.247975207	0.628909965	0.001096674	0.018286662	0.046890775	0.032168968	0.013025787	0.008863748
TTGACCATGTTCTCCG-1	0.001642018	0.243442448	0.532591044	0.001931486	0.019264295	0.131939473	0.051225012	0.010597728	0.007366495
AGTACGGGCACCTGGC-1	0.019110818	0.207591547	0.51305284	0.001528987	0.015802683	0.167639757	0.041619555	0.014636011	0.019017803
CGCCATCCGATTATGA-1	0.025572963	0.187020097	0.529825738	0.001864935	0.019813162	0.10779053	0.047458594	0.047861786	0.032792195
AAGGTATCCTAATATA-1	0.010321862	0.239891862	0.611903788	0.001490231	0.031602366	0.057324269	0.013227264	0.016279619	0.017958739
TGTTGTCAAGAAGTCT-1	0.00442493	0.189350124	0.719518676	0.000475439	0.03653234	0.026050972	0.012962344	0.003856491	0.006828684
CAGTGAATAAATGACT-1	0.014595126	0.255418631	0.562892472	0.000784241	0.041899048	0.04212197	0.022732548	0.031914247	0.027641717
CACCTTGCGAAACTCG-1	0.017964594	0.190818351	0.604246243	0.000576383	0.04057271	0.0620041	0.05676022	0.008466272	0.018591126
CATTTAGCGGACCATG-1	0.009182484	0.199297165	0.582821031	0.003873073	0.044738658	0.062932191	0.011587649	0.055396289	0.03017146
CCAGTCTAGACGGCGC-1	0.019621808	0.206284316	0.561536984	0.00455705	0.008413977	0.107518647	0.052333589	0.014144604	0.025589025
TCGCTTTAAACGTTTG-1	0.051504393	0.158754982	0.596875173	0.004776064	0.025595632	0.102712613	0.00376935	0.025622361	0.030389431
GTGAAACGGCGCCACC-1	0.05990943	0.147203636	0.681028922	0.002597472	0.002858848	0.046645205	0.002357797	0.007478666	0.049920024
GGGCTCATCGAACCCA-1	0.014379802	0.17752701	0.683152905	0.001606442	0.004540704	0.074942703	0.004760553	0.003496575	0.035593306
TTGATGTGTAGTCCCG-1	0.028145355	0.17087003	0.660729757	0.005678074	0.007197134	0.049822971	0.005708913	0.041913347	0.029934418
CAGTAGCCCACGCGGT-1	0.077587931	0.174692116	0.556808296	0.004079634	0.003711539	0.078545906	0.016137809	0.026878425	0.061558345
AGCGCGGGTGCCAATG-1	0.069923873	0.158374237	0.556433546	0.012182623	0.007442454	0.107295027	0.018627061	0.007552908	0.06216827
TAATCGATCCGTACGT-1	0.035351029	0.108284021	0.519965956	0.011739685	0.006162014	0.203865532	0.016806211	0.031143923	0.066681628
AGTGGCGGCAATTTGA-1	0.095968869	0.12611416	0.542149321	0.005671277	0.00417031	0.053932041	0.011227937	0.037670167	0.123095917
CCTTTCAATGAAGAAA-1	0.093719705	0.115927048	0.557765417	0.009591994	0.018514264	0.080891825	0.021381895	0.033131316	0.069076535
CTCAGTCACGACAAAT-1	0.077711237	0.113684481	0.658557879	0.004105053	0.009390089	0.037929749	0.008110758	0.02330243	0.067208323
ATAGGCTAGCTTCGCA-1	0.050309422	0.099438767	0.610575591	0.004657361	0.000793167	0.12418688	0.021013514	0.017851431	0.071173867
CGGTTCAAGTAGGTGT-1	0.027216826	0.096682121	0.589099497	0.00459956	0.001873083	0.091754921	0.038881378	0.019437888	0.130454725
CAGTCGAGGATGCAAT-1	0.023173051	0.21594547	0.455625931	0.082521333	0.018966585	0.07513515	0.035009269	0.049379178	0.044244033
TATCACCCAACCGACC-1	0.057895894	0.136273221	0.549423908	0.007600888	0.001130446	0.089663258	0.018069273	0.020746149	0.119196963
AATGATGCGACTCCTG-1	0.015977751	0.128203974	0.68833947	0.002212769	0.007342596	0.081604121	0.01174641	0.008497994	0.056074914
TGGAACCACTGACACA-1	0.00118592	0.201495619	0.618677683	0.001532256	0.012480397	0.130908247	0.018048435	0.007204252	0.008467192
GCCAATAGGGCATCTC-1	2.40E-05	0.174705991	0.711692595	0.001016642	0.03881575	0.052571245	0.000727884	0.019811139	0.000634775
TTCTTTGGTCGCGACG-1	0.006636399	0.164041068	0.680315922	0.001007624	0.00351077	0.067489463	0.005601699	0.057002375	0.014394682
ATTAGATTCCTCAGCA-1	0.009983853	0.151868924	0.622107999	0.002818431	0.040011177	0.077235899	0.005611586	0.056916459	0.033445671
CCGTGGAACGATCCAA-1	0.012296042	0.17866517	0.636041309	0.001966526	0.001984752	0.123114016	0.004536502	0.026861287	0.014534395
GGGTCGTGGCAAGTGT-1	0.043459397	0.191695033	0.485040197	0.001605213	0.002740145	0.137870967	0.07099549	0.015881056	0.050712503
TCGCTCGGCACCAGCG-1	0.00511255	0.121001174	0.680660059	0.00112122	0.04209151	0.098645236	0.001173383	0.02477482	0.025420046
ACGCAATCACTACAGC-1	0.011973904	0.152491354	0.721259236	0.000798751	0.01668977	0.036990439	0.00354277	0.044448254	0.011805523
CTCTAATGCATTGATC-1	0.033033655	0.172125908	0.601599352	0.005979562	0.07639319	0.039170614	0.005025671	0.024834417	0.04183763
GTCTCGACTAAGTTTG-1	0.148812489	0.133444677	0.522538769	0.005309397	0.043602601	0.040116434	0.003571428	0.053051397	0.049552809
TGGTTTAAACGTGGGT-1	0.045557444	0.201051293	0.460377724	0.002005714	0.090153359	0.085261259	0.015906473	0.021461211	0.078225521
CGCAGATCTTCACCCG-1	0.012594305	0.184154391	0.460918806	0.004997192	0.132308176	0.086485873	0.018540445	0.049676074	0.050324737
TCCAGATGTACGCCAA-1	0.03293301	0.161794357	0.489996239	0.010137562	0.027497427	0.118768294	0.071792024	0.044198749	0.042882338
CATTGCGGGTCAATTC-1	0.058518572	0.256639026	0.496430416	0.003333114	0.072470723	0.036073478	0.013320715	0.022409701	0.040804255
GACGTTCGTAAATACA-1	0.052466042	0.110233729	0.69785041	0.002561827	0.019224362	0.058553292	0.016294958	0.019802683	0.023012698
TACACCGTCGTTAGTC-1	0.013415636	0.178083329	0.569478195	0.020625851	0.026288367	0.095978665	0.020171516	0.054103455	0.021854986
ACGGGCGTATGCGACA-1	0.071290074	0.117810823	0.609257198	0.00652641	0.008056665	0.066139604	0.004173506	0.015036922	0.101708799
GAAGGCTACCATTGTT-1	0.018409391	0.191947692	0.415605625	0.018147214	0.028108881	0.040258278	0.163029994	0.108746386	0.015746538
TAAATCTTTACACCTC-1	0.00910218	0.274781133	0.568849089	0.001777041	0.092085092	0.005669521	0.01419775	0.014551283	0.018986911
AGTTTATGTAAAGACA-1	0.032314642	0.227250636	0.376200585	0.00244197	0.077205003	0.092215777	0.123875881	0.005223843	0.063271663
AGGAGACATCCACAGT-1	0.03992498	0.178397233	0.614426366	0.002394933	0.004974491	0.030786236	0.008931747	0.024311613	0.095852401
CAACCTGAACCTGCCA-1	0.026224808	0.227218543	0.520781616	0.012625445	0.060187253	0.027337903	0.047499573	0.039064653	0.039060206
AGTCCCTCGCAGAAAG-1	0.117245263	0.120488922	0.47749608	0.019749507	0.018844921	0.078253909	0.058577038	0.027373175	0.081971185
TGTATACGGATGATGA-1	0.025896451	0.190716433	0.640028356	0.006472248	0.021733578	0.032872955	0.001606722	0.063659205	0.017014052
TTGTGGTATAGGTATG-1	0.019291172	0.319244584	0.308949241	0.180486972	0.010106758	0.013133469	0.001836869	0.133257785	0.01369315
TCTGCACCATTAGTAA-1	0.00679214	0.208205384	0.644255723	0.00185855	0.014069846	0.031708959	0.022136219	0.050180747	0.020792432
AAATGTATCTTATCCC-1	0.01410216	0.228066823	0.556868387	0.002625419	0.006464785	0.141319895	0.009436094	0.022130421	0.018986016
ACTCTAAACCTGGGAT-1	0.008034154	0.158978635	0.599078515	0.007588303	0.017614961	0.124821787	0.005371845	0.050542003	0.027969798
GCTGGCAGGTGCCGTG-1	0.000966387	0.193450768	0.710793601	0.000690926	0.021173399	0.063282791	0.000227577	0.006372634	0.003041916
CTCATTCGTGAACATC-1	0.005998999	0.144019165	0.626692084	0.001920577	0.027984285	0.094158725	0.01484574	0.046266426	0.038114
TCGCCGGATGGGCAAG-1	0.000410235	0.151182155	0.743799011	0.00076108	0.04002231	0.03836567	0.000414339	0.023609759	0.001435441
GGACTAAGTCAGGAGT-1	0.007810444	0.100245789	0.750220958	0.008077707	0.010819034	0.057895877	0.022610148	0.027236428	0.015083616
TATCAAAGGTCTGTAA-1	0.008532797	0.221996935	0.563963495	0.000708808	0.112658122	0.036080218	0.044384323	0.002804176	0.008871126
TTCAGTTTGTGGCAGC-1	0.010944287	0.144740273	0.655159738	0.001701579	0.007886396	0.113669986	0.000681924	0.032165625	0.033050192
TGTTCATAAATGTGCT-1	0.010386446	0.042007684	0.802692905	0.008114246	0.026079956	0.033637374	0.017509659	0.033443902	0.026127828
CTTAGCCCGGATAGTG-1	0.001715544	0.292195223	0.466138867	0.000651145	0.036560628	0.175225414	0.014253102	0.005595979	0.007664096
GATGCGAATGGTATTA-1	0.0002352	0.235440749	0.583224581	0.002818685	0.053956612	0.093906002	0.001851592	0.024486294	0.004080284
TCTAACTGTATGTAAA-1	0.021911682	0.091282858	0.633359549	0.00580325	0.015726181	0.099000721	0.008012942	0.05386789	0.071034926
TTAAACCTGGTTCCTT-1	0.003838	0.186059713	0.605337279	0.000513427	0.043333574	0.076875321	0.033732216	0.020822622	0.029487849
GCTAAGTAAAGGCGAT-1	0.004931752	0.259480775	0.502655736	0.002656647	0.04528211	0.101227393	0.000973685	0.0505638	0.032228102
AGTTACCGCACATGGT-1	0.015169615	0.130093151	0.678900527	0.00345468	0.029598677	0.044160139	0.001803076	0.08369268	0.013127456
GACTGCGGCACGTGTA-1	0.016931089	0.131987602	0.665831863	0.005631756	0.017853102	0.087157126	0.011865764	0.021372032	0.041369665
TGGTGATCGTATTTGT-1	0.022395	0.11611453	0.577842179	0.001770518	0.01507527	0.171905925	0.005148561	0.01951502	0.070232999
TTATCGCCTGCGAAGC-1	0.000166589	0.227531951	0.636842719	0.000220779	0.027182202	0.095901881	0.006510181	0.003939488	0.001704212
TGGAATTAGACGCTTT-1	0.032043998	0.109699493	0.55091228	0.00152956	0.001639271	0.218400555	0.007269662	0.043903028	0.034602154
TCGTCACACTGTTAGC-1	0.057064473	0.249146735	0.564628317	0.002316024	0.034261624	0.064333596	0.001507688	0.006360018	0.020381524
TTATGTTTGCGATAGA-1	0.014913866	0.154268317	0.630618573	0.003486281	0.025401	0.084124766	0.00141498	0.050521721	0.035250496
GGTGCTGATCACAAAG-1	0.036695393	0.207873726	0.509733819	0.00336449	0.013206315	0.134935271	0.016176438	0.036284678	0.041729872
CATAGCCGCCCGGGAT-1	0.001546384	0.170771951	0.659908663	0.004677966	0.021648746	0.024658494	0.002141977	0.10848135	0.006164468
GGTTAGTTACGGCGCC-1	0.00833773	0.10807761	0.70117893	0.002164686	0.001462426	0.117108442	0.016635551	0.012318113	0.032716512
ATTCCCACATAAACAA-1	0.001473723	0.191706945	0.589378239	0.000950906	0.022761241	0.153088888	0.003918699	0.02629167	0.010429688
ATTCAGTAGCAGGGTC-1	0.003574879	0.092969745	0.771348325	0.000175832	0.008664958	0.04006435	0.009136519	0.064308911	0.009756482
CAGTTCCGCGGGTCGA-1	0.061018726	0.1576578	0.67699516	0.001883765	0.038209978	0.026170477	0.011276961	0.016378672	0.010408463
AAGAGATGAATCGGTA-1	0.008582704	0.094369686	0.787419188	0.000745751	0.003715089	0.060947716	0.003465638	0.028013859	0.01274037
CGCAATTCTACAATAA-1	0.089502257	0.306092353	0.377717047	0.000954092	0.045421813	0.068399206	0.027058631	0.007384052	0.077470549
TAACGCTTTGAGAGCG-1	0.005434607	0.269405309	0.626662617	0.001241134	0.015955857	0.025291798	0.00203655	0.043633498	0.010338631
AGGCTATGGTTAGCTT-1	0.029293063	0.280181112	0.491185102	0.000841134	0.005388687	0.032310501	0.021412575	0.01529552	0.124092305
GAGGAATGGAGAGGTT-1	0.045269714	0.344368021	0.485648223	0.000627108	0.062820488	0.016315761	0.005942979	0.006384802	0.032622905
TCCTCTACGAGATGGC-1	0.149989655	0.15499186	0.378396408	0.012551766	0.064765148	0.090266703	0.04842618	0.012403478	0.088208801
TTGATTATGCAGATGA-1	0.114407151	0.10584498	0.561097371	0.018009822	0.001324313	0.051159548	0.002201009	0.025829108	0.120126698
TCAGTACTGACCCGCG-1	0.009846943	0.155118519	0.699302404	0.005440072	0.004553949	0.054837112	0.006760272	0.027199204	0.036941524
TTATGACAAACTGGAT-1	0.015774068	0.156236706	0.651855142	0.00659238	0.00751752	0.045497297	0.014707801	0.038708414	0.063110672
GTAAGTAGGGTATACC-1	0.004118287	0.174796673	0.69566587	0.001290668	0.002129057	0.027070102	0.013328463	0.071406596	0.010194284
CGCAAACACGAGTTAC-1	0.007899174	0.132535309	0.626917286	0.006685642	0.011809217	0.072402179	0.064899524	0.027838685	0.049012984
TGGCCGTATATTGACC-1	0.002461198	0.191696026	0.729445584	0.001119443	0.002848127	0.027586039	0.001037727	0.029453157	0.014352701
ACTGTAGCACTTTGGA-1	0.000252744	0.195885038	0.768589262	0.000228976	0.006268961	0.001566211	4.48E-05	0.025342557	0.001821447
GCTCTATGTTACGTGC-1	0.008701799	0.105075172	0.673128295	0.006506519	0.000946719	0.079998122	0.006469413	0.094907237	0.024266724
TGCGCGATTAACGGAG-1	0.032430512	0.144268597	0.573523713	0.005275741	0.020286051	0.113746888	0.012558471	0.04522381	0.052686218
GAATCGACATGGTCAC-1	0.011153431	0.192136731	0.613178346	0.011329381	0.006174834	0.095178755	0.018725931	0.02091224	0.031210352
GACTAAGTAGGCTCAC-1	0.001501817	0.151184625	0.675534063	0.003880984	0.053451161	0.074108729	0.009472889	0.018028235	0.012837498
ATCTTGACCTGCAACG-1	0.011360744	0.180759657	0.67362474	0.004727171	0.001601902	0.053984644	0.016378864	0.018118297	0.03944398
ATGCACTACCGCATTG-1	0.002067484	0.174481314	0.628328202	0.004383618	0.007485166	0.069260468	0.080684529	0.012915548	0.020393671
CAGATACTAACATAGT-1	0.026492427	0.161631204	0.625512981	0.009385945	0.017078096	0.042412511	0.017586059	0.025824332	0.074076445
GATCGACACTATCTGA-1	0.000852547	0.215457489	0.695017004	0.002025807	0.029232657	0.026233252	0.01027829	0.013566982	0.007335972
ATAGAGTACTGGGACA-1	0.000976264	0.203360016	0.63458676	0.009012686	0.007693313	0.043910432	0.028515673	0.044269272	0.027675583
CCTACTGCTTACACTT-1	0.000413853	0.166587465	0.606604966	0.020775589	0.041386184	0.04674841	0.018983751	0.079658288	0.018841495
CCTGCTATTTGAGAAG-1	0.002283775	0.192106602	0.69291584	0.005100637	0.006842459	0.026046815	0.005587576	0.058459915	0.01065638
CGCGTTCATGAAATAC-1	0.010331239	0.162044497	0.602646461	0.001788899	0.010279823	0.110981158	0.045113078	0.019724944	0.037089902
CATTATGCTTGTTGTG-1	0.015359094	0.206308198	0.584948974	0.011429511	0.005848019	0.055897838	0.014185171	0.018548262	0.087474932
CCAGGGACGTGGCCTC-1	0.004048177	0.151476896	0.725504098	0.003600783	0.025612351	0.022681401	0.011864226	0.015474088	0.03973798
TATGGATGTGCTACGC-1	0.004352303	0.129018887	0.700106887	0.001337769	0.005879217	0.04087164	0.020937365	0.006460951	0.091034981
GTACTAAGATTTGGAG-1	0.002058718	0.105102363	0.770571635	0.001995018	0.047619668	0.026852623	0.027813772	0.003734192	0.014252011
AGACCCGCCCTCCTCG-1	0.002281839	0.145763679	0.791009928	0.001298738	0.009620875	0.00696001	0.003167389	0.00264613	0.037251411
CGCATTAGCTAATAGG-1	0.000887302	0.14542884	0.746985779	0.004629537	0.023161891	0.043142411	0.005228878	0.012910282	0.01762508
GCTCTCGGGTACCGAA-1	0.00290301	0.092582328	0.79776112	0.004369995	0.004020098	0.042465349	0.014661397	0.005049424	0.036187279
CACCGCCAGAAGGTTT-1	0.032255207	0.102076481	0.641524535	0.00536489	0.002287851	0.038457057	0.023548924	0.012413987	0.142071069
TCCCAAAGACGAAGGA-1	0.008070496	0.135565885	0.715354418	0.005482439	0.01168265	0.031117464	0.014962344	0.007931057	0.069833247
ATGGATTGACCAAACG-1	0.040815918	0.08597787	0.675378373	0.014064515	0.004490404	0.025212492	0.006746814	0.111752199	0.035561414
GTCATGGACATGACTA-1	0.071189965	0.112192051	0.614996379	0.003190369	0.000573404	0.034042242	0.056224041	0.026166711	0.081424838
CTACTGCCACCTGACC-1	0.193034936	0.097444244	0.503937433	0.010052974	0.005660919	0.047985401	0.014213754	0.009757564	0.117912776
TTATATTTGGCAATCC-1	0.087278279	0.044731933	0.715834263	0.00601031	0.001214416	0.047954632	0.005790819	0.017376368	0.07380898
AGCACCAGTACTCACG-1	0.170228295	0.17016516	0.469929987	0.003888619	0.001742665	0.067469447	0.012846703	0.024776581	0.078952541
CATGGTCTAGATACCG-1	0.056566203	0.052991106	0.77592908	0.001839488	0.000184275	0.042787085	0.014988216	0.012193891	0.042520655
TCTACCGTCCACAAGC-1	0.011323875	0.087217951	0.737541168	0.002696824	0.001474494	0.06319998	0.008587432	0.026888688	0.061069588
CTAGTTGGGCCCGGTA-1	0.020121926	0.118515443	0.753218228	0.003997552	0.001777201	0.053208196	0.003363801	0.017792248	0.028005406
TCCCGCGTACTCCTGG-1	0.046119671	0.080150265	0.661172773	0.006951231	0.000806443	0.079004988	0.011835558	0.011593738	0.102365332
CAGAGCATGAGCTTGC-1	0.029898832	0.294478753	0.467642448	0.005489151	0.010201073	0.084499295	0.042066467	0.036110937	0.029613045
ACACGGGAACTTAGGG-1	0.071335559	0.201007264	0.594961751	0.004165827	0.021412873	0.03442071	0.026132997	0.00377746	0.042785559
GGCTCTGCTCCAACGC-1	0.039093305	0.214336097	0.585318567	0.002475649	0.02782112	0.083730916	0.000864018	0.013123287	0.033237041
AGAACGTGGTACATTC-1	0.009192896	0.285815672	0.302334104	0.140247976	0.045308935	0.01639804	0.003052825	0.174926607	0.022722945
CAATAAACCTTGGCCC-1	0.072037928	0.153671531	0.562122563	0.009670994	0.026422199	0.076601056	0.033324582	0.015640475	0.050508672
ACTTCGCCATACGCAC-1	0.030895069	0.171818846	0.644552258	0.002063777	0.006145938	0.065521306	0.003917905	0.007271491	0.067813411
ATCTGGTTAAGACTGT-1	0.033959982	0.143147103	0.696873082	0.004675351	0.020238275	0.030535237	0.004729168	0.029658894	0.03618291
TCGTAAGACGACATTG-1	0.017337031	0.203116078	0.617575593	0.00727361	0.003231472	0.0958292	0.003477764	0.010820493	0.04133876
GTGTACCTTGGCTACG-1	0.009880081	0.248023464	0.469120139	0.005011569	0.077306536	0.125358456	0.02715338	0.010909602	0.027236774
GCCCGTAATACCTTCT-1	0.008973866	0.158894028	0.694229729	0.001893921	0.001397959	0.055204079	0.046896969	0.014194436	0.018315013
CGGTCAAGTGGGAACC-1	0.04135577	0.169940193	0.582691054	0.002339045	0.033336507	0.074174687	0.009954548	0.020366852	0.065841343
TTGTAAGGCCAGTTGG-1	0.017840989	0.246759096	0.624777586	0.000628568	0.036093056	0.0359697	0.019004279	0.008947163	0.009979563
GGAGCACCAAGAACTA-1	0.028201244	0.248824045	0.572260077	0.001104245	0.042839183	0.046728446	0.012224682	0.015124032	0.032694045
TAATAGTGACGACCAG-1	0.045151746	0.157966023	0.548993333	0.011383385	0.035177438	0.063894003	0.051945769	0.056899081	0.028589222
CTAAATCCTATTCCGG-1	0.001348368	0.164017871	0.330925216	0.00126668	0.024166455	0.056366549	0.396457571	0.017570258	0.007881032
CGAGTTCTGTCCCACC-1	0.00521568	0.225462981	0.717865909	0.00050298	0.017950516	0.021766944	0.004262584	0.004474233	0.002498174
AGGCAGATGCGTAAAC-1	0.023015358	0.163016927	0.632238259	0.000887282	0.024893502	0.070193118	0.016026217	0.039153441	0.030575898
AAGGATGAGGGACCTC-1	0.009600946	0.182542575	0.675848419	0.001967902	0.036607126	0.020822719	0.001168698	0.067053359	0.004388255
AGAGAACCGTCTAGGA-1	0.009639393	0.246557147	0.654844254	0.002300723	0.018922616	0.031135691	0.001963218	0.023754387	0.010882572
GAGGGCGCAGCTCTGC-1	0.000255174	0.24836406	0.678347632	0.001289438	0.016242253	0.016457925	0.026577329	0.005923482	0.006542708
AAGATTGGCGGAACGT-1	0.026948768	0.141257371	0.680258681	0.003695294	0.010360099	0.041797511	0.003506315	0.047968606	0.044207357
CCAGTAGTCTGATCCA-1	0.026586694	0.168542674	0.616101148	0.001570091	0.00401681	0.126917762	0.012872153	0.010311852	0.033080816
AAGGGACAGATTCTGT-1	0.00809248	0.062531417	0.832791646	0.001802275	0.005040452	0.043114761	0.002274284	0.034297166	0.010055518
ATAGAGTTATCAACTT-1	0.099956405	0.144704024	0.532651664	0.010678382	0.015828591	0.118846219	0.001242348	0.037497543	0.038594824
AAATTACCTATCGATG-1	0.093549028	0.256246291	0.435600763	0.012579928	0.014526396	0.036562384	0.005551181	0.021661429	0.1237226
GATCCTAAATCGGGAC-1	0.139840089	0.129616161	0.507149475	0.007669771	0.003073391	0.124821414	0.002350999	0.023819538	0.061659162
TTACAGACCTAAATGA-1	0.077632487	0.084675657	0.592951666	0.01246181	0.002046875	0.083241626	0.007990645	0.010876453	0.128122781
CCTCACCTTAGCATCG-1	0.075888073	0.116416903	0.509275692	0.005287959	0.006921179	0.163866723	0.006465133	0.005683967	0.110194371
CATGCGACCAGTTTAA-1	0.070773238	0.174380255	0.607956639	0.006056706	0.024848445	0.046418336	0.003503351	0.025991587	0.040071443
AACATATCAACTGGTG-1	0.050505883	0.122303673	0.550275554	0.003983932	0.009418078	0.136139462	0.056307136	0.006549026	0.064517256
CTATAAGAGCCAATCG-1	0.03286766	0.169711772	0.606752569	0.001142103	0.03478648	0.049668369	0.017643909	0.029111627	0.058315511
AATATCGAGGGTTCTC-1	0.028719865	0.175536694	0.597241888	0.004625297	0.012274651	0.085368389	0.041051061	0.009630013	0.045552141
GTACTCCTGGGTATGC-1	0.006561254	0.144166021	0.648776414	0.002515242	0.00902089	0.116446111	0.019582127	0.013060468	0.039871473
ATAAGTAGGATTCAGA-1	0.00407808	0.362950232	0.425963377	0.003195246	0.050949182	0.108658281	0.005607053	0.019192825	0.019405724
AGGTCGCGGAGTTACT-1	0.000394666	0.263023408	0.600154516	0.000276737	0.032614914	0.080301953	0.008848653	0.008977684	0.005407468
CTAATTCTCAGATATT-1	0.014164113	0.300429728	0.518070052	0.000570846	0.058042412	0.044336527	0.025635279	0.024322742	0.014428301
GCCAACCATTTCCGGA-1	0.00169869	0.392318011	0.512800531	0.000423755	0.034649432	0.046891309	0.001459017	0.006099054	0.0036602
TGATCCCAGCATTAGT-1	0.029248231	0.278457538	0.415023702	0.004917487	0.034973999	0.143640164	0.049322157	0.010772116	0.033644607
CGTTGTAAGATTGATT-1	0.080348204	0.218467507	0.435388345	0.003495462	0.043270176	0.114379436	0.012858991	0.021391116	0.070400762
GAAACCATGGTGCGCT-1	0.026265761	0.195085648	0.531588624	0.007979509	0.069053381	0.085262474	0.005467118	0.009658021	0.069639464
AATCTATGCCGGAGCC-1	0.108564305	0.17443849	0.546675302	0.008508696	0.042189255	0.064621256	0.00633454	0.0182457	0.030422456
GACTCCCAGAATAAGG-1	0.007827469	0.29800567	0.488838626	0.008118516	0.07480465	0.025518224	0.002479669	0.079846299	0.014560876
TATGATCCGGCACGCC-1	0.038755247	0.176292378	0.566953778	0.001895634	0.040139182	0.045582495	0.01372537	0.039047603	0.077608313
CCGCTTGCTGACATGG-1	0.015078177	0.211393445	0.566296218	0.001365721	0.076078088	0.036390166	0.018291878	0.061240809	0.013865496
TGGTTAAGGGCGCTGG-1	0.03875545	0.221595536	0.530738018	0.003011385	0.083703912	0.043843565	0.053277784	0.012824754	0.012249596
TTGATAGTCAATACAT-1	0.035419325	0.217226447	0.488303678	0.002809067	0.066742413	0.0354824	0.1023498	0.01186426	0.03980261
GGTTTAATTGAGCAGG-1	0.023159812	0.257476701	0.442789096	0.007166094	0.051231919	0.056084933	0.03868583	0.031293777	0.092111837
CATTACATAGATTGTG-1	0.007456049	0.259418594	0.586333402	0.001758298	0.02818327	0.076598396	0.00207661	0.018036513	0.020138868
GGTACACCAGATTTAT-1	0.083775009	0.158225448	0.439113387	0.002528149	0.021620868	0.13161	0.071372998	0.046064603	0.045689539
GGCCCGTATACCATGC-1	0.05199029	0.118920807	0.675631586	0.002686004	0.006662911	0.074097042	0.009514964	0.022767645	0.037728751
ATCTTTCGTATAACCA-1	0.023093205	0.24114454	0.505283573	0.004644174	0.103355064	0.034293442	0.049312521	0.017731596	0.021141884
GAGATGACAATCCTTA-1	0.014609381	0.122228549	0.679609521	0.005492445	0.035168725	0.089517322	0.004357601	0.035123384	0.013893072
AAAGCTTGCCTACATA-1	0.005186068	0.115648499	0.692335133	0.008773008	0.007353284	0.076701923	0.022349326	0.042984033	0.028668726
GAACGATAAGTTAAAG-1	0.013292216	0.160301659	0.645779445	0.004989858	0.037780766	0.082112591	0.00610965	0.025901301	0.023732514
TAATAGCTAAATGATG-1	0.018107828	0.150808062	0.694904706	0.004165542	0.043404185	0.029536407	0.013173976	0.036431946	0.009467348
TATGGCTAGGCTAATT-1	0.023322384	0.163262477	0.563191769	0.001531662	0.003964792	0.093488419	0.093155432	0.006977354	0.051105711
AGGAGAGTCTGGCTAC-1	0.021500704	0.099498227	0.698018162	0.003331621	0.016196848	0.070283222	0.020972965	0.017743988	0.052454262
TGCTCTGCCGGTTCAC-1	0.053220897	0.114354927	0.570585249	0.007632451	0.026186344	0.093963561	0.048071284	0.054112624	0.031872664
CCAATAGATTTCATCT-1	0.010920093	0.108223754	0.670225116	0.005008885	0.002218581	0.158040304	0.006124978	0.008920307	0.030317982
GGGCACGAATTGGCCG-1	0.00083163	0.196539675	0.560105609	0.002897524	0.021016546	0.181435404	0.017619917	0.010148571	0.009405124
TCGTTGACAGGGTCCC-1	0.000691848	0.201943722	0.543800751	0.0012966	0.033597413	0.176963921	0.005085884	0.031864453	0.004755408
ATCGTATTCCGAGAAC-1	0.000716314	0.142482891	0.707134378	0.00227747	0.013179825	0.076204463	0.002537347	0.048946909	0.006520404
GGGAATTCTGTCCAGT-1	0.001600459	0.161679252	0.541912063	0.007255452	0.024294821	0.207686075	0.009490422	0.039856738	0.006224717
ACGCGTTTCTTAAGAG-1	0.003830143	0.124563406	0.682379764	0.004865216	0.047780571	0.023377362	0.006594909	0.103247496	0.003361131
GAGAGCGCAGTCCCTG-1	0.014600454	0.088975046	0.712228593	0.004235526	0.008295691	0.088416862	0.013898449	0.047503648	0.021845731
GTCCTATTGTTGTGGT-1	0.00506299	0.101251208	0.683185692	0.009028068	0.028643497	0.100407772	0.002302133	0.058369236	0.011749402
CATCTGCAGGATCATT-1	0.005683026	0.155849367	0.645471929	0.004361329	0.014227063	0.10084417	0.005656691	0.035038317	0.032868108
GAGTCGACAGACCCTC-1	0.025375488	0.053889837	0.775203216	0.002295836	0.010026664	0.040263313	0.002998106	0.050062443	0.039885098
AAGTGCAAAGGTAGAC-1	0.003064691	0.146242179	0.591119581	0.005312203	0.017551993	0.122825906	0.07611567	0.016617476	0.0211503
AGGGTGGATAGTGCAT-1	0.004751279	0.129841829	0.728092762	0.004696511	0.037693452	0.034000495	0.000942101	0.031779875	0.028201696
TGATAGCGGGATTCTA-1	0.037341479	0.115191811	0.520606181	0.013138397	0.007139159	0.104516621	0.001450948	0.035478358	0.165137046
GTCAGTTTGGTAGTCG-1	0.001203719	0.234693415	0.684810857	0.003516052	0.001745242	0.032868315	0.000106913	0.038544677	0.002510809
GCATTCGAAATGAACA-1	0.070631362	0.095575698	0.515188862	0.007315343	0.017068603	0.132425004	0.007007249	0.029650259	0.12513762
AAAGACTGGGCGCTTT-1	0.015191447	0.157667963	0.69516141	0.007916734	0.008731836	0.041509681	0.048359804	0.013859108	0.011602018
TAACAATATTTGTTGC-1	0.005413836	0.110193783	0.720291088	0.00047581	0.047214482	0.009017018	0.015326518	0.061428109	0.030639358
CCAGCTTCCGCCCGCA-1	0.005269296	0.239094352	0.636657793	0.000305173	0.062729179	0.017454807	0.000895316	0.023362974	0.01423111
GATATGGATTACGCGG-1	0.008797663	0.158709818	0.612260186	0.00198601	0.004878405	0.166060829	0.002102373	0.030478325	0.014726391
AGAGCAGTTATGAGAC-1	0.039607675	0.032390583	0.662584881	0.005448211	0.018854293	0.077542069	0.002208863	0.116172372	0.045191053
TCACATCTTATCTGAT-1	0.050280585	0.103458729	0.732084538	0.001367702	0.003639309	0.050564992	0.000546574	0.02060934	0.03744823
TATGAAGACAGGTGCG-1	0.012420103	0.179731905	0.672364162	0.003466294	0.010321902	0.047624645	0.020825075	0.01695513	0.036290783
TACCTGCTGCACTGTG-1	0.032948975	0.064232999	0.676957105	0.007282255	0.010355222	0.105310295	0.006668684	0.035428685	0.060815781
TAGGTCCAAGTAAGGA-1	0.040727685	0.071515878	0.58157567	0.014617079	0.013016902	0.17024872	0.025847972	0.022623603	0.059826491
GAAACTCGTGCGATGC-1	0.017359298	0.124436546	0.659324138	0.002018396	0.007651304	0.145493728	0.004778485	0.011911714	0.02702639
AACAATTACTCTACGC-1	0.000100087	0.172837322	0.656549317	0.000585547	0.047477444	0.111971303	0.001350684	0.007273001	0.001855294
CCGCACGTGACCTCGG-1	0.002367316	0.140250992	0.670825556	0.001769733	0.033844414	0.122541971	0.002312216	0.015161549	0.010926254
AACTTGCCCGTATGCA-1	0.013258751	0.25806382	0.507629018	0.002688309	0.013925336	0.056186493	0.0105656	0.081907256	0.055775417
GGGTATGTATGCACTT-1	0.050123936	0.204915978	0.623748293	0.001523895	0.029201043	0.015284123	0.009732981	0.024341696	0.041128055
TTCGTACTCCAGAACG-1	0.065984177	0.080608146	0.650112693	0.004621647	0.018112538	0.053485868	0.005526923	0.050668169	0.070879838
GAATTTCTCGCTGCAG-1	0.014762145	0.250900975	0.612663709	0.001374143	0.065518259	0.016668309	0.005483853	0.023973299	0.008655309
AACAGGATGGGCCGCG-1	0.099755989	0.19644242	0.486088339	0.001880411	0.033616951	0.070073498	0.008813215	0.027885753	0.075443423
GACGTGTAGGGATTAT-1	0.009782581	0.308079957	0.380663372	0.000241704	0.124047812	0.063923952	0.01460833	0.000241167	0.098411124
TAGGTGAGCCCTACTC-1	0.135733376	0.272562197	0.409341614	0.001548994	0.06106187	0.026393549	0.020047423	0.00277707	0.070533906
CTAATTCGCACGCGCT-1	0.052648083	0.132841975	0.648608615	0.004796121	0.001832175	0.051486805	0.015889261	0.011222277	0.080674687
GAAGCTTGCTGACCGC-1	0.014710734	0.126239484	0.707982749	0.007157233	0.00542793	0.052357066	0.01480598	0.02061497	0.050703854
GGTTAGGCTTGGAGAA-1	0.020106565	0.130716925	0.52082062	0.011103584	0.007144061	0.157533024	0.016365096	0.047405306	0.08880482
ACAAGGACAAGAGGTT-1	0.013628702	0.135751947	0.653737301	0.007407379	0.007877139	0.058926525	0.021801289	0.028124071	0.072745647
AGGCCACCCGTTATGA-1	0.003353333	0.165073957	0.805764357	0.001320844	4.43E-05	0.008846486	0.006885711	0.004478169	0.004232889
GTGGGCTTAGACACAC-1	0.015060079	0.089662269	0.781107785	0.002209898	0.00088448	0.029763915	0.04508184	0.007793632	0.028436104
CGTGTCCCATTCGCGA-1	0.040843606	0.061063577	0.578904628	0.003432592	0.006340759	0.084359561	0.175954179	0.008015969	0.04108513
TGGAGTGATGCGATGA-1	0.003776578	0.069203082	0.849119072	0.001416312	0.001020698	0.021992499	0.009561071	0.027023716	0.016886973
AACAACTGGTAGTTGC-1	0.003479623	0.14732919	0.634487602	0.001529824	0.041740779	0.044212898	0.055880555	0.02121196	0.050127568
CCTGGCTAGACCCGCC-1	0.04411511	0.100690462	0.562528669	0.00077944	0.012950791	0.067584039	0.112213134	0.038448262	0.060690092
CGCAATTAGGGTAATA-1	0.008864938	0.127729965	0.728112607	0.001775256	0.036579943	0.027313808	0.032393591	0.020843224	0.016386667
TCGAAATTTAGGACCA-1	0.011284701	0.161425875	0.718316943	0.002200607	0.007415056	0.03042456	0.007568988	0.035324436	0.026038833
AGACTAGCCTTCCAGA-1	0.010064485	0.177706955	0.714394543	0.004601565	0.009488275	0.037485971	0.005421188	0.010813906	0.030023112
TTGATCTAACTTTGTC-1	0.045826895	0.070325328	0.689650263	0.001469595	0.00636342	0.042930838	0.001759668	0.065607816	0.076066176
AAGGAGCGGTTGGTGC-1	0.000987296	0.155707915	0.786160238	0.001396298	0.008091421	0.024558062	0.002158636	0.013990466	0.006949667
ACTTGGGACCCGGTGG-1	0.004282004	0.141474334	0.757774061	0.001291131	0.016701383	0.02514493	0.00244938	0.037782055	0.013100722
TGATCTCCGGCGCCAG-1	0.016659361	0.152890043	0.592581168	0.001479861	0.022627589	0.068088159	0.085292669	0.025748901	0.034632249
CAGTTCAAATTGACAC-1	0.004478285	0.172054674	0.75237107	0.001924036	0.020001968	0.021836327	0.006337864	0.012482694	0.008513081
GTCCGGCTGAATTGCG-1	0.002439729	0.161758928	0.633597499	0.009484115	0.002307193	0.123229371	0.030978364	0.01334251	0.02286229
CTGGAAATGGATGCTT-1	0.000750079	0.128990557	0.673560754	0.002557954	0.060819726	0.04736048	0.069531602	0.004667828	0.01176102
TGATCGGTTTGACCCT-1	0.004708902	0.131701512	0.757489922	0.001223049	0.030235689	0.007732004	0.008113832	0.04395926	0.01483583
TAGAGTCTAAGCGAAC-1	0.015264625	0.126979187	0.669024032	0.005208812	0.08934741	0.018532245	0.02320129	0.031147035	0.021295362
GAGACTGATGGGTAGA-1	0.017796918	0.137849835	0.676431624	0.006852958	0.007285869	0.015725092	0.002273747	0.052604967	0.08317899
TAGCTAAGTCCGGGAG-1	0.012038471	0.124232471	0.71425994	0.004384187	0.006072183	0.040811235	0.021452944	0.029960732	0.046787837
GGGCGATATGTGTGAA-1	0.047601438	0.120397037	0.673368706	0.002092203	0.001079714	0.035782453	0.016805458	0.003804565	0.099068427
CTCGAGGTCGAACAGT-1	0.071047519	0.218397474	0.575484009	0.005853543	0.044274084	0.010836432	0.005774632	0.029580343	0.038751965
GATCCCTTTATACTGC-1	0.075009787	0.154799864	0.496284379	0.007041905	0.001085782	0.075563803	0.040135833	0.022995945	0.127082702
GTCATGCACCTCCGTT-1	0.019472811	0.198945575	0.730710751	0.002015499	0.003236707	0.002678918	0.008926019	0.02127707	0.012736649
ACTTTCCTATAGCTTC-1	0.051844761	0.075787956	0.759964733	0.00202253	0.00045806	0.01424731	0.002439044	0.05290126	0.040334345
TCGCTCGATATATTCC-1	0.016420172	0.299782976	0.599909233	0.001541855	0.001030996	0.009497527	0.023607602	0.009318383	0.038891257
ATAGGTTGGGCAGATG-1	0.053100815	0.104224949	0.642477189	0.002935496	0.001506584	0.035317447	0.036635405	0.019990331	0.103811783
CAATTAAGGGTGATGA-1	0.116022493	0.072284469	0.620092375	0.00641572	0.000267424	0.06750933	0.011662251	0.024577345	0.081168594
ACCGACTGAGTCCCAC-1	0.05709828	0.059822625	0.707890728	0.007918532	0.00014373	0.067837767	0.018832743	0.020837472	0.059618124
CCTGTCACCCGGGCTC-1	0.153145055	0.088349057	0.574111146	0.004486434	0.00163031	0.056383242	0.013916351	0.005185631	0.102792774
GATCGGTGGCCATAAC-1	0.078361828	0.06309378	0.708860253	0.00418203	0.000254133	0.05688738	0.006488944	0.024476523	0.057395129
CCTATGGGTTACCGTC-1	0.017194542	0.236608197	0.661705584	0.002279512	0.000643343	0.039458512	0.008943997	0.022149304	0.011017009
TTGGGACACTGCCCGC-1	0.086351929	0.134269174	0.568993649	0.004347025	0.000234636	0.102034682	0.00175024	0.013986736	0.088031928
CGAGGCTAAATATGGC-1	0.012025835	0.219299253	0.650702617	0.003934583	0.001057226	0.036695563	0.004039754	0.048644172	0.023600996
TCAGGGTGTAACGTAA-1	0.042771192	0.241724765	0.50710007	0.003844397	0.072061963	0.036403653	0.03849003	0.018216954	0.039386975
CGAGAGATGTGAACCT-1	0.022497666	0.177533462	0.656107591	0.001031149	0.006320363	0.056817261	0.022065234	0.016913811	0.040713463
TCGCTGGGCGGATTGT-1	0.083354068	0.13011869	0.545525558	0.009283262	0.03235933	0.026203711	0.004379084	0.047203255	0.121573042
AGATCTCAGGTGTGAT-1	0.067277361	0.168122705	0.509138276	0.003245606	0.017957859	0.054659979	0.030803145	0.031981189	0.116813877
TGGCCAAACTGAAGTA-1	0.008950496	0.1495094	0.741616968	0.002286273	0.003262908	0.06099659	0.00628405	0.011101817	0.015991497
GCTTCCGTCCCTAGAC-1	0.014850158	0.199316775	0.610198743	0.008150949	0.007379655	0.101679804	0.002542959	0.012411203	0.043469755
CAGCAGCCCGTTCCTT-1	0.000845797	0.199437389	0.688272952	0.002266277	0.003119378	0.03818207	0.029100476	0.034654652	0.004121009
TGTATAACAGATCCTG-1	0.004768147	0.223818567	0.614536937	0.000783022	0.008774544	0.086430431	0.029117317	0.011717792	0.020053245
CGCGGGAATTAGGCAG-1	0.020511208	0.213646336	0.634089828	0.000833006	0.02249902	0.060839616	0.014834407	0.010379626	0.022366953
TGCATGTGGTAATCTA-1	0.007859223	0.165166768	0.773831342	0.003514539	0.011472789	0.013348003	0.000654367	0.01917094	0.004982028
ACAATTTGAGCAGTGG-1	0.006567995	0.176710457	0.651551866	0.001748202	0.016268994	0.062391122	0.004693518	0.069002507	0.011065339
GAGCTAAGGGCATATC-1	0.008198042	0.105937526	0.625875777	0.002624925	0.030711289	0.081226502	0.010091275	0.115175477	0.020159187
CCAGATAGTTGAGTGA-1	0.018392216	0.211203797	0.583928385	0.000889844	0.022180949	0.085712798	0.004261314	0.01916148	0.054269218
CCACAATGTACGTCTT-1	0.031465001	0.189564851	0.469752832	0.002399547	0.045338735	0.203254176	0.023507387	0.020714399	0.014003072
CAATGGATCTCTACCA-1	0.004829927	0.218031805	0.661245086	0.001120006	0.051269808	0.026148155	0.004584975	0.025706191	0.007064045
TGTGGCAAAGCGTATG-1	0.004872271	0.118101218	0.668004595	0.001511495	0.029063483	0.041026137	0.002013204	0.127495502	0.007912094
TAAAGCGTTAGGAGAA-1	0.008965925	0.125948276	0.801628691	0.00132101	0.011369496	0.026789599	0.005136258	0.009384159	0.009456586
TCCGTTTAGCCTTGAA-1	0.028355687	0.127371538	0.64101219	0.004249522	0.006716701	0.093501089	0.012708046	0.01497851	0.071106718
CAGCTCGACAAGTTAA-1	0.007286597	0.158109809	0.646461452	0.006585973	0.01925621	0.065336261	0.035098917	0.022829762	0.03903502
GCCTATAGTGTCAGGG-1	0.020770143	0.20980256	0.572766458	0.011668408	0.016530945	0.048828714	0.013784867	0.029061406	0.076786498
ATAGACAACGGGACCT-1	0.134602678	0.167625997	0.447549866	0.004159978	0.014154243	0.132039791	0.003973726	0.0246274	0.071266322
CTACTATCTTTCAGAG-1	0.062552536	0.099790448	0.695771585	0.006180555	0.01348575	0.068344533	0.000368883	0.026159716	0.027345995
GCGCTGCTTTGCATTT-1	0.038558179	0.20218211	0.578008141	0.003830189	0.020076662	0.041223291	0.044090681	0.009190829	0.062839918
GCGCATCCAGTCAGCA-1	0.000388921	0.210691951	0.675423006	0.000337572	0.006130509	0.082268538	0.005554637	0.016249732	0.002955133
GACTCGCGGGAATGAC-1	0.004515469	0.101591951	0.646989068	0.002400082	0.00852447	0.189736575	0.036777718	0.003389764	0.006074903
CTGGTAACGAGCTCTT-1	0.003848287	0.168446689	0.654746002	0.001358857	0.02464416	0.107615548	0.003866086	0.025417815	0.010056557
TCCGGCCTAGCGTACA-1	0.028845586	0.137601535	0.606024532	0.004000635	0.006734352	0.123608912	0.034129455	0.016899258	0.042155735
TCTAGGTGGCGACGCT-1	0.061422045	0.224731239	0.535746812	0.003792358	0.023649208	0.069287051	0.025806216	0.016642444	0.038922627
ACGCTAGTGATACACT-1	0.008919713	0.213422051	0.575147908	0.008213966	0.035484607	0.106091574	0.00369147	0.013215921	0.03581279
ATCTGCACCTCTGCGA-1	0.005383145	0.361870241	0.505322328	0.000896234	0.060845509	0.042150039	0.002755275	0.016645881	0.004131347
CCTCACCTGAGGGAGC-1	0.023406941	0.350741128	0.398268242	0.007441055	0.05725997	0.072584033	0.009597334	0.057369742	0.023331555
AGTGAGCCTCGCCGCC-1	0.007643355	0.25689357	0.558487295	0.003054757	0.060086227	0.055830405	0.020834481	0.017938618	0.019231291
ACGAGTACGGATGCCC-1	0.006817348	0.23310389	0.517146551	0.00694219	0.032254083	0.143695395	0.000450194	0.045557813	0.014032536
GGTACCATTAAGACGG-1	0.000905742	0.142297448	0.680112227	0.000307269	0.035135632	0.080745666	0.003654177	0.055380842	0.001460997
TAACTATTACGCCAAA-1	0.014185926	0.126506788	0.739992825	0.001516574	0.002057558	0.081787931	0.003942794	0.015648665	0.014360938
GCATTCAAGGCAACGC-1	0.019848964	0.222883896	0.613685616	0.005230084	0.036048383	0.06578678	0.002528788	0.007948022	0.026039467
AGTACATCATTTATCA-1	0.0132393	0.167038783	0.683164064	0.002664226	0.018878687	0.029241856	0.002617717	0.036470671	0.046684694
GTCGTGTCTGGTCATC-1	0.215038892	0.014483061	0.612185904	0.0027972	0.061967657	0.011249637	0.001208978	0.078947151	0.002121519
AGTCTAAAGTATACTC-1	0.034306006	0.08514603	0.758559498	0.002924443	0.002086484	0.040591627	0.030704918	0.021083618	0.024597375
CGGCCCAACCTGTAGT-1	0.094174161	0.132821522	0.401964177	0.007919391	0.022762109	0.073388553	0.091027255	0.044607666	0.131335167
AGGGAGACATACTTCG-1	0.024287403	0.126225717	0.619070737	0.001860636	0.003951345	0.052012255	0.096969444	0.00474662	0.070875844
TCCCTAGATCAATAGG-1	0.066486516	0.067787474	0.564379909	0.011595465	0.009645366	0.09274766	0.03086754	0.040906142	0.115583927
TCCCGTCGCGTCATAG-1	0.088876291	0.059470556	0.660471645	0.005315794	0.000460279	0.062467506	0.004288064	0.016940288	0.101709577
CGCATCCATCAGCCAG-1	0.05588063	0.159506969	0.388542921	0.010121912	0.029959382	0.123362011	0.040366375	0.034396788	0.157863011
CTGCACCTAGTCCACA-1	0.05450673	0.117381583	0.660146471	0.004604425	0.00453274	0.055012386	0.00402006	0.041082821	0.058712784
CGAGGATCGGGAACGA-1	0.00650072	0.133796596	0.736535038	0.003186943	0.013109331	0.021506277	0.002020236	0.077708975	0.005635882
CAATGAGGTTCGACTA-1	0.010142977	0.051095074	0.756108673	0.004406201	0.028232319	0.088255684	0.013199364	0.018433546	0.030126162
TCTGACGGGCTAACCC-1	0.011029818	0.168471971	0.60918333	0.005151874	0.021165397	0.129836195	0.007905054	0.016268669	0.030987693
TTCTATGCCTTTCGCA-1	0.002172774	0.190212421	0.702883574	0.00081909	0.010908469	0.077016747	0.005618447	0.007455986	0.002912492
AGAGTATAGTGTTACG-1	0.009228818	0.179137314	0.668877737	0.002702661	0.006593895	0.083789628	0.012237834	0.025533921	0.011898191
CCATTGTTTCCTCCAT-1	0.001921027	0.209300421	0.446493309	0.001126337	0.022278737	0.133663018	0.123224172	0.031779552	0.030213427
CTCATCACTTAGTGAT-1	0.005073948	0.172448348	0.49925298	0.002515301	0.012872604	0.249899367	0.020847004	0.009725873	0.027364575
CCGAAGGGCGTACCGC-1	0.00155614	0.154825981	0.656780804	0.013583369	0.023334485	0.114011128	0.00671418	0.013436614	0.015757299
TCAAGCTGCCTTGAAA-1	0.013119352	0.138700266	0.66281069	0.004703491	0.015892831	0.123101726	0.010338985	0.002565562	0.028767098
CTCATTAACGTTGCCC-1	0.045850067	0.152281115	0.609225573	0.011775003	0.00755691	0.043721458	0.00688337	0.0266862	0.096020302
GTCTTCCTCACCTAAG-1	0.003144851	0.261829946	0.392562623	0.003054676	0.018996357	0.27022797	0.010143398	0.016364672	0.023675507
GGTGATGAAGGAAGTG-1	0.002739468	0.134519953	0.725825254	0.001524679	0.016032319	0.06732651	0.000915017	0.042609705	0.008507094
TCAATACAATTGCTGC-1	0.000206822	0.151001759	0.640551208	0.0016735	0.035427011	0.136712946	0.002592366	0.028315908	0.00351848
GCAACCCAAGTTGTTT-1	0.001508096	0.223891475	0.6810378	0.001419843	0.010919963	0.045950836	0.003586398	0.026363777	0.005321813
ATGAAGTGGACCCAGC-1	0.007623632	0.205145796	0.563937083	0.00654696	0.029888791	0.09662403	0.017160073	0.047825712	0.025247923
GAGAATCTCACGATCA-1	0.000980102	0.207989904	0.630168079	0.000836348	0.027393137	0.094509749	0.007276606	0.022776851	0.008069222
TATATCATTGATCAGT-1	0.000554379	0.211696244	0.646464851	0.002004015	0.041961677	0.057492333	0.000331497	0.032343227	0.007151777
AACTTTACGGGAGCTT-1	0.002778825	0.19604717	0.584465893	0.007400798	0.029024915	0.141754577	0.005077815	0.016032072	0.017417935
TTCTTGTGTCCATCAG-1	0.000776283	0.210877114	0.613317674	0.005825965	0.046175331	0.081937765	0.002274456	0.033751131	0.005064282
ACAATTTAGGAGGCTC-1	0.01551318	0.170377971	0.706432923	0.003319979	0.01050316	0.031148812	0.006353995	0.022508989	0.033840991
ATACTTGTTCTCGAGC-1	0.072443293	0.098234652	0.665055526	0.005720494	0.029400401	0.029169976	0.00125381	0.010142145	0.088579703
CACGGGATTGAGGGTT-1	0.001115673	0.104019832	0.788231623	0.001313018	0.012596405	0.056352967	6.33E-05	0.028419314	0.007887879
GTTAATGTCTATCTTA-1	0.027404759	0.124921613	0.689680752	0.004212105	0.016505139	0.036378458	0.001030496	0.049818595	0.050048082
GCGTTATATTTGGAAC-1	0.000746478	0.173825621	0.693742829	0.001909928	0.021575248	0.077537564	0.001067993	0.027456066	0.002138273
CGTCAAGGCTATAAAT-1	0.084664995	0.169490927	0.474443562	0.004984393	0.017518322	0.08905915	0.009581748	0.009417408	0.140839495
TTAGCTCTGTAATCCG-1	0.00146787	0.132016434	0.690425178	0.009194566	0.059298488	0.025001886	0.000386096	0.080173777	0.002035705
AATGGTCCACCGTTCA-1	0.003473538	0.197657072	0.635598365	0.001156811	0.032763886	0.03832811	0.015589409	0.051951356	0.023481454
GTCATTGCATTGACCC-1	0.041875012	0.213800964	0.51733734	0.004703431	0.026816129	0.081813277	0.002441223	0.036679489	0.074533135
TGTCCGTGGCGCCTTT-1	0.013498674	0.150932281	0.598103395	0.003878963	0.061371621	0.060075551	0.033626877	0.052888001	0.025624636
TCAACTAACGTATAAC-1	0.001718632	0.049926408	0.819211685	0.003339483	0.01081411	0.070437011	0.000241141	0.040213203	0.004098326
TCCTCTCCAGTTGTCC-1	0.022430225	0.105557981	0.677132679	0.004193332	0.005942341	0.080355322	0.001528973	0.077105956	0.025753191
TGTGTTCGTATCCAAG-1	0.012715325	0.10877108	0.651846825	0.003420197	0.007588616	0.119806818	0.049876745	0.027529521	0.018444873
CCGCGTAGGTAAGGGC-1	0.011516473	0.09975141	0.637460671	0.018042546	0.025966047	0.096644086	0.005557519	0.065375306	0.039685943
CTGCGGGTGAAATGTT-1	0.013243803	0.081698825	0.69297397	0.011307494	0.002539301	0.022683134	0.005419379	0.124247571	0.045886521
TATCTACAGAGGTAAT-1	0.041646506	0.205963881	0.437511315	0.006569974	0.058596944	0.082797784	0.002971124	0.074163796	0.089778676
CTACTCTAGGCCCGGC-1	0.110991411	0.133414745	0.616837993	0.002278201	0.071415632	0.006268291	0.003622084	0.025878049	0.029293594
ACAAGCAGTGCCTAGC-1	0.008907868	0.335067151	0.526648812	0.000482859	0.03634051	0.029770306	0.021171008	0.033795316	0.00781617
TACAAGTCTCGTGCAT-1	0.09265336	0.172243863	0.544908802	0.005374937	0.053483505	0.028728981	0.007487569	0.044856275	0.050262707
TCGGAATGCGCTCTGA-1	0.068007907	0.15135005	0.553213525	0.00489794	0.000482208	0.013557994	0.063465894	0.01632492	0.128699562
TCGCGTCCAGAAGGTC-1	0.050169668	0.128669234	0.462025802	0.010809902	0.164171086	0.027670276	0.036044157	0.024498106	0.095941769
TATGGCCCGGCCTCGC-1	0.008790547	0.213992056	0.598195255	0.004909337	0.028258436	0.026524221	0.028433412	0.047690777	0.043205959
GCTGGCATATTCACCT-1	0.032556903	0.22904405	0.639047582	0.002860983	0.004176295	0.029666914	0.009222147	0.022548955	0.030876171
GTCAGAATAGTCTATG-1	0.087072116	0.176316092	0.485951824	0.003880083	0.014472571	0.040290972	0.014228083	0.04478768	0.133000577
GGCGTCCTATCCGCTG-1	0.021274078	0.209911277	0.405420645	0.001236081	0.029543867	0.011318628	0.246625455	0.031252283	0.043417685
CGGAGTTTGAGAGACA-1	0.160670244	0.082011469	0.4556014	0.019928895	0.038468241	0.057119056	0.040309177	0.022358362	0.123533155
AGCACTTAAGGACGCC-1	0.056694113	0.175487562	0.579503064	0.002172807	0.060198899	0.051970481	0.007553864	0.015223169	0.05119604
TCCACAATGGTTTACG-1	0.040506938	0.124414341	0.633422312	0.012033384	0.003111881	0.036415482	0.004058251	0.050106155	0.095931256
CCAACGATGCACTGAT-1	0.024632682	0.098910858	0.767256203	0.003538902	0.001708959	0.012517445	0.001155856	0.054359853	0.035919242
ATTTACAGTTTACTGG-1	0.007607347	0.111615083	0.773492544	0.002709336	0.022468626	0.03436688	0.002146554	0.025066356	0.020527274
CCCTGAAATGAGTTGA-1	0.012366337	0.142114683	0.712365466	0.003757976	0.003867035	0.015827836	0.022426969	0.016068865	0.071204833
CAAACGGTCGCACTTT-1	0.040521323	0.123635574	0.622427283	0.005545708	0.021324823	0.06680782	0.045679026	0.033157112	0.040901331
TGATTCGTCTATCACT-1	0.01793901	0.094199819	0.808451845	0.002816969	0.005991487	0.031478033	0.009712981	0.012983225	0.01642663
TCAGGTTCTTTGAGAA-1	0.005514659	0.137712596	0.726921311	0.002041815	0.006256347	0.055347347	0.020593928	0.028750329	0.016861668
CACGCAGCGAGGCTTT-1	0.008051604	0.156278548	0.723815207	0.001183357	0.012142295	0.026956375	0.02807598	0.014872001	0.028624633
TTAAGCGCCTGACCCA-1	0.023096789	0.130617734	0.626207516	0.004919815	0.009198281	0.049845465	0.103611855	0.018462443	0.034040103
CTTACACGGTATTCCA-1	0.021045479	0.13396807	0.761410026	0.002205748	0.030543328	0.012596118	0.015939016	0.017496717	0.004795498
AAGGCTGTGCTCATCG-1	0.030478396	0.143486831	0.653746095	0.002636724	0.006932434	0.062239375	0.017202241	0.038529931	0.044747973
GACCAGAGCCCTGTAG-1	0.015458332	0.206713351	0.511759899	0.003844258	0.01778273	0.081330273	0.073370281	0.025919718	0.063821158
TCCCAGGCTTAGCTAA-1	0.012746473	0.132926228	0.681179754	0.004907688	0.015117599	0.066193502	0.02234604	0.012581377	0.052001339
ATTGAAGATCTTAGTG-1	0.011230547	0.164976533	0.606404374	0.003125772	0.027140494	0.084663726	0.027633967	0.008005264	0.066819323
AGTTCCTACAGAATTA-1	0.012486762	0.080227566	0.786624834	0.006108125	0.00704757	0.050726276	0.020714447	0.01728422	0.018780199
GGGCTGGTTAGTCGCG-1	0.003589302	0.150100062	0.726919607	0.001429757	0.017564411	0.032248188	0.035453295	0.015125299	0.017570079
GAAATGGCGGTGTTAG-1	0.004448118	0.166441786	0.688591628	0.002522755	0.025646109	0.061727117	0.006911706	0.029242275	0.014468506
TACGAACACGACTTCA-1	0.010264871	0.109173806	0.714108928	0.003674145	0.027679177	0.066088055	0.008575057	0.023494993	0.036940968
ACCACAAGTTTCTATC-1	0.004971906	0.107458432	0.784204791	0.006989176	0.013902164	0.024850216	0.005940685	0.010870041	0.040812589
ATATTTAACCCTCAAG-1	0.004517198	0.092147074	0.813621118	0.001617841	0.002536537	0.046761021	0.021875736	0.002384145	0.01453933
GATCATTCCAAACATT-1	0.021162623	0.093857343	0.751559619	0.009136383	0.004949499	0.046540805	0.008080142	0.009927591	0.054785995
TCCAGGCGAGTACGGT-1	0.002906237	0.084361052	0.85721658	0.003654496	0.010658322	0.007701316	0.005943494	0.012154518	0.015403986
GTTTGACCAAATCCTA-1	0.028505447	0.129333381	0.662292002	0.010445114	0.003471328	0.052543009	0.017419296	0.026754557	0.069235866
CACAGCACCCACGGCA-1	0.09935495	0.140865767	0.593389114	0.003525372	0.000652802	0.047386024	0.013973672	0.014357787	0.086494512
TGCAAGAATGACGTAA-1	0.136893738	0.129082924	0.456868064	0.005973088	0.007302407	0.046817512	0.014558546	0.022688531	0.179815191
GCGAAGCCATACCCGT-1	0.079303768	0.030184138	0.764165969	0.002178567	0.000255535	0.021750222	0.002105675	0.02372242	0.076333706
TCCTTTCTTACGCTTA-1	0.059050182	0.11168339	0.660937535	0.004776459	0.000266595	0.05197869	0.008553279	0.027032347	0.075721524
GCTGCTCTCCGGACAC-1	0.061201528	0.07127013	0.680146238	0.006175621	0.000172714	0.054170565	0.004761983	0.009895763	0.112205457
ACTGTCTTCTTTAGAA-1	0.076710501	0.125183411	0.591663404	0.007804153	0.005618441	0.0826093	0.006338257	0.012532755	0.09153978
TCAAACTTAGATTGTT-1	0.11247782	0.036245859	0.654498833	0.002088017	5.60E-05	0.069349171	0.02423915	0.00881095	0.092234181
CTATGTCACTAGCCCA-1	0.178500192	0.189470579	0.407682179	0.00661924	0.038890961	0.027224911	0.005038336	0.030035271	0.11653833
TGCGCAAAGCATTTGG-1	0.113451417	0.068292054	0.651281797	0.002841881	0.0002388	0.088279536	0.013371823	0.016087768	0.046154923
TTAATGTAGACCAGGT-1	0.105931543	0.102367558	0.440498061	0.006293305	0.005631288	0.16384723	0.020226437	0.037893312	0.117311267
GGCGGTAGGATCATTG-1	0.005402502	0.212897237	0.589100911	0.001066127	0.025045441	0.132601757	0.002670582	0.02325472	0.007960722
GGCAATAGTCAATGAG-1	0.001818472	0.260750971	0.653893042	0.000346754	0.016938938	0.037734957	0.003109543	0.008142334	0.017264991
ACACGAGACTCCTTCT-1	0.023692415	0.164205836	0.593856136	0.000984574	0.016539834	0.095648078	0.015792137	0.048771083	0.040509907
GACACAAGGGAAGAAA-1	0.015190442	0.146686219	0.706293268	0.002340912	0.009809969	0.063992091	0.004426288	0.034136636	0.017124174
TCAGCAAATGCATCTC-1	0.01562486	0.142199667	0.696552875	0.002186564	0.004470449	0.056058819	0.032859515	0.012112352	0.037934897
GAGATCTGTCACTCCG-1	0.053695228	0.138639026	0.519517402	0.014451945	0.010402386	0.124745258	0.008917681	0.045247153	0.084383922
ATGCCGGTCTTGCATA-1	0.041254679	0.189803365	0.621948557	0.00264961	0.001945533	0.075753781	0.006676175	0.006060929	0.053907371
TTGGGCGGCGGTTGCC-1	0.008898657	0.263665866	0.587882552	0.00176239	0.038546792	0.050321084	0.007184522	0.026849404	0.014888733
TTGTTGTGTGTCAAGA-1	0.036085428	0.158024536	0.59552822	0.006343077	0.007128269	0.128314973	0.024327714	0.006228879	0.038018904
ACTGTACGATACACAT-1	0.04684827	0.143649572	0.581338367	0.008605655	0.002427655	0.116686597	0.023302274	0.018043638	0.059097971
TCCACTTTATCTAGGT-1	0.019846166	0.130568309	0.772905267	0.00099315	0.00080671	0.040419841	0.001702935	0.002755863	0.030001759
GGTCTGAGAATCTGGA-1	0.008008692	0.224229617	0.588289034	0.004375172	0.031646737	0.099260761	0.019415766	0.009132704	0.015641518
TAGAAAGGTGGCGCTA-1	0.004693741	0.168099388	0.710192914	0.001934477	0.003257868	0.047378679	0.014834444	0.036355768	0.013252722
TATGTCTCATTGTGCC-1	0.005655893	0.179085643	0.591823746	0.001509369	0.02681355	0.108300582	0.003289107	0.070209368	0.01331274
GGATTTCACTTCTATA-1	0.072194289	0.173873002	0.590078662	0.003046767	0.019626101	0.034287336	0.013965074	0.012655855	0.080272915
TGAGTGGTCCGTGACG-1	0.027783553	0.04450215	0.627040544	0.006895785	0.022851549	0.105064694	0.018494238	0.074350738	0.073016748
CGCTTTCTTGCATTCG-1	0.025850516	0.152886717	0.531672789	0.007357637	0.001688669	0.11665908	0.009178435	0.066057378	0.08864878
ACCCAACGCCCGTGGC-1	0.015945018	0.143574641	0.579325964	0.007386035	0.023132537	0.111041368	0.029075368	0.066211113	0.024307955
GAACGTCTCATGGTCG-1	0.017931659	0.159391368	0.594754911	0.009143173	0.017101088	0.108925777	0.044537596	0.020777276	0.027437152
AGGGTTCCCTTTGGTT-1	0.018333904	0.274790351	0.418448814	0.001433107	0.023161772	0.157574525	0.045701001	0.029670094	0.030886432
GTAGCTTCCTCTTGTT-1	0.008803623	0.178143534	0.567592304	0.00217269	0.046284365	0.099667818	0.01297335	0.058244497	0.026117819
GCATGAGGGACGCGGC-1	0.027112258	0.091755047	0.746194556	0.001444268	0.007208988	0.04945236	0.001932705	0.046059919	0.028839901
CTACCCTAAGGTCATA-1	0.005957434	0.084660289	0.719891078	0.002917076	0.048283632	0.100784219	0.001501808	0.026767086	0.009237379
TCACCGCTCGGCACTC-1	0.050942757	0.088077042	0.66575468	0.009380936	0.022216191	0.050399972	0.010725144	0.061368256	0.041135023
GGCTCGCGTTGAGGTA-1	0.013213955	0.211160923	0.539516755	0.009131617	0.027945747	0.129698102	0.005900208	0.050599538	0.012833155
CTAACGAAACTTGCTG-1	0.004071009	0.169986249	0.663110593	0.002462059	0.011946517	0.105679776	0.002356341	0.032934291	0.007453166
TTAAACTCGAATTCAT-1	0.000652198	0.159962336	0.654343318	0.000188472	0.039187157	0.137287326	0.003908415	0.003438883	0.001031895
TACTTTACTGAGCCGG-1	0.003247283	0.212378391	0.567904028	0.00408964	0.029899377	0.145873505	0.006978975	0.014475835	0.015152966
GCTTGGATCGATTAGG-1	0.000288799	0.20651415	0.578217985	0.001074825	0.019851272	0.153102799	0.006758866	0.028806267	0.005385037
CGGTTATCCAACAGTG-1	0.00454435	0.156511041	0.663841661	0.00301403	0.020088352	0.10904226	0.004005959	0.01058312	0.028369226
CAGACCTGTAAGTGTT-1	0.019695483	0.196317072	0.605093593	0.001138288	0.032595504	0.100135882	0.001321961	0.022716884	0.020985333
GACGGTCAATAGAAGC-1	0.003486752	0.375167646	0.51350366	0.00067373	0.046714494	0.047242582	0.002926361	0.004195123	0.006089651
CTGACTGCGCAGCTCG-1	0.029633606	0.117740848	0.650562232	0.00355254	0.016709595	0.108695409	0.011968339	0.039901069	0.021236362
CCATACCTTTACTTGT-1	0.010713393	0.240927797	0.544891133	0.007242416	0.023164237	0.043323802	0.004141141	0.10580648	0.019789601
GTAATAAAGGGCTCCC-1	0.003962315	0.215150936	0.669703851	0.000280474	0.025572326	0.044703927	0.004638755	0.031507803	0.004479613
GTGAACTCCCATTCGA-1	0.008913498	0.207869271	0.522589563	0.001139183	0.057252539	0.117106106	0.029639946	0.042445577	0.013044317
GTGGTTACTTCTTTCG-1	0.005681271	0.277917877	0.534376187	0.00189143	0.030630167	0.063518344	0.023789647	0.040196448	0.02199863
TCAGAACCTCCACAGG-1	0.003446379	0.154501018	0.633048365	0.00379777	0.009867609	0.140288829	0.007157875	0.034176193	0.013715962
TCCCACTCTCTTCCGG-1	0.114165559	0.113208428	0.663748651	0.000786243	0.008018798	0.027695782	0.000979285	0.039787663	0.031609592
ATCTTGACTTGTCCAA-1	0.005650794	0.180215152	0.632041536	0.000768113	0.036786533	0.050398914	0.017238596	0.0581635	0.018736862
TCGGGAACGTGCCTAG-1	0.047829023	0.141687901	0.529367672	0.010653654	0.010714163	0.128500267	0.024110384	0.065812985	0.04132395
GTTAGCCGTAAATCAA-1	0.039244877	0.074915851	0.684827642	0.009499311	0.001151919	0.044795656	0.032106423	0.030973141	0.082485179
ATTTACTAAGTCCATT-1	0.054250177	0.10285764	0.661163043	0.004570323	0.009531914	0.047631494	0.016773995	0.031942891	0.071278524
GGGTGCATATGAAAGC-1	0.031287279	0.081403661	0.751427268	0.002270813	0.002492088	0.065925477	0.01500288	0.012039331	0.038151202
TCCGAATGGTCCTGAG-1	0.078425851	0.058745928	0.64081902	0.002942761	0.00143076	0.064368527	0.021797606	0.032865578	0.09860397
TGATGGCTGTTTCTGA-1	0.022732873	0.115426839	0.700993065	0.004746957	0.011448236	0.030218912	0.062359565	0.008578455	0.043495098
AAATAAGGTAGTGCCC-1	0.051530847	0.153689597	0.639662668	0.00502145	0.01263262	0.016006449	0.028197997	0.020654915	0.072603456
CCACTATCCGGGTCAC-1	0.079894783	0.169025228	0.476778143	0.046849743	0.020307138	0.080913735	0.011513088	0.035290438	0.079427704
CGCGGTAAGTCTAGCT-1	0.060842394	0.08628522	0.767851139	0.006570156	0.005542678	0.019793771	0.003620026	0.013834251	0.035660366
GCGGGCATTACGATGC-1	0.050595414	0.130308544	0.612451322	0.004142148	0.039259793	0.044660905	0.000896616	0.030900557	0.0867847
AGGATTGCTTACGACA-1	0.097233046	0.083463237	0.58414373	0.010687728	0.004257848	0.1192715	0.001852901	0.054520448	0.044569562
CTCGGGATAACACCTA-1	0.029615669	0.140906672	0.589604223	0.001130641	0.045976623	0.140201386	0.00969892	0.01406167	0.028804198
GTCGTCTGGTTGGCTA-1	0.019434093	0.147127456	0.44820913	0.004846952	0.029389822	0.219335714	0.040590392	0.035002995	0.056063447
GCAATTAGTCGCACCG-1	0.030321169	0.215045122	0.492883637	0.003107088	0.041384241	0.120490656	0.045583419	0.016764575	0.034420092
GTGACCTAAAGAATAA-1	0.014646066	0.202392373	0.660006668	0.004937453	0.024385943	0.045163286	0.019598002	0.013371102	0.015499105
CTGAGCGAGACTTATT-1	0.11421098	0.186634333	0.450644808	0.003488807	0.00590859	0.134038749	0.001470797	0.009881389	0.093721547
CAAGACTCAGAAGCGC-1	0.009687802	0.185372327	0.61033783	0.000929754	0.071392451	0.066278697	0.019361192	0.022950998	0.013688949
ACTTCGCTAGCGAGTG-1	0.010075905	0.284524662	0.587174199	0.006803014	0.027789892	0.038449489	0.000372728	0.025377539	0.019432573
CCATACTCGCCTCTCC-1	0.000324578	0.263370832	0.558737323	0.001535319	0.042488949	0.106133524	0.000852826	0.024411239	0.00214541
ACGATACCTATCCTGA-1	0.000393837	0.156014338	0.617722728	0.00320712	0.022049976	0.159379285	0.006410912	0.031378859	0.003442944
CTCACCAGTACAAGTG-1	0.00031184	0.215437078	0.606639685	0.000815531	0.017376195	0.133333671	0.001150934	0.023490925	0.001444141
CGAAGACGGTGAGTGC-1	0.023124324	0.140228933	0.643298315	0.003632405	0.015868386	0.108034308	0.026358716	0.02024614	0.019208472
AAATTAATAAGCGCGA-1	0.00688883	0.223535925	0.621492848	0.002479423	0.027696741	0.085684128	0.002202795	0.02291418	0.00710513
GGGCCCTTATCTATAC-1	0.032489904	0.083367202	0.659023291	0.008647481	0.02749938	0.073657841	0.003153053	0.038428852	0.073732995
CTGCCCACGAAGCGTT-1	0.017472414	0.181543172	0.736534453	0.001157741	0.013289457	0.018340469	0.003513771	0.006534829	0.021613693
GGACAAGTTGCAGTGA-1	0.021162176	0.235440757	0.465105125	0.052625285	0.035416763	0.021196699	0.026540313	0.10881518	0.033697703
GTCCGAGAGCAATCAT-1	0.020155531	0.145647433	0.67667705	0.004173679	0.008109159	0.021340631	0.028056287	0.067245742	0.028594488
ATGGCAGCCGAGAAAC-1	0.015041757	0.095526167	0.750009211	0.00440303	0.003178343	0.063479561	0.003545786	0.043791528	0.021024618
CCTCGGATGCTACCTG-1	0.04632723	0.077404669	0.729501853	0.001899422	0.003474307	0.080171133	0.00106254	0.010204611	0.049954236
ATACGGTGAAGATGCA-1	0.0376377	0.133397198	0.673668831	0.009736794	0.00846629	0.037664184	0.000985648	0.033102219	0.065341136
ACATCAGCTGGGACGC-1	0.049653529	0.112627228	0.489657408	0.006074997	0.01538975	0.218653078	0.017943718	0.05259939	0.037400901
GGTTGTGTAGCCTGGC-1	0.000987536	0.181761498	0.689691566	0.000647246	0.036328793	0.047643845	0.001569876	0.037530962	0.003838679
CCTGCGTTCTACGCTT-1	0.001120002	0.060831767	0.84983198	0.001141726	0.011454535	0.016955081	0.003929068	0.041381234	0.013354608
GAACGTTAGGAAGACG-1	0.004002368	0.244670233	0.526797662	0.002978911	0.067236141	0.109321741	0.009155118	0.011897963	0.023939863
CTGATAGTGTATCTCA-1	0.007080587	0.292172774	0.485973178	0.004647714	0.084150478	0.081998871	0.00966923	0.015020574	0.019286595
TTCTGCGAGCGCCCTT-1	0.022666116	0.239129798	0.506871101	0.001834816	0.047485685	0.101242212	0.027220796	0.012579993	0.040969483
CTTTGGCGCTTTATAC-1	0.002236496	0.265055981	0.458580882	0.011262857	0.104074356	0.068287412	0.01852735	0.060051359	0.011923307
TCCGAACTTGGCTTAC-1	0.014161546	0.17985296	0.651193659	0.007869252	0.044592841	0.064248932	0.002402286	0.025383245	0.01029528
TAGATTCCTGGTTATT-1	0.001444621	0.149515034	0.611147214	0.008873947	0.016862501	0.16886509	0.005314326	0.017386534	0.020590731
CCGACAAAGGGAGTGC-1	0.003311869	0.191475336	0.721643566	0.00169713	0.015680352	0.023626064	0.006532715	0.006286257	0.029746711
CCATGGCCCTTGTACC-1	0.036105321	0.152931444	0.686443267	0.00163685	0.026611399	0.037811477	0.000597423	0.035387483	0.022475336
GAAATATCACCATCAG-1	0.005391626	0.180255168	0.62699475	0.005967101	0.066400258	0.041326596	0.026068187	0.015832885	0.031763429
ACGAAATGGGCGGCAC-1	0.030682069	0.120021	0.632784664	0.037640724	0.040203598	0.004996109	0.008957679	0.057117972	0.067596184
GTGAGCGTGCTGCACT-1	0.010020802	0.114808744	0.664841917	0.004984636	0.062492144	0.035325091	0.005541961	0.037029216	0.064955488
CCGCGGGTACGAAGAA-1	0.049346074	0.193712148	0.594735003	0.008844444	0.04928667	0.015269162	0.008779363	0.028507555	0.051519582
TCCCTGGCTCGCTGGA-1	0.074362903	0.130204891	0.654371339	0.00433922	0.013664333	0.051958159	0.026806583	0.02041039	0.023882182
CAGCTTAGTAGGTAGC-1	0.137887325	0.07413675	0.509173695	0.011003105	0.014824076	0.094127092	0.008632617	0.047051252	0.103164089
CACGAAAGTTAGTCCC-1	0.199939707	0.108776622	0.46912425	0.002153806	0.060035702	0.037150906	0.003718933	0.022812579	0.096287496
ACCTAATCGACTTCCT-1	0.080366801	0.172488294	0.261943553	0.001609284	0.088612593	0.042524186	0.002340397	0.014170276	0.335944616
AAGTAGTGACGCGAGG-1	0.07235311	0.245516987	0.438732506	0.001192656	0.02270072	0.042311131	0.038882601	0.005147635	0.133162653
TCCGATTACATTGCCG-1	0.07908749	0.125805309	0.622774236	0.002641843	0.020846926	0.061360171	0.032220309	0.021763912	0.033499805
CCTCCGACAATTCAAG-1	0.047755597	0.289750499	0.512070688	0.00308701	0.049427853	0.027555169	0.02207796	0.010944286	0.037330938
GTTCACAGGAGTCTAG-1	0.046016279	0.125019948	0.624130929	0.006529187	0.028821091	0.014989644	0.035093497	0.039070506	0.080328919
CGAAGTTGCTCTGTGT-1	0.07648545	0.11215082	0.580025642	0.004299767	0.059221751	0.017431009	0.02075892	0.025528741	0.1040979
GTCGGATATCTCAGAC-1	0.027100898	0.162666761	0.688653794	0.001494449	0.027061476	0.014406057	0.017252572	0.042069385	0.019294608
CGCTCTCCGTAGATTA-1	0.284524697	0.086532581	0.349822824	0.008121086	0.014585973	0.059988652	0.013248154	0.014945222	0.168230813
CAAGCAACGTCGGAGT-1	0.091414963	0.101040871	0.588367028	0.005949906	0.026212851	0.034045515	0.009102443	0.062981104	0.08088532
CCATTCCCTGCCCACA-1	0.120582258	0.296710014	0.316981607	0.004630141	0.041799209	0.070332488	0.003672674	0.035146883	0.110144724
CTTTGGCTTTAGTAAA-1	0.030342686	0.152640426	0.683173638	0.005769533	0.003838574	0.016941265	0.01115691	0.01974961	0.076387359
GGCTATTAAGTTGTAT-1	0.0453817	0.101463707	0.51485093	0.030528443	0.01475346	0.041679546	0.011208381	0.03823814	0.201895693
CCATTAGCGATAATCC-1	0.01632801	0.143340792	0.770593283	0.002412615	0.001242957	0.021399223	0.006240784	0.010126509	0.028315827
TGTTCTTCCATTGACT-1	0.009736192	0.131001862	0.729590628	0.006645502	0.002749471	0.01380596	0.036379201	0.017741627	0.052349557
AGATAACTTCAGGGCC-1	0.007861517	0.107590968	0.761044527	0.003382019	0.008483335	0.036593956	0.039063808	0.011264316	0.024715555
ATAGACGAAGAGAAAG-1	0.054277383	0.111691902	0.749705478	0.002385498	0.002615566	0.007771739	0.003567627	0.01759357	0.050391238
GGCGGAGTAATATTAG-1	0.018396231	0.112329452	0.661429975	0.011340529	0.020537641	0.059870515	0.046358374	0.010729293	0.059007991
TGACCCACGTTAGACA-1	0.046058093	0.070445381	0.708917098	0.005606778	0.009599976	0.030365524	0.012865828	0.014397523	0.101743799
TCACAGGTTATTGGGC-1	0.025303717	0.138126999	0.713059606	0.002127091	0.001503523	0.038781545	0.00767029	0.010976806	0.062450424
TCACGCATTGTAGATC-1	0.014688427	0.100772628	0.774944895	0.003907807	0.006965897	0.026668743	0.020360421	0.021971421	0.029719761
TTGAAGAATTCCCAGG-1	0.009313071	0.143273578	0.786708564	0.001321729	0.002873218	0.015009769	0.01021175	0.020649665	0.010638656
AAATGGTCAATGTGCC-1	0.027565358	0.179479823	0.658621964	0.004231582	0.016164028	0.031271968	0.008390368	0.034085091	0.040189818
TAGTGCCCTCCAGAGT-1	0.044087927	0.114971088	0.670967501	0.00440023	0.004757663	0.095621155	0.009380157	0.009060631	0.046753647
GGTATTGCCGAGTTTA-1	0.02087268	0.189918162	0.626407149	0.00273299	0.019778404	0.062549786	0.030523226	0.024101612	0.023115991
CGTATTAAGAGATCTA-1	0.011896607	0.169322589	0.685985036	0.00225664	0.004911303	0.044150163	0.008059201	0.037447456	0.035971006
ACTGTCCAGGATTATA-1	0.004285334	0.194360072	0.694089248	0.003437861	0.023959403	0.038359065	0.011041527	0.01912805	0.011339441
CGGGCAGCTAAACCGC-1	0.018167413	0.078604482	0.747428122	0.005894802	0.00120154	0.074096589	0.004890822	0.029073449	0.040642782
TTGCTGATCATGTTCG-1	0.02845321	0.090806807	0.787202274	0.002863712	0.006072596	0.030615272	0.011576903	0.005768943	0.036640282
TATGGGTACGTATCGT-1	0.01318011	0.078239424	0.746196085	0.011785781	0.035480189	0.036464198	0.01025378	0.024827122	0.043573309
CAGCTCACTGAGACAT-1	0.011798253	0.090697154	0.74479377	0.008482988	0.002226916	0.022545884	0.011061689	0.036634972	0.071758375
GGGACTGCATAGATAG-1	0.052980246	0.076967782	0.703412975	0.005275041	0.003726966	0.024132215	0.014197295	0.02279683	0.096510649
ACGCATTCGTGAGTAC-1	0.105466645	0.065415613	0.659207842	0.005633896	0.000297579	0.040223145	0.009090787	0.021468357	0.093196135
CTCTGGACGCCTGGTG-1	0.099997839	0.058227567	0.638915387	0.004345791	0.000193606	0.073652256	0.00915345	0.021795645	0.093718458
AGGGTTTAGTTCGGGA-1	0.115213987	0.069822807	0.596686329	0.002472509	0.000532955	0.058954058	0.013320261	0.012761494	0.1302356
GGGAGAACTCACAGTA-1	0.068128705	0.094430025	0.673253779	0.004186149	0.000333923	0.078996579	0.007974422	0.019471428	0.053224991
ATCAATCTGGGCTGCA-1	0.039228806	0.059116361	0.775129569	0.001153996	3.29E-05	0.062884992	0.004996379	0.00924798	0.048208999
TCTTCGATACCAATAA-1	0.004279849	0.154121511	0.524135091	0.001708033	0.00086278	0.1250352	0.163148993	0.006193018	0.020515526
ACGTAGATTGCTGATG-1	0.016764929	0.165143784	0.687337368	0.001624994	0.037751903	0.04806812	0.008669033	0.017070953	0.017568916
TCTTGATGCGTAGCGA-1	0.024000591	0.166816416	0.583290654	0.000321557	0.030178585	0.07599209	0.060009892	0.051470187	0.007920029
GGGCTGCCTAGGGCGA-1	0.005219704	0.136672185	0.631557265	0.000670395	0.012792647	0.149971717	0.006963416	0.044686891	0.01146578
CTCTCACAATCGATGA-1	0.007850811	0.184280524	0.535649038	0.004063903	0.013248639	0.171860832	0.027280837	0.016472602	0.039292816
CCAAGCGTAACTCGTA-1	0.004356438	0.097906689	0.545385798	0.000683107	0.017228221	0.116328313	0.064193211	0.139378302	0.01453992
ACAACAGCATGAGCTA-1	0.001785435	0.194088095	0.700598937	0.001160632	0.019967571	0.034166968	0.00610493	0.038723813	0.003403619
GTCCCAACGTAAAGTA-1	0.005288102	0.155701739	0.73630781	0.000623234	0.004236777	0.058538123	0.000999	0.028867766	0.009437449
TCGGAGTACATGAGTA-1	0.006295399	0.172690948	0.705775409	0.00097051	0.006316019	0.043220913	0.003283644	0.033653349	0.027793809
GGGAGTTAATGAGGCG-1	0.009452141	0.167536861	0.755061135	0.000624371	0.002144928	0.045922518	0.000356256	0.013531465	0.005370325
CCGGGCGGTCTCGTCA-1	0.032736846	0.149828422	0.66649854	0.003190551	0.0010024	0.077250689	0.006475335	0.024036042	0.038981175
CCGTAAGTTGGTCCCA-1	0.021309275	0.239630963	0.543551349	0.001436361	0.002247474	0.129324807	0.007615265	0.00132588	0.053558625
GGAGGGCTTGGTTGGC-1	0.008581351	0.142774915	0.735869166	0.000786113	0.004322329	0.071721585	0.007436833	0.005232128	0.023275579
TCGGACGCCCAGCCCA-1	0.014996826	0.235900511	0.567699919	0.004080013	0.005652559	0.079525935	0.065463625	0.006308634	0.020371978
TCTGTGCCATCATAGT-1	0.025008075	0.114611305	0.597668829	0.003086859	0.001334105	0.137776543	0.062363606	0.020772336	0.037378344
GTACTGGAGTTAGACC-1	0.027993852	0.144429705	0.65992959	0.001211447	0.010278792	0.0714538	0.033692929	0.039265439	0.011744444
GGAATGCGCTAGCGTG-1	0.009248807	0.166653553	0.581685549	0.001055232	0.013690926	0.100834407	0.108955043	0.005164439	0.012712044
GTGTGAATAACTTAGG-1	0.001989974	0.212234052	0.60741945	0.003936756	0.0246186	0.07725702	0.011568448	0.049599819	0.011375882
GGTCGGCCAGGAGCTT-1	0.000748204	0.159701478	0.70115285	0.002721911	0.013001624	0.048746357	0.002884468	0.067624727	0.00341838
TAGCCGGCGGTCAGCG-1	0.018173384	0.102750753	0.573468669	0.008157255	0.004387492	0.181791171	0.003701899	0.06375616	0.043813217
CGGGTGTACCCATTTA-1	0.011004025	0.167798091	0.599662136	0.001875145	0.036298527	0.052638772	0.007011251	0.106186267	0.017525786
AGTGATTCAAGCAGGA-1	0.056448029	0.175429405	0.591586486	0.003403531	0.05628472	0.055877679	0.003543764	0.033784992	0.023641395
GTTGGATTGAGAACAC-1	0.003451295	0.229041763	0.594983184	0.003020469	0.053651209	0.054465369	0.018746683	0.029173763	0.013466266
CACACGCGCTGTCTTA-1	0.035201371	0.137816242	0.534350868	0.001913023	0.065218774	0.123261256	0.001215701	0.084069138	0.016953629
TAGACGCCCGTACCGG-1	0.005323529	0.174899831	0.666569857	0.003103044	0.022066253	0.054582266	0.021417621	0.037017551	0.01502005
GGTTTCAATCGGTCAG-1	0.010799064	0.20164578	0.541179852	0.002231536	0.024775543	0.131553403	0.000701001	0.071255027	0.015858795
AATCTGCGTTGGGACG-1	0.015157927	0.142540195	0.687063981	0.002986977	0.016099067	0.082480607	0.021606055	0.019908919	0.012156271
TTACGGATGGTTCGAG-1	0.003839252	0.230523664	0.530006339	0.000125896	0.006255224	0.155733454	0.051439328	0.01715497	0.004921872
CGGCAGGGTCGGGTTG-1	0.023140027	0.145209336	0.635514059	0.002473153	0.017407616	0.091362194	0.00513953	0.04978688	0.029967205
GCTTTCAGAGGAGGTG-1	0.018094446	0.20449045	0.61025784	0.000340459	0.113024226	0.005291931	0.013173743	0.026759593	0.008567313
TCTTCCCATGGGCACA-1	0.000154307	0.178815702	0.626503752	0.000324143	0.023799696	0.069817484	0.007404937	0.089575792	0.003604186
TACCGCGGACTTGCAG-1	0.006792062	0.119829542	0.38946187	0.010093773	0.003933206	0.396813853	0.047516256	0.010138106	0.015421332
AGAATTATGGATTCGA-1	0.001794604	0.216923956	0.652588392	0.002743007	0.024569326	0.075189668	0.013196406	0.005057298	0.007937343
ATTGATGAGTCCTAAC-1	0.002013727	0.337161562	0.48482739	0.001003225	0.05314824	0.080863284	0.003693883	0.026055146	0.011233543
TAGGTCGCCGGAACTG-1	0.004034877	0.233725115	0.646469087	0.000433574	0.010139267	0.079276864	0.006667342	0.012002912	0.00725096
TAACCTACCGTCCGAG-1	0.004659941	0.196745229	0.538749468	0.002390916	0.050998239	0.092665728	0.073712155	0.032083059	0.007995265
CTTAGTAGGCCTACAG-1	0.005797525	0.242552444	0.560803752	0.001511922	0.034648178	0.09943528	0.007308208	0.023253661	0.024689031
CTAGATGTGAGTGTAA-1	0.01364593	0.188849161	0.564777064	0.002291439	0.050004687	0.077536498	0.033809257	0.025005301	0.044080663
ACTCCCGAATTCGTTT-1	0.004407803	0.224360811	0.596378851	0.001964394	0.102306619	0.030556373	0.015591891	0.016207324	0.008225933
GTTCATCGTTTGGCTG-1	0.00956013	0.185627343	0.484164223	0.001389167	0.059264906	0.112745515	0.009257771	0.036687238	0.101303708
ACTTTACCCTCATGAA-1	0.075050182	0.179246416	0.468764568	0.006006018	0.011262415	0.128287547	0.007626024	0.033725873	0.090030958
CGACTTTGTATAGCCT-1	0.02891022	0.173839823	0.658762924	0.00324524	0.00594837	0.066149209	0.013321716	0.007001478	0.04282102
GCCATCGATGCTGCAT-1	0.046064107	0.213658088	0.305157884	0.004665629	0.086389762	0.194015477	0.053633511	0.036855862	0.05955968
GCATTTCCAAGGCTCC-1	0.007115651	0.288025191	0.58807268	0.002932421	0.058472983	0.015070351	0.010076527	0.021779701	0.008454494
ATGTAAGGCTGCTCTT-1	0.051206439	0.328225286	0.400682115	0.003776717	0.034307377	0.026366244	0.106152914	0.011778727	0.037504182
ACGTTCGCAATCAATT-1	0.066328852	0.226532946	0.578362878	0.002218656	0.011336954	0.027751967	0.005732546	0.023749645	0.057985555
GTGACGAGGGTGACCC-1	0.065732024	0.126480637	0.447047972	0.003567043	0.024541233	0.166516172	0.049128608	0.027467636	0.089518676
ATTATAGCTACTTTAC-1	0.062344051	0.174746684	0.532928181	0.000761821	0.037910001	0.064308261	0.034329404	0.054235713	0.038435885
CGTGTGTTAAACCCTG-1	0.045030516	0.273708558	0.392926117	0.063619046	0.064445999	0.025247947	0.01781033	0.075426292	0.041785195
TTGGTATGGCTTGTGT-1	0.013905238	0.170750432	0.301079606	0.135402205	0.032460325	0.101022264	0.091148874	0.101472205	0.052758851
CATTCCCATTCCGTCG-1	0.023903246	0.179672525	0.324126821	0.126843211	0.039886407	0.062423076	0.043876529	0.104284865	0.09498332
TGCCGAAAGCGTATTC-1	0.006932956	0.20604379	0.519400489	0.015569275	0.060718498	0.040809835	0.029197678	0.082716779	0.038610701
CAACACATCTCCTGCC-1	0.109282684	0.18046602	0.44257438	0.005500527	0.046592468	0.108062537	0.047987924	0.017204249	0.042329212
CTGCCTCATATGCAAC-1	0.061631449	0.178530545	0.459186231	0.008203621	0.022864607	0.138837922	0.00879847	0.02318617	0.098760986
TCCCGCCTATGTGCGT-1	0.007684463	0.256366129	0.534242687	0.000926243	0.011456081	0.085968553	0.021470382	0.060251555	0.021633907
GGTTACCCGACACTTT-1	0.020350103	0.358782205	0.438073061	0.006089756	0.069135134	0.023667217	0.011224273	0.032186487	0.040491764
CCAGCGGGATCACCAG-1	0.003776063	0.183519294	0.62436927	0.001783143	0.040708312	0.036919437	0.005537861	0.071271656	0.032114964
ATGTTTCGGCCCGGAG-1	0.026210703	0.176383449	0.337467803	0.013036167	0.104478651	0.059046877	0.180907549	0.051182752	0.051286048
GCGTCTAACCTCCTAA-1	0.013270791	0.115071511	0.391607167	0.007810472	0.040750272	0.04520197	0.102179672	0.135912824	0.14819532
ATCAGGTAGCTGACAG-1	0.006818692	0.233481991	0.532398591	0.00444293	0.068188993	0.028412689	0.069268435	0.029665022	0.027322657
GGTATGAAAGAACTGA-1	0.018382025	0.120948288	0.680876972	0.006085827	0.012793403	0.107001208	0.011761729	0.019656369	0.02249418
GTGGCCTAATATCATT-1	0.03699151	0.124229216	0.535068658	0.009637271	0.01155765	0.132438297	0.006536714	0.006130423	0.13741026
CCTGTGAAACCGTAAC-1	0.0333689	0.09629294	0.592411706	0.007779972	0.011683074	0.136497553	0.022156868	0.031412916	0.068396071
GGCAGAGAGATCGGGA-1	0.013746341	0.089325704	0.661556703	0.032276918	0.057116199	0.070603218	0.004343912	0.052925447	0.018105556
TAGCGTCGAATATTGA-1	0.048811529	0.058780532	0.739627746	0.004945166	0.060298362	0.040768231	0.006266072	0.016769916	0.023732446
CGCCGACTATTCGCTA-1	0.060648206	0.124499772	0.476092679	0.015533352	0.082067073	0.123885697	0.005483094	0.040256478	0.071533648
TCTGGCGCAAGCCGGG-1	0.029942004	0.073630564	0.686340658	0.004421007	0.011586074	0.046190753	0.003859804	0.062120119	0.081909018
AGTGGTTGCGTATAGG-1	0.010991073	0.2662488	0.507508252	0.038542809	0.033412211	0.004227402	0.001572833	0.128472091	0.009024529
ATCGGTTACCTAGTAA-1	0.001187775	0.268428526	0.611255427	0.002383421	0.024788823	0.001826913	0.008544557	0.070810834	0.010773723
CCTGCCCGTTGTCTAG-1	0.052951175	0.12333083	0.49051051	0.006528915	0.031337377	0.151506188	0.017546013	0.03006027	0.096228722
GCACACGCCCATGGTC-1	0.034004682	0.171529446	0.637025183	0.001907135	0.008424157	0.077121804	0.017359337	0.005195521	0.047432735
AGTACGGCCCGTATCG-1	0.001239018	0.20725809	0.708091258	0.001637561	0.016829101	0.023388663	0.003113574	0.02697707	0.011465664
TATCTAGCCTAAAGGA-1	0.011357833	0.222776106	0.587616215	0.004336139	0.006914675	0.115896531	0.016491355	0.013278746	0.021332399
CACTCGGTTAGGAGGA-1	0.064812465	0.096460713	0.58431921	0.003825174	0.05204471	0.037589319	0.003589534	0.056363696	0.10099518
ATGTTCGTCGACCCAC-1	0.010347613	0.158237757	0.573786898	0.010025527	0.03445911	0.092096325	0.021177529	0.044925889	0.054943353
TTCCTCTGCCCGAATA-1	0.006135731	0.184993957	0.603077091	0.003030005	0.022061302	0.053925099	0.010470536	0.080474451	0.035831827
TTACTATCGGCTTCTC-1	0.001693204	0.287534789	0.597448715	0.00452657	0.055747607	0.028012217	0.002254142	0.015378536	0.007404221
GCCGCATTAGTCCGGC-1	0.020957675	0.140695051	0.636094794	0.008052599	0.006272178	0.063351968	0.003910594	0.081167633	0.039497508
TAAGGGCTGGGAGAGG-1	0.010544127	0.179323963	0.556827382	0.005348067	0.040585515	0.067959017	0.022185114	0.060268779	0.056958036
TAAGCAGGCGACACGC-1	0.02903163	0.256088506	0.589457375	0.001513567	0.052905477	0.018532891	0.002039037	0.005571704	0.044859811
AGCACTACCGGCCTGT-1	0.018312019	0.170295008	0.592272812	0.002710485	0.086175051	0.049273219	0.001756985	0.03364432	0.045560103
GAAAGCCCTTTGGACC-1	0.04165867	0.086568626	0.653231753	0.017331382	0.020751835	0.062738255	0.023604279	0.042519905	0.051595295
GACCGACTGAAGCGTC-1	0.001473205	0.213030409	0.530735692	0.007818473	0.075778841	0.138710534	0.005492917	0.018337043	0.008622886
CGGTGAAGACTAAAGT-1	0.022665696	0.144160594	0.618618451	0.01292488	0.04511952	0.051392557	0.00732016	0.039598239	0.058199904
CCCTGCGCTACGCATA-1	0.071637966	0.191788154	0.607881006	0.002659667	0.022903621	0.017810392	0.00091202	0.035072213	0.049334961
TACTGGACAGCTCGGC-1	0.067049557	0.405482808	0.293508723	0.022529958	0.018465589	0.019916714	0.015333394	0.039398038	0.118315219
TTAGTAGGGCGGCGGG-1	0.133954087	0.092021641	0.461194303	0.016744248	0.007784029	0.066721921	0.004012319	0.00656697	0.21100048
GAGGCTATCAAAGTCG-1	0.044761296	0.188099079	0.590705849	0.002087868	0.076430787	0.015866753	0.035959356	0.004386958	0.041702054
TTACCATTGATTACCC-1	0.053024065	0.12928128	0.572246339	0.011483364	0.009549266	0.084639484	0.005453279	0.048793003	0.08552992
ATACCACGGGCAACTT-1	0.037933696	0.086586379	0.710617768	0.003628198	0.002686013	0.021503398	0.019539206	0.05666246	0.060842883
TGTCCTAAGTCACCGC-1	0.042181449	0.20174206	0.420442253	0.002667743	0.129901258	0.038448715	0.001724876	0.005716017	0.157175629
AGGTAGGTACAAAGCT-1	0.019938019	0.103282143	0.674778971	0.015143233	0.027791517	0.053816119	0.018702075	0.027336241	0.059211682
GGCATACAGGTAGCGG-1	0.128951399	0.128300927	0.489549924	0.01316149	0.067073765	0.019351648	0.00862578	0.021026437	0.123958629
TGTAGTGATCTATAAT-1	0.106324445	0.14292363	0.505183396	0.002528475	0.136822146	0.035917125	0.00369256	0.019978522	0.046629701
TCCCGGGTGTGCTGCT-1	0.096194575	0.165456857	0.598662975	0.006654669	0.034612579	0.013740795	0.001980254	0.033504088	0.049193208
TACGATGTTGATCATC-1	0.011617566	0.205285564	0.422040242	0.010317694	0.022553463	0.044471698	0.115436412	0.072842141	0.09543522
CCTCTCTCCCATCTAG-1	0.018145106	0.135784182	0.727144373	0.0014934	0.016871271	0.070008677	0.001125821	0.015807816	0.013619353
GCAGGACTATAGAATA-1	0.042357578	0.177694856	0.58668816	0.009307463	0.027571481	0.045881218	0.002613589	0.051203988	0.056681667
CTAGTGAAGGACAGGA-1	0.107222726	0.174306986	0.516808012	0.003248017	0.015022913	0.042436227	0.016986248	0.009400901	0.11456797
TACGAGAACTTCACGT-1	0.071629391	0.192238613	0.525156644	0.004313224	0.087062625	0.027307986	0.002134302	0.037022645	0.053134571
CGTTGTTTCAATTCCC-1	0.030587749	0.118964587	0.488733114	0.002050777	0.02673275	0.029391309	0.224559511	0.026079292	0.05290091
GCAAATATTACGCTTT-1	0.143873694	0.091972872	0.320696959	0.016082772	0.025586407	0.072746973	0.134843951	0.0323807	0.161815672
CCAATAGTGCCGTCGA-1	0.17769634	0.078608644	0.349534738	0.011810216	0.036062948	0.056352506	0.018105252	0.045048735	0.226780621
ATTGCTGCTCCTCCAT-1	0.102592258	0.248411981	0.500929589	0.002222862	0.030756853	0.025201438	0.016146228	0.026283692	0.047455099
GAGATCTGCTTGGCAT-1	0.114530106	0.213740594	0.503257264	0.003593397	0.013166407	0.018914943	0.006521757	0.027493549	0.098781983
GCCGAAATTCCTACGT-1	0.008268621	0.178613732	0.657792346	0.001751179	0.033474138	0.037390108	0.026363941	0.036657941	0.019687993
GGCACTCCACTGGGCA-1	0.103761172	0.208516008	0.495548802	0.003368678	0.018140018	0.036623883	0.024611378	0.013242132	0.096187929
GGGTCACCGTGACGGT-1	0.050653675	0.213280559	0.556866151	0.004234143	0.042184034	0.045883578	0.014417314	0.034480719	0.037999827
CACTTAATCAGACGGA-1	0.059206994	0.104763296	0.66946454	0.004984249	0.004805328	0.032118044	0.006989239	0.023272827	0.094395483
CGTTTCGCTCATTACA-1	0.047680963	0.059153671	0.736320193	0.004212806	0.001178328	0.029908949	0.004403797	0.021511198	0.095630095
ATAAAGGCTCGGTCGT-1	0.045450979	0.146306756	0.653606713	0.001548726	0.006455973	0.041165976	0.002924473	0.009770287	0.092770116
CACTAAAGTTGCCTAT-1	0.016125322	0.180939533	0.675063122	0.004853702	0.013228132	0.033741011	0.027643996	0.018683679	0.029721502
GTGCTCAAGTACTGTC-1	0.047395881	0.130857247	0.660132527	0.002964278	0.014575711	0.081386005	0.007902807	0.027932095	0.026853448
CCATGCCTGTTTAGTA-1	0.007150574	0.150416004	0.670687871	0.000935024	0.006814124	0.027760002	0.027195347	0.093116719	0.015924337
TCTAGTTATCAGAAGA-1	0.043303671	0.154104697	0.518304071	0.002096337	0.015319073	0.124773139	0.08328724	0.014675989	0.044135783
TTGTAATCCGTACTCG-1	0.008834067	0.198488209	0.60713561	0.002198021	0.037818412	0.087507261	0.022549721	0.01458415	0.020884549
TCCCAGCTTTAGTCTG-1	0.021462074	0.139211623	0.613940927	0.005537171	0.006913598	0.064875452	0.038827617	0.066419447	0.04281209
CTACGCACGGAGTACC-1	0.025809701	0.170104869	0.650242539	0.00375952	0.019037266	0.05741596	0.01060501	0.037495526	0.025529609
AAATTAACGGGTAGCT-1	0.007768697	0.119558181	0.767952711	0.002487899	0.010122599	0.025351031	0.017451725	0.021605634	0.027701523
CGGCCACGCACAAAGT-1	0.029913526	0.086454612	0.738980655	0.006112798	0.000593081	0.054970943	0.013406844	0.012322558	0.057244984
GAAGCGTGAGGAATTT-1	0.020274726	0.094162235	0.729177676	0.008430164	0.007398081	0.012214571	0.04487546	0.016489792	0.066977296
ATATCTTAGGGCCTTC-1	0.022345471	0.079378235	0.786614027	0.003588501	0.008201453	0.018496536	0.005933647	0.014116335	0.061325795
ACGCGGGCCAAGGACA-1	0.015631483	0.14102943	0.710122748	0.01088558	0.007764535	0.020269497	0.002549646	0.054614453	0.037132629
GCGAGTTCTGCAAAGA-1	0.034618436	0.101508353	0.735996233	0.008928782	0.015473315	0.019537594	0.004578486	0.054992644	0.024366158
TATTCGTGCCAGAATA-1	0.10908466	0.048491746	0.674493844	0.003915836	0.000325881	0.072949033	0.005891873	0.013350531	0.071496596
AGGGCTGCAGTTACAG-1	0.131228355	0.07826497	0.581549091	0.00684566	0.000399006	0.055393343	0.058331629	0.020650551	0.067337396
CTAGCATAGTATAATG-1	0.20546346	0.046176164	0.500543765	0.006630661	0.000169132	0.112231282	0.008140908	0.021951995	0.098692634
TAGGTTCGAGTTCGTC-1	0.089562901	0.064557335	0.743139844	0.003732924	1.73E-05	0.029926628	0.008871259	0.017746375	0.04244541
GAATTATAGTGAAAGG-1	0.081827247	0.057462689	0.632337059	0.005404417	0.000208293	0.10906034	0.024862393	0.023007417	0.065830144
CTATCGGGTCTCAACA-1	0.037965492	0.115640316	0.666260111	0.00245672	0.001657454	0.083306017	0.024352999	0.032560248	0.035800643
GCGCTAATTGAATAGA-1	0.020708927	0.07613132	0.610545668	0.003803119	0.002359451	0.210229458	0.007592338	0.024283879	0.044345839
ATGCGACAGTCCCATT-1	0.003442864	0.062570636	0.524579907	0.009847487	0.006767644	0.235392458	0.082390161	0.062974339	0.012034503
GGTAGTGCTCGCACCA-1	0.013766395	0.126858571	0.6271803	0.004171608	0.003227941	0.155909632	0.003206081	0.026372611	0.039306861
AAGCTCGTGCCAAGTC-1	0.005738274	0.125539736	0.429826383	0.004329217	0.067087119	0.16775262	0.08338434	0.100559039	0.015783272
TATTCAATTCTAATCC-1	0.01845777	0.125981836	0.604705161	0.003091368	0.001889592	0.147335064	0.003047961	0.030765433	0.064725814
TTCAAAGTCTCTAGCC-1	4.77E-05	0.191557067	0.778456068	0.00067531	0.01403086	0.008051389	0.000357955	0.006528506	0.000295107
TTGAATATGGACTTTC-1	0.002047313	0.228214208	0.646355443	0.00105374	0.004089933	0.069219797	0.02621563	0.013104614	0.009699322
AAGAGCTCTTTATCGG-1	4.19E-05	0.207901772	0.654816757	0.005720154	0.027956777	0.058874484	0.008505303	0.033738625	0.002444213
TTACTCCGGCCGGGAA-1	0.0017195	0.166718874	0.658769909	0.001156924	0.011253954	0.133667887	0.004584927	0.01383638	0.008291646
AAACGAGACGGTTGAT-1	0.001175516	0.144239149	0.594525696	0.011601532	0.011725916	0.105385473	0.026887516	0.09375155	0.010707653
GCTAAGTAGTTTCTCT-1	0.011756626	0.171649401	0.685830299	0.002895479	0.040759492	0.038778532	0.003177708	0.036206276	0.008946186
ATAACGCCGGAGGGTC-1	0.010637227	0.187594515	0.724172581	0.001139886	0.009869225	0.030388778	0.008230448	0.015974035	0.011993305
GGATCCGGAATATACT-1	0.027832374	0.165927979	0.608521483	0.001575064	0.035645279	0.092919664	0.003597847	0.045793438	0.018186874
TGAAAGGACCTGACTC-1	0.004549983	0.172611182	0.687798922	0.000967755	0.017673986	0.045044438	0.026724269	0.040658628	0.003970837
TCCGCGGCAGCATCTG-1	0.011327151	0.172888849	0.674995918	0.00337879	0.035816949	0.068794612	0.002816615	0.012417216	0.0175639
TGCATATGTCTGTCAC-1	0.001194078	0.184516517	0.653939292	0.00350336	0.02879379	0.021063615	0.08069836	0.02386958	0.002421408
TGTAGGAGAAATTTCC-1	0.009631323	0.204601394	0.615577246	0.003460455	0.013730493	0.069873253	0.029584943	0.037281203	0.016259689
AGTGAGACTTCCAGTA-1	0.008634419	0.098560804	0.785912422	0.001822004	0.002619483	0.036052994	0.01392129	0.046573306	0.005903278
CCCAAACATGCTGCTC-1	0.004147342	0.086668315	0.734613313	0.000879568	0.009548272	0.110915106	0.00843553	0.020759359	0.024033195
GCTTATGAAGCAGGAA-1	0.101673129	0.106830429	0.609092705	0.002652347	0.000906404	0.054842028	0.007728922	0.042057771	0.074216265
TTCTAACCGAAGCTTA-1	0.03203075	0.206375727	0.500535677	0.002677612	0.099550613	0.062387756	0.019086177	0.042626768	0.034728921
GGATGTCCTTACCGCA-1	0.053530547	0.143700966	0.605606168	0.004838329	0.008061156	0.088849882	0.016525558	0.023948243	0.054939152
AGGGTGCTCTCGAGGG-1	0.013830352	0.11523022	0.695415365	0.005546998	0.051552089	0.019584728	0.015475317	0.065106936	0.018257995
AACTCTCAATAGAGCG-1	0.114519375	0.058420414	0.506813889	0.007822414	0.003608314	0.156734634	0.006779208	0.020307633	0.124994118
TCTGAATTCCGTACAA-1	0.011046529	0.163543375	0.651522577	0.007478211	0.015187838	0.03061892	0.069877751	0.017712842	0.033011957
GCGTGGTACTGGGTTA-1	0.027585447	0.133062356	0.581014505	0.000744397	0.000723445	0.119120759	0.024675519	0.007821784	0.10525179
CGTCGGATAGTGTTGA-1	0.020359754	0.130989124	0.400308031	0.009770946	0.056666069	0.175138752	0.054753996	0.014908566	0.137104762
ATATGTCTCCCTAGCC-1	0.041212065	0.141040724	0.501365442	0.007144963	0.033034779	0.182736936	0.006521801	0.006923239	0.080020051
TCTTTAAGACTATGAA-1	0.009793629	0.190267336	0.519981498	0.002660408	0.079871817	0.129118664	0.03952654	0.001157648	0.027622461
TCATTTAAGTCTCCGA-1	0.035080366	0.115362842	0.613709258	0.006817897	0.002539363	0.161095115	0.002556741	0.017686176	0.045152241
GATATTGAGATTGGCG-1	0.00109151	0.214126504	0.726350992	0.000612039	0.030013106	0.006675185	0.001320316	0.014685842	0.005124507
TGACATCGAGCGGACC-1	0.075548019	0.109001046	0.602321627	0.006068289	0.001026218	0.102576493	0.00669277	0.019002933	0.077762606
GCGTAAATGGCCATAA-1	0.00524278	0.22846578	0.601215412	0.001294067	0.021137887	0.05284702	0.062215156	0.011545907	0.016035991
ATTGTACAACTCGGCT-1	0.018073348	0.111418995	0.718069012	0.003244373	0.000694933	0.063256592	0.045343589	0.003510911	0.036388246
TACGCTATAGAAACCT-1	0.011411162	0.169040177	0.701021513	0.002135742	0.009653862	0.051520903	0.025131773	0.014927946	0.015156921
CACCCAAATCTTATGT-1	0.104691297	0.129747571	0.541600743	0.003884458	0.00178741	0.067790098	0.020558987	0.008453825	0.12148561
AGATGATGGAGTCTGG-1	0.089216023	0.118188581	0.563350295	0.001925348	0.003693004	0.113868206	0.017688511	0.017483507	0.074586525
CCACGGTGCCCGGTAG-1	0.006535508	0.150665509	0.688945586	0.001936927	0.009837941	0.092263083	0.010338578	0.015302608	0.02417426
TCAAGAAATACTAGCT-1	0.033781139	0.1364675	0.643961951	0.001704264	0.008687647	0.104618585	0.011857885	0.017997957	0.040923072
AGGTATAATTGATAGT-1	0.052639864	0.111895122	0.571294428	0.002903435	0.016189049	0.153522151	0.006776424	0.016703664	0.068075863
CAAGGTCCTATAGGCT-1	0.093687911	0.118733515	0.672268424	0.002388486	0.002799241	0.052416311	0.007695436	0.021641231	0.028369445
CCGGCACGACCGTTTC-1	0.161938041	0.108723866	0.531898613	0.007811831	0.013294701	0.076999326	0.015682108	0.020240541	0.063410973
ACCTCCGTTATTCACC-1	0.053700584	0.183840613	0.391872284	0.005320666	0.065885055	0.10324844	0.048312067	0.027433987	0.120386304
GCAGCCTATATCACAT-1	0.133715505	0.118183722	0.376653237	0.008174848	0.178683021	0.086482439	0.049025152	0.016440672	0.032641405
GGTATAGTGACACATA-1	0.105969131	0.230996142	0.435101151	0.007776224	0.037709618	0.058806728	0.019851816	0.035527796	0.068261395
AAATTCCAGGTCCAAA-1	0.029094381	0.197511524	0.460206974	0.01946201	0.057271951	0.088073936	0.044159673	0.032438289	0.071781262
TCTTTAGCAGGCGAAC-1	0.002452738	0.239998576	0.37351242	0.08076555	0.038552637	0.007671503	0.004455209	0.222282322	0.030309045
[truncated: 2,664 more rows]
