# Supplementary material for: transFusion: a novel comprehensive platform for integration analysis of single-cell and spatial transcriptomics
Source: Bioinformatics. 2026 Feb 5;42(2):btag059. doi: 10.1093/bioinformatics/btag059 (PMC12930851; doi:10.1093/bioinformatics/btag059)
Supplement: btag059_Supplementary_Data [file btag059_supplementary_data.zip › Supplementary Tables/Supplementary Table S2.csv]

Table S2. Differentially expressed genes among regions in PDAC tissue
	p_val	avg_log2FC	pct.1	pct.2	p_val_adj	cluster	gene
KRT17	1.11E-42	2.500658863	0.956	0.474	1.50E-38	Cancer	KRT17
KRT19	5.03E-41	1.507231688	1	0.893	6.83E-37	Cancer	KRT19
S100A6	8.03E-37	1.453064739	1	0.955	1.09E-32	Cancer	S100A6
TM4SF1	1.92E-34	2.037437311	0.927	0.502	2.60E-30	Cancer	TM4SF1
LAMC2	3.73E-33	2.418510029	0.774	0.211	5.07E-29	Cancer	LAMC2
PLEC	4.65E-32	1.888903882	0.92	0.453	6.31E-28	Cancer	PLEC
SFN	8.69E-29	2.175627553	0.774	0.228	1.18E-24	Cancer	SFN
GSTP1	2.29E-28	1.401109871	0.985	0.758	3.10E-24	Cancer	GSTP1
S100A14	3.29E-27	1.596740231	0.934	0.571	4.47E-23	Cancer	S100A14
TRIM29	3.88E-26	2.408099508	0.628	0.131	5.27E-22	Cancer	TRIM29
APOL1	1.68E-25	2.297769788	0.752	0.273	2.29E-21	Cancer	APOL1
MUC5B	2.61E-25	-2.181531553	0.613	0.913	3.54E-21	Cancer	MUC5B
S100A11	4.18E-25	1.284786451	0.978	0.664	5.68E-21	Cancer	S100A11
KRT18	3.38E-24	1.241012979	0.978	0.692	4.59E-20	Cancer	KRT18
SYNGR2	9.59E-24	1.43494112	0.92	0.619	1.30E-19	Cancer	SYNGR2
LAMB3	2.28E-23	2.460597892	0.606	0.145	3.09E-19	Cancer	LAMB3
HMGA1	2.71E-22	1.914243262	0.723	0.28	3.68E-18	Cancer	HMGA1
ACTB	1.15E-21	0.864384606	1	0.993	1.57E-17	Cancer	ACTB
ITGB4	3.28E-21	1.968080112	0.679	0.232	4.45E-17	Cancer	ITGB4
SERPINA1	4.37E-21	-1.119779701	0.949	0.99	5.94E-17	Cancer	SERPINA1
CHPF	6.29E-21	2.058277921	0.664	0.232	8.54E-17	Cancer	CHPF
CNN2	1.59E-20	1.873360205	0.65	0.197	2.16E-16	Cancer	CNN2
C3	2.31E-20	-1.494263102	0.54	0.882	3.13E-16	Cancer	C3
GPRC5A	3.12E-20	2.576967203	0.489	0.093	4.24E-16	Cancer	GPRC5A
COL12A1	4.67E-20	5.164356441	0.299	0.01	6.34E-16	Cancer	COL12A1
KRT17P1	5.62E-20	2.772887413	0.423	0.059	7.64E-16	Cancer	KRT17P1
PCDH1	9.70E-20	2.001792144	0.591	0.152	1.32E-15	Cancer	PCDH1
MROH6	1.90E-19	3.299286021	0.38	0.045	2.58E-15	Cancer	MROH6
TAGLN	1.90E-19	1.693932807	0.839	0.488	2.58E-15	Cancer	TAGLN
IL1RN	5.35E-19	2.251980306	0.547	0.142	7.26E-15	Cancer	IL1RN
GAPDH	7.95E-19	0.922565453	1	0.862	1.08E-14	Cancer	GAPDH
RPL28	8.63E-19	0.829847229	1	0.948	1.17E-14	Cancer	RPL28
ITGA11	2.02E-18	3.398821694	0.358	0.042	2.75E-14	Cancer	ITGA11
CD74	2.96E-18	-1.321655777	0.577	0.889	4.03E-14	Cancer	CD74
S100P	4.82E-18	2.178431626	0.453	0.083	6.54E-14	Cancer	S100P
REG1A	8.57E-18	-1.352710013	0.686	0.941	1.16E-13	Cancer	REG1A
FXYD3	9.20E-18	1.974713205	0.628	0.225	1.25E-13	Cancer	FXYD3
GPX4	2.19E-17	1.790272373	0.635	0.249	2.98E-13	Cancer	GPX4
LGALS3BP	3.62E-17	1.143843843	0.964	0.675	4.92E-13	Cancer	LGALS3BP
C19orf33	1.51E-16	1.560878453	0.686	0.291	2.06E-12	Cancer	C19orf33
SPP1	1.69E-16	-2.401538981	0.234	0.619	2.29E-12	Cancer	SPP1
MFGE8	1.87E-16	1.931352757	0.584	0.204	2.55E-12	Cancer	MFGE8
SLC16A3	2.31E-16	1.541561867	0.686	0.291	3.14E-12	Cancer	SLC16A3
PKM	2.50E-16	1.350458673	0.803	0.467	3.40E-12	Cancer	PKM
UBE2S	4.50E-16	3.002893018	0.328	0.042	6.11E-12	Cancer	UBE2S
AEBP1	6.68E-16	1.365110657	0.861	0.623	9.07E-12	Cancer	AEBP1
MSLN	7.63E-16	2.180516231	0.467	0.125	1.04E-11	Cancer	MSLN
EEF2	1.01E-15	0.860353904	0.978	0.837	1.38E-11	Cancer	EEF2
POSTN	1.08E-15	2.838733862	0.358	0.059	1.47E-11	Cancer	POSTN
TTLL12	1.45E-15	1.905413132	0.489	0.125	1.97E-11	Cancer	TTLL12
IFI27	1.74E-15	1.88097339	0.628	0.256	2.36E-11	Cancer	IFI27
PADI1	2.10E-15	2.39100219	0.387	0.073	2.86E-11	Cancer	PADI1
CLU	2.63E-15	-1.699367553	0.292	0.692	3.58E-11	Cancer	CLU
IFI6	5.90E-15	0.876031616	0.985	0.747	8.01E-11	Cancer	IFI6
COL6A2	1.18E-14	1.616943678	0.664	0.311	1.60E-10	Cancer	COL6A2
REG3A	1.19E-14	-1.217054078	0.971	1	1.62E-10	Cancer	REG3A
MMP14	1.73E-14	1.529190717	0.759	0.488	2.35E-10	Cancer	MMP14
COL1A2	1.86E-14	1.850785763	0.606	0.26	2.53E-10	Cancer	COL1A2
MYL9	2.03E-14	1.322333945	0.781	0.45	2.75E-10	Cancer	MYL9
RRP7BP	2.41E-14	2.583853588	0.321	0.048	3.28E-10	Cancer	RRP7BP
TMPRSS4	3.78E-14	2.640794485	0.336	0.059	5.13E-10	Cancer	TMPRSS4
H1F0	4.39E-14	1.576464609	0.591	0.228	5.96E-10	Cancer	H1F0
CLDN1	4.91E-14	2.600455556	0.277	0.031	6.67E-10	Cancer	CLDN1
EFHD2	7.32E-14	1.71601187	0.467	0.131	9.94E-10	Cancer	EFHD2
PDLIM7	7.32E-14	2.319750123	0.372	0.08	9.95E-10	Cancer	PDLIM7
AHNAK2	7.75E-14	2.189368329	0.387	0.087	1.05E-09	Cancer	AHNAK2
THBS2	7.78E-14	2.398821694	0.38	0.083	1.06E-09	Cancer	THBS2
S100A16	8.66E-14	1.374387476	0.635	0.263	1.18E-09	Cancer	S100A16
CFL1	8.83E-14	0.860789549	0.949	0.751	1.20E-09	Cancer	CFL1
CTSE	1.01E-13	3.147282927	0.255	0.024	1.37E-09	Cancer	CTSE
PSMD2	1.57E-13	1.904057003	0.504	0.173	2.14E-09	Cancer	PSMD2
TCN1	1.60E-13	-2.259041353	0.226	0.564	2.17E-09	Cancer	TCN1
MMP11	1.68E-13	2.392095831	0.401	0.1	2.29E-09	Cancer	MMP11
RPS27A	2.22E-13	-1.14472959	0.533	0.81	3.02E-09	Cancer	RPS27A
LMNA	3.03E-13	1.266270964	0.73	0.377	4.12E-09	Cancer	LMNA
COL3A1	3.18E-13	1.622861969	0.591	0.253	4.31E-09	Cancer	COL3A1
GABRP	3.71E-13	3.102428692	0.277	0.038	5.04E-09	Cancer	GABRP
VASP	8.60E-13	1.363607002	0.642	0.291	1.17E-08	Cancer	VASP
CAVIN1	1.43E-12	1.305980673	0.693	0.363	1.94E-08	Cancer	CAVIN1
KRT16	1.53E-12	2.095272129	0.38	0.093	2.07E-08	Cancer	KRT16
FN1	1.60E-12	1.913394867	0.46	0.152	2.17E-08	Cancer	FN1
INF2	1.87E-12	1.425788742	0.599	0.253	2.54E-08	Cancer	INF2
ARL14	2.00E-12	4.0768936	0.197	0.01	2.71E-08	Cancer	ARL14
ECM1	2.16E-12	2.269538677	0.35	0.08	2.93E-08	Cancer	ECM1
PIGR	4.00E-12	-2.799623347	0.066	0.398	5.43E-08	Cancer	PIGR
RPL34P27	4.06E-12	-1.195659884	0.46	0.765	5.51E-08	Cancer	RPL34P27
FTH1P10	4.39E-12	0.910883648	0.949	0.834	5.97E-08	Cancer	FTH1P10
ADAP1	4.70E-12	2.150894181	0.277	0.042	6.38E-08	Cancer	ADAP1
PFN1	5.59E-12	0.612024944	1	0.969	7.59E-08	Cancer	PFN1
MUC6	6.56E-12	-2.171033914	0.102	0.446	8.91E-08	Cancer	MUC6
IER3	9.67E-12	0.898251381	0.92	0.692	1.31E-07	Cancer	IER3
ARHGDIA	1.00E-11	1.065838411	0.788	0.471	1.36E-07	Cancer	ARHGDIA
LIPH	1.07E-11	2.021752045	0.38	0.104	1.46E-07	Cancer	LIPH
LSR	1.09E-11	2.475442976	0.307	0.062	1.48E-07	Cancer	LSR
NAPRT	1.19E-11	1.697045529	0.423	0.125	1.62E-07	Cancer	NAPRT
RRP7A	1.30E-11	1.520993564	0.533	0.208	1.76E-07	Cancer	RRP7A
BAIAP2L2	1.34E-11	2.0768936	0.365	0.093	1.82E-07	Cancer	BAIAP2L2
MT.CYB	1.80E-11	-1.015975975	0.701	0.875	2.44E-07	Cancer	MT.CYB
TMSB10	1.80E-11	0.831316391	0.949	0.841	2.45E-07	Cancer	TMSB10
RPL41P2	1.87E-11	-1.51259856	0.234	0.571	2.54E-07	Cancer	RPL41P2
CRP	2.24E-11	-1.965880424	0.248	0.571	3.04E-07	Cancer	CRP
LCN2	2.66E-11	-0.990220596	0.693	0.875	3.61E-07	Cancer	LCN2
PPDPF	3.41E-11	1.361346989	0.65	0.353	4.62E-07	Cancer	PPDPF
RPL34P34	3.43E-11	-1.117193453	0.533	0.779	4.66E-07	Cancer	RPL34P34
LOXL2	3.75E-11	1.989430758	0.328	0.076	5.09E-07	Cancer	LOXL2
RRAS	4.32E-11	1.71432352	0.431	0.138	5.87E-07	Cancer	RRAS
EIF4G1	4.74E-11	1.282754297	0.664	0.346	6.43E-07	Cancer	EIF4G1
AC026254.2	5.32E-11	-1.428100596	0.343	0.63	7.22E-07	Cancer	AC026254.2
HSPG2	5.92E-11	1.060085312	0.759	0.45	8.03E-07	Cancer	HSPG2
CTRB1	6.37E-11	-1.614082139	0.766	0.889	8.65E-07	Cancer	CTRB1
AGPAT2	6.76E-11	1.459750693	0.54	0.228	9.19E-07	Cancer	AGPAT2
WDR34	8.09E-11	1.951362717	0.328	0.08	1.10E-06	Cancer	WDR34
NNMT	8.16E-11	0.923088263	0.854	0.64	1.11E-06	Cancer	NNMT
KRT18P10	9.46E-11	1.689077569	0.467	0.183	1.28E-06	Cancer	KRT18P10
PTGS2	9.94E-11	5.469211022	0.139	0	1.35E-06	Cancer	PTGS2
RPL27A	1.27E-10	0.495783424	1	0.986	1.73E-06	Cancer	RPL27A
GJB2	1.33E-10	3.02442618	0.182	0.014	1.80E-06	Cancer	GJB2
TSPAN1	1.55E-10	1.96441887	0.358	0.1	2.11E-06	Cancer	TSPAN1
GP2	1.69E-10	-1.559731021	0.584	0.792	2.30E-06	Cancer	GP2
SULF1	1.80E-10	2.505736898	0.226	0.031	2.44E-06	Cancer	SULF1
EPS8L1	2.01E-10	2.029587885	0.314	0.076	2.74E-06	Cancer	EPS8L1
ITGA3	2.22E-10	1.391404223	0.496	0.19	3.01E-06	Cancer	ITGA3
BSG	2.88E-10	1.473411011	0.518	0.239	3.91E-06	Cancer	BSG
PRSS2	3.22E-10	-1.401951347	0.803	0.896	4.37E-06	Cancer	PRSS2
MTCO1P40	3.31E-10	-0.553949263	0.978	0.997	4.49E-06	Cancer	MTCO1P40
COL1A1	3.71E-10	1.302313714	0.788	0.55	5.04E-06	Cancer	COL1A1
RPL34P33	4.14E-10	-1.447577141	0.358	0.626	5.62E-06	Cancer	RPL34P33
MYH14	4.33E-10	1.48653784	0.416	0.135	5.88E-06	Cancer	MYH14
PPP2R5B	4.33E-10	2.621214116	0.212	0.028	5.88E-06	Cancer	PPP2R5B
RHOF	4.46E-10	4.015493055	0.153	0.007	6.06E-06	Cancer	RHOF
PPP1CA	4.55E-10	1.0768936	0.657	0.405	6.17E-06	Cancer	PPP1CA
IFITM3	4.95E-10	0.781137561	0.912	0.709	6.72E-06	Cancer	IFITM3
RPL41	5.07E-10	-1.209015273	0.292	0.616	6.88E-06	Cancer	RPL41
TPM2	5.09E-10	1.585907247	0.387	0.118	6.91E-06	Cancer	TPM2
CLIC1	5.37E-10	0.844349561	0.818	0.561	7.29E-06	Cancer	CLIC1
CLPS	5.72E-10	-1.489845143	0.701	0.844	7.77E-06	Cancer	CLPS
CTRB2	5.77E-10	-1.183368337	0.971	0.972	7.83E-06	Cancer	CTRB2
ONECUT3	7.36E-10	4.6618561	0.139	0.003	1.00E-05	Cancer	ONECUT3
COL5A1	8.50E-10	1.787386982	0.394	0.135	1.15E-05	Cancer	COL5A1
RPL36	8.82E-10	0.515403233	0.985	0.952	1.20E-05	Cancer	RPL36
PRSS1	9.30E-10	-1.789919557	0.526	0.716	1.26E-05	Cancer	PRSS1
RPL8	9.47E-10	0.483803218	1	0.976	1.29E-05	Cancer	RPL8
NDUFA13	9.72E-10	1.361870558	0.504	0.211	1.32E-05	Cancer	NDUFA13
S100A13	1.07E-09	1.278033472	0.562	0.263	1.46E-05	Cancer	S100A13
TSPO	1.13E-09	1.121841006	0.62	0.329	1.53E-05	Cancer	TSPO
HSPA1B	1.13E-09	2.381748181	0.248	0.048	1.54E-05	Cancer	HSPA1B
TAGLN2	1.14E-09	0.620464469	0.971	0.827	1.55E-05	Cancer	TAGLN2
CYP2S1	1.30E-09	3.135787289	0.168	0.014	1.77E-05	Cancer	CYP2S1
FLNB	1.38E-09	1.736553468	0.431	0.163	1.88E-05	Cancer	FLNB
SLC20A1	1.46E-09	1.793100634	0.35	0.107	1.98E-05	Cancer	SLC20A1
MTCO1P12	1.50E-09	-0.490251836	0.978	0.997	2.04E-05	Cancer	MTCO1P12
MGLL	1.51E-09	1.652753893	0.343	0.1	2.05E-05	Cancer	MGLL
RPL34	1.55E-09	-1.035497638	0.467	0.73	2.11E-05	Cancer	RPL34
PTMAP5	1.66E-09	1.284335679	0.547	0.26	2.25E-05	Cancer	PTMAP5
SCGB3A1	1.86E-09	-5.262956403	0.007	0.239	2.53E-05	Cancer	SCGB3A1
COL7A1	1.90E-09	1.961416382	0.27	0.059	2.58E-05	Cancer	COL7A1
PLXNB2	1.91E-09	1.289438235	0.562	0.291	2.60E-05	Cancer	PLXNB2
CEL	2.01E-09	-1.740150379	0.591	0.789	2.73E-05	Cancer	CEL
RPL34P26	2.02E-09	-1.84248794	0.131	0.422	2.75E-05	Cancer	RPL34P26
BGN	2.14E-09	0.770732821	0.854	0.633	2.90E-05	Cancer	BGN
CES1	2.15E-09	-1.976217737	0.212	0.484	2.92E-05	Cancer	CES1
SLCO4A1	2.18E-09	2.124199314	0.27	0.062	2.96E-05	Cancer	SLCO4A1
AC007325.2	2.38E-09	3.600455556	0.153	0.01	3.23E-05	Cancer	AC007325.2
MELTF	2.49E-09	2.861164908	0.19	0.024	3.38E-05	Cancer	MELTF
PITX1	2.96E-09	2.583853588	0.241	0.048	4.02E-05	Cancer	PITX1
BMP1	3.06E-09	1.919352323	0.27	0.062	4.15E-05	Cancer	BMP1
CST1	3.14E-09	3.6618561	0.161	0.014	4.27E-05	Cancer	CST1
RPL34P6	3.24E-09	-1.80009551	0.146	0.426	4.40E-05	Cancer	RPL34P6
DMBT1	3.35E-09	-1.591210136	0.482	0.689	4.55E-05	Cancer	DMBT1
CD82	3.43E-09	1.515777841	0.343	0.1	4.65E-05	Cancer	CD82
C4A	3.59E-09	-2.165962924	0.073	0.339	4.87E-05	Cancer	C4A
CENPM	3.78E-09	3.246818601	0.161	0.014	5.13E-05	Cancer	CENPM
SH3BGRL3	4.24E-09	1.182503788	0.628	0.37	5.76E-05	Cancer	SH3BGRL3
HLA.DRA	4.51E-09	-1.95873031	0.153	0.426	6.12E-05	Cancer	HLA.DRA
PTMA	4.57E-09	1.416099686	0.482	0.211	6.21E-05	Cancer	PTMA
UNC13D	4.58E-09	3.884248522	0.139	0.007	6.22E-05	Cancer	UNC13D
CELA3A	4.84E-09	-1.399920097	0.526	0.747	6.57E-05	Cancer	CELA3A
MT.CO3	5.04E-09	-0.766866314	0.839	0.965	6.84E-05	Cancer	MT.CO3
IGHA1	5.20E-09	-2.376824368	0.102	0.374	7.07E-05	Cancer	IGHA1
SEC61A1	5.32E-09	1.506286392	0.445	0.187	7.22E-05	Cancer	SEC61A1
LGALS3	5.35E-09	1.208599279	0.577	0.298	7.27E-05	Cancer	LGALS3
FTH1	5.62E-09	0.685274988	0.964	0.938	7.63E-05	Cancer	FTH1
HTRA3	6.22E-09	1.361623076	0.358	0.111	8.45E-05	Cancer	HTRA3
LGALS1	6.33E-09	1.051802619	0.613	0.318	8.59E-05	Cancer	LGALS1
AC009088.4	6.68E-09	2.320819182	0.248	0.055	9.07E-05	Cancer	AC009088.4
TMEM92	6.93E-09	2.777333318	0.175	0.021	9.41E-05	Cancer	TMEM92
AL355312.3	7.36E-09	3.600455556	0.146	0.01	1.00E-04	Cancer	AL355312.3
CD55	1.09E-08	3.278527461	0.153	0.014	0.000148392	Cancer	CD55
MT.RNR2	1.11E-08	-0.789387089	0.978	0.972	0.000150108	Cancer	MT.RNR2
EZR	1.15E-08	0.98536005	0.708	0.415	0.000155993	Cancer	EZR
BAIAP2	1.35E-08	2.049926552	0.27	0.069	0.000183169	Cancer	BAIAP2
CPA1	1.41E-08	-1.479156209	0.453	0.664	0.000190973	Cancer	CPA1
CD151	1.42E-08	1.087089367	0.569	0.284	0.000192215	Cancer	CD151
LSM4	1.78E-08	0.979869145	0.54	0.256	0.000242124	Cancer	LSM4
ANTXR1	1.85E-08	2.144007795	0.248	0.059	0.000250747	Cancer	ANTXR1
TNS4	1.86E-08	1.675531037	0.277	0.073	0.000253107	Cancer	TNS4
COL4A2	1.96E-08	0.939390076	0.686	0.422	0.000266588	Cancer	COL4A2
KRT8	2.10E-08	0.743871675	0.803	0.592	0.000285284	Cancer	KRT8
AL079342.1	2.30E-08	0.963999543	0.679	0.429	0.000312718	Cancer	AL079342.1
PRODH	2.34E-08	3.469211022	0.139	0.01	0.000318088	Cancer	PRODH
JUP	2.42E-08	1.512395201	0.482	0.235	0.000329135	Cancer	JUP
TGFB1I1	2.62E-08	1.773501456	0.285	0.08	0.000355922	Cancer	TGFB1I1
TUBB	2.64E-08	1.046940377	0.591	0.318	0.000358901	Cancer	TUBB
PRSS3	2.87E-08	-1.915776859	0.277	0.526	0.000389815	Cancer	PRSS3
CPA2	3.10E-08	-1.884266659	0.307	0.55	0.000420833	Cancer	CPA2
TFF3	3.13E-08	-2.021596264	0.219	0.453	0.000424702	Cancer	TFF3
TMC6	3.25E-08	1.384075109	0.387	0.145	0.000441255	Cancer	TMC6
KCNN4	3.32E-08	1.562320427	0.343	0.118	0.000450483	Cancer	KCNN4
TNFRSF12A	3.41E-08	1.212955149	0.474	0.211	0.00046253	Cancer	TNFRSF12A
TUBBP1	4.05E-08	1.303664461	0.336	0.107	0.000549954	Cancer	TUBBP1
EHD2	4.43E-08	1.4991266	0.343	0.118	0.000601771	Cancer	EHD2
P4HB	5.11E-08	0.582016228	0.934	0.862	0.000693998	Cancer	P4HB
APOL2	5.14E-08	1.358075352	0.438	0.194	0.000698392	Cancer	APOL2
PLCD3	5.16E-08	2.114368305	0.234	0.055	0.000701116	Cancer	PLCD3
RPS29	5.45E-08	-0.60421876	0.73	0.91	0.000740385	Cancer	RPS29
RABAC1	6.02E-08	1.292161586	0.46	0.204	0.000817846	Cancer	RABAC1
PTBP1	6.55E-08	1.038825559	0.664	0.412	0.000889821	Cancer	PTBP1
CLDN4	6.76E-08	1.249532986	0.474	0.215	0.000918582	Cancer	CLDN4
BCAP31	6.86E-08	0.808076841	0.686	0.408	0.000931759	Cancer	BCAP31
R3HDM4	8.25E-08	1.133477128	0.54	0.27	0.001120098	Cancer	R3HDM4
S100A10	1.01E-07	1.263662111	0.511	0.253	0.001368948	Cancer	S100A10
LDLR	1.03E-07	1.090440131	0.489	0.218	0.001403965	Cancer	LDLR
AL121761.2	1.10E-07	4.884248522	0.095	0	0.00148855	Cancer	AL121761.2
ADAMTS12	1.16E-07	2.6618561	0.139	0.014	0.001568901	Cancer	ADAMTS12
PTGDS	1.16E-07	-2.083571073	0.088	0.322	0.001575635	Cancer	PTGDS
MST1R	1.16E-07	1.784712848	0.277	0.083	0.001576709	Cancer	MST1R
MT.CO1	1.17E-07	-0.426568267	0.993	0.997	0.001582995	Cancer	MT.CO1
C4B	1.17E-07	-1.720613537	0.102	0.346	0.001594831	Cancer	C4B
MTRNR2L12	1.22E-07	-1.15002138	0.547	0.768	0.001663424	Cancer	MTRNR2L12
RPL34P18	1.28E-07	-1.7124274	0.117	0.36	0.001732051	Cancer	RPL34P18
COLGALT1	1.31E-07	1.217756135	0.409	0.17	0.001773832	Cancer	COLGALT1
CLIC3	1.38E-07	2.884248522	0.146	0.017	0.00187378	Cancer	CLIC3
ALDOA	1.40E-07	0.854501178	0.628	0.36	0.001900656	Cancer	ALDOA
HHLA2	1.44E-07	3.6618561	0.117	0.007	0.001955996	Cancer	HHLA2
DKK1	1.47E-07	3.57939394	0.117	0.007	0.0019967	Cancer	DKK1
AC004386.1	1.52E-07	-1.249607225	0.314	0.55	0.00206403	Cancer	AC004386.1
CRISP3	1.52E-07	-3.523019243	0.015	0.208	0.002070245	Cancer	CRISP3
ALG3	1.57E-07	2.02442618	0.27	0.083	0.002130946	Cancer	ALG3
RPS3AP26	1.69E-07	-1.515563438	0.204	0.443	0.002298305	Cancer	RPS3AP26
HCFC1R1	1.71E-07	1.410317333	0.336	0.121	0.002317624	Cancer	HCFC1R1
AC018738.1	1.77E-07	-1.348412235	0.182	0.439	0.002404277	Cancer	AC018738.1
MTRNR2L1	1.78E-07	-0.954716007	0.555	0.744	0.002415007	Cancer	MTRNR2L1
TMX2	1.82E-07	1.825354833	0.255	0.073	0.002469479	Cancer	TMX2
KIF1C	2.01E-07	1.868306978	0.248	0.069	0.002723436	Cancer	KIF1C
MTCO3P12	2.12E-07	-2.130264308	0.088	0.318	0.002875647	Cancer	MTCO3P12
CALR	2.26E-07	0.649749497	0.803	0.633	0.003067473	Cancer	CALR
DVL3	2.27E-07	2.398821694	0.175	0.031	0.003079953	Cancer	DVL3
CLDN2	2.41E-07	-1.343682083	0.299	0.536	0.003272169	Cancer	CLDN2
CELA3B	2.42E-07	-1.224880104	0.518	0.709	0.003283626	Cancer	CELA3B
HSPA1A	2.42E-07	2.299286021	0.182	0.035	0.003291521	Cancer	HSPA1A
AGT	2.46E-07	-2.9231064	0.036	0.239	0.003335148	Cancer	AGT
FKBP2	2.53E-07	1.402663761	0.387	0.159	0.003435548	Cancer	FKBP2
RPL10P9	2.66E-07	-0.738552735	0.62	0.782	0.003609781	Cancer	RPL10P9
IL32	2.80E-07	1.115712848	0.489	0.239	0.00379873	Cancer	IL32
ATG13	2.98E-07	1.951362717	0.234	0.062	0.004044631	Cancer	ATG13
ARFGAP1	3.00E-07	1.315680459	0.328	0.118	0.004070828	Cancer	ARFGAP1
AL359704.1	3.03E-07	-1.530436714	0.19	0.429	0.004108937	Cancer	AL359704.1
UBALD2	3.09E-07	1.178176935	0.474	0.232	0.004190267	Cancer	UBALD2
FAM3C	3.20E-07	3.002893018	0.131	0.014	0.004349502	Cancer	FAM3C
COL18A1	3.40E-07	0.932077047	0.599	0.346	0.004616223	Cancer	COL18A1
BCL2L1	3.47E-07	1.413928587	0.358	0.142	0.004705942	Cancer	BCL2L1
TRPM4	3.50E-07	1.596267759	0.255	0.073	0.004752988	Cancer	TRPM4
RPL10P8	3.50E-07	-2.29234021	0.051	0.26	0.004758791	Cancer	RPL10P8
MTND1P23	3.55E-07	-0.849105819	0.496	0.699	0.004818872	Cancer	MTND1P23
SDC1	3.59E-07	1.112298936	0.555	0.308	0.004879427	Cancer	SDC1
NOTCH3	4.33E-07	1.384322125	0.409	0.187	0.00588397	Cancer	NOTCH3
MTCO2P2	4.39E-07	-0.802354241	0.533	0.768	0.005964025	Cancer	MTCO2P2
MYEOV	4.44E-07	3.739858612	0.109	0.007	0.006027177	Cancer	MYEOV
PNLIP	4.44E-07	-2.276743355	0.161	0.377	0.006028233	Cancer	PNLIP
PDE4C	4.48E-07	2.854501178	0.146	0.021	0.00607835	Cancer	PDE4C
OLFM4	4.59E-07	-1.897111192	0.095	0.322	0.006231564	Cancer	OLFM4
SHARPIN	4.60E-07	1.74247456	0.255	0.076	0.00624069	Cancer	SHARPIN
PRSS3P1	4.71E-07	-1.581203606	0.365	0.578	0.006401398	Cancer	PRSS3P1
MT.ND1	4.79E-07	-0.789250654	0.599	0.772	0.006503592	Cancer	MT.ND1
AP2M1	5.58E-07	1.15935576	0.511	0.277	0.00757492	Cancer	AP2M1
CYBA	5.65E-07	1.037092591	0.555	0.329	0.007678004	Cancer	CYBA
AKT1S1	6.12E-07	1.509853007	0.292	0.1	0.008315787	Cancer	AKT1S1
B3GNT3	6.58E-07	1.388095288	0.365	0.152	0.008941485	Cancer	B3GNT3
H1FX	6.64E-07	1.116421964	0.54	0.308	0.009017173	Cancer	H1FX
SLC25A39	6.93E-07	1.562320427	0.328	0.128	0.009409357	Cancer	SLC25A39
CAPN8	7.25E-07	1.465458887	0.336	0.131	0.0098451	Cancer	CAPN8
AC020916.1	7.27E-07	1.872073808	0.285	0.1	0.009878474	Cancer	AC020916.1
RPL31	7.37E-07	-1.227704617	0.307	0.529	0.010001789	Cancer	RPL31
AD000090.1	7.38E-07	-0.85439365	0.657	0.789	0.010027513	Cancer	AD000090.1
CPB1	8.05E-07	-1.388879546	0.686	0.81	0.010936082	Cancer	CPB1
AL161787.1	8.15E-07	-1.01967966	0.285	0.54	0.011063287	Cancer	AL161787.1
RAB11B	8.32E-07	1.558020289	0.328	0.128	0.011291887	Cancer	RAB11B
PNLIPRP2	8.42E-07	-2.125544215	0.219	0.422	0.011440001	Cancer	PNLIPRP2
MTRNR2L8	9.53E-07	-1.457442828	0.336	0.547	0.012936799	Cancer	MTRNR2L8
ANXA11	9.69E-07	1.087781916	0.533	0.294	0.013153376	Cancer	ANXA11
RPS3AP6	1.04E-06	-1.435556401	0.212	0.433	0.014083122	Cancer	RPS3AP6
MT.ND4	1.14E-06	-0.51499039	0.993	1	0.015506746	Cancer	MT.ND4
PKP3	1.16E-06	1.336537416	0.387	0.176	0.015714902	Cancer	PKP3
SSR3	1.19E-06	1.420848001	0.307	0.114	0.016156433	Cancer	SSR3
MANBAL	1.23E-06	1.983784195	0.197	0.048	0.016655151	Cancer	MANBAL
CSTB	1.24E-06	1.195538096	0.358	0.149	0.016801863	Cancer	CSTB
MUC1	1.25E-06	0.484043189	0.964	0.869	0.017022533	Cancer	MUC1
RPS27AP16	1.38E-06	-1.55731242	0.124	0.349	0.018673568	Cancer	RPS27AP16
KLK10	1.45E-06	1.332150655	0.212	0.055	0.019740993	Cancer	KLK10
EIF6	1.49E-06	0.859795478	0.518	0.263	0.020289804	Cancer	EIF6
AC005840.1	1.53E-06	-1.615597365	0.161	0.381	0.020832701	Cancer	AC005840.1
TBC1D3E	1.54E-06	2.983784195	0.102	0.007	0.020941201	Cancer	TBC1D3E
PSMC3	1.54E-06	2.0768936	0.212	0.059	0.020977588	Cancer	PSMC3
MISP	1.56E-06	1.710765701	0.263	0.09	0.021153985	Cancer	MISP
VARS	1.58E-06	2.135787289	0.175	0.038	0.021390889	Cancer	VARS
PLAU	1.61E-06	2.0768936	0.182	0.042	0.021803556	Cancer	PLAU
GJB3	1.63E-06	2.202424482	0.168	0.035	0.022116022	Cancer	GJB3
KRT18P52	1.71E-06	1.723256645	0.226	0.066	0.023261813	Cancer	KRT18P52
AL034369.1	1.72E-06	-3.132559766	0.044	0.225	0.02329164	Cancer	AL034369.1
SERPING1	1.73E-06	-0.826321338	0.555	0.751	0.023480617	Cancer	SERPING1
RPS3A	1.74E-06	-1.32909876	0.234	0.453	0.02365563	Cancer	RPS3A
CTRC	1.75E-06	-1.573772148	0.336	0.526	0.023771902	Cancer	CTRC
KRT18P39	1.76E-06	1.450351995	0.314	0.121	0.023946879	Cancer	KRT18P39
TK1	1.86E-06	1.324821113	0.234	0.066	0.025285861	Cancer	TK1
MUC16	1.96E-06	2.0768936	0.146	0.024	0.026666368	Cancer	MUC16
RPL18	1.99E-06	0.561435609	0.861	0.83	0.027004029	Cancer	RPL18
TNFRSF21	2.02E-06	1.051358507	0.504	0.266	0.027364471	Cancer	TNFRSF21
METTL26	2.03E-06	1.607408316	0.226	0.066	0.027532693	Cancer	METTL26
CEMIP	2.07E-06	3.246818601	0.109	0.01	0.028142744	Cancer	CEMIP
RPL10P1	2.09E-06	-2.315423823	0.044	0.228	0.028362716	Cancer	RPL10P1
GLMP	2.19E-06	1.870442722	0.161	0.031	0.029716784	Cancer	GLMP
DEDD2	2.23E-06	1.6618561	0.182	0.042	0.030308224	Cancer	DEDD2
COL17A1	2.26E-06	2.439463679	0.109	0.01	0.030651507	Cancer	COL17A1
NT5DC2	2.29E-06	1.720749789	0.161	0.031	0.031080703	Cancer	NT5DC2
ABHD17C	2.29E-06	1.781437716	0.234	0.073	0.031111668	Cancer	ABHD17C
TGFBI	2.39E-06	1.868306978	0.212	0.059	0.032496817	Cancer	TGFBI
RPS20	2.41E-06	-1.351949699	0.131	0.349	0.03274141	Cancer	RPS20
DNAH1	2.48E-06	3.884248522	0.088	0.003	0.033677806	Cancer	DNAH1
SLC52A2	2.48E-06	2.339928005	0.182	0.045	0.033703166	Cancer	SLC52A2
ILK	2.51E-06	1.607408316	0.277	0.1	0.034064002	Cancer	ILK
IFITM2	2.60E-06	0.715843747	0.737	0.554	0.035302853	Cancer	IFITM2
AC015983.1	2.67E-06	-2.363678992	0.036	0.215	0.036236012	Cancer	AC015983.1
BCAR1	2.72E-06	1.455405223	0.248	0.08	0.036875217	Cancer	BCAR1
GMPPA	2.72E-06	1.444625384	0.241	0.076	0.037002573	Cancer	GMPPA
LMO7	2.74E-06	2.924890506	0.117	0.014	0.037168562	Cancer	LMO7
ISG15	2.78E-06	1.208138133	0.431	0.221	0.037809143	Cancer	ISG15
KRT18P3	2.81E-06	1.597725763	0.212	0.059	0.038102277	Cancer	KRT18P3
RNPEPL1	2.99E-06	1.339928005	0.307	0.121	0.040591985	Cancer	RNPEPL1
CLTA	3.09E-06	1.202424482	0.372	0.166	0.041996859	Cancer	CLTA
RPS6	3.13E-06	-0.736769575	0.701	0.792	0.042546464	Cancer	RPS6
DNM2	3.24E-06	1.179987093	0.314	0.121	0.043978465	Cancer	DNM2
SDC4	3.47E-06	0.91208273	0.577	0.36	0.047086989	Cancer	SDC4
PODXL2	3.48E-06	4.536325218	0.073	0	0.047242715	Cancer	PODXL2
SNX8	3.54E-06	2.591466772	0.124	0.017	0.048036241	Cancer	SNX8
GPR35	3.65E-06	2.330650192	0.168	0.038	0.049525857	Cancer	GPR35
MTND4P12	3.74E-06	-0.820992183	0.62	0.765	0.050832299	Cancer	MTND4P12
SYT8	3.79E-06	0.965385284	0.453	0.228	0.051474292	Cancer	SYT8
MFSD12	3.92E-06	1.370624803	0.234	0.073	0.053212311	Cancer	MFSD12
EMILIN1	4.05E-06	1.054525787	0.365	0.156	0.055041195	Cancer	EMILIN1
CDC25B	4.06E-06	1.388837606	0.212	0.059	0.055168542	Cancer	CDC25B
NBL1	4.13E-06	0.68928933	0.555	0.322	0.056106785	Cancer	NBL1
RPS12	4.32E-06	-0.552607297	0.73	0.841	0.05867687	Cancer	RPS12
SLC39A4	4.36E-06	3.299286021	0.095	0.007	0.059153647	Cancer	SLC39A4
MTATP6P1	4.46E-06	-0.863099091	0.54	0.723	0.060612297	Cancer	MTATP6P1
SQSTM1	4.57E-06	1.01496585	0.482	0.256	0.062024872	Cancer	SQSTM1
PTK7	4.96E-06	1.648050301	0.27	0.1	0.067385776	Cancer	PTK7
SERPINH1	5.39E-06	1.107267249	0.409	0.201	0.073172332	Cancer	SERPINH1
SDF2L1	5.43E-06	1.200628968	0.358	0.159	0.073778782	Cancer	SDF2L1
AC002350.1	5.67E-06	-1.886580524	0.051	0.232	0.076995808	Cancer	AC002350.1
HMGB3P17	5.70E-06	-1.245034495	0.285	0.495	0.077430769	Cancer	HMGB3P17
MAN1B1	5.77E-06	1.202424482	0.285	0.107	0.078391045	Cancer	MAN1B1
TM4SF5	6.12E-06	3.164356441	0.102	0.01	0.08304965	Cancer	TM4SF5
RPL26	6.16E-06	-1.531915643	0.117	0.318	0.083609537	Cancer	RPL26
PTPRU	6.27E-06	1.597725763	0.204	0.059	0.085131006	Cancer	PTPRU
FKBP8	6.45E-06	1.265338689	0.285	0.107	0.087627992	Cancer	FKBP8
DGKZ	6.68E-06	1.723256645	0.197	0.055	0.090666294	Cancer	DGKZ
MRPL23	6.83E-06	1.130332859	0.328	0.138	0.092679065	Cancer	MRPL23
EHD1	7.08E-06	1.273290812	0.292	0.114	0.096168728	Cancer	EHD1
TPT1	7.10E-06	-0.906767664	0.474	0.651	0.096430602	Cancer	TPT1
HDLBP	7.28E-06	1.014832631	0.423	0.204	0.098868396	Cancer	HDLBP
ZNHIT1	7.34E-06	1.03681616	0.38	0.173	0.099716847	Cancer	ZNHIT1
CLDN7	7.45E-06	0.773646926	0.62	0.384	0.101160276	Cancer	CLDN7
ANPEP	7.61E-06	-1.890925995	0.088	0.277	0.103333374	Cancer	ANPEP
ENO1	7.75E-06	0.507346151	0.905	0.74	0.105234992	Cancer	ENO1
ITGA5	7.75E-06	1.344826805	0.292	0.118	0.105281437	Cancer	ITGA5
AC078817.1	8.11E-06	-1.586071413	0.073	0.26	0.110124138	Cancer	AC078817.1
EEF1D	8.31E-06	0.540642513	0.803	0.64	0.112783092	Cancer	EEF1D
PLAUR	8.83E-06	1.228896693	0.372	0.176	0.119930274	Cancer	PLAUR
AC068724.1	8.97E-06	-2.578458229	0.029	0.187	0.121762774	Cancer	AC068724.1
ZNF316	9.16E-06	1.943627069	0.175	0.045	0.124424487	Cancer	ZNF316
CLTB	9.26E-06	1.1284239	0.314	0.131	0.1256993	Cancer	CLTB
WNT7B	9.28E-06	2.269538677	0.161	0.038	0.125982509	Cancer	WNT7B
IL18	9.32E-06	1.813859194	0.204	0.062	0.126532802	Cancer	IL18
RACK1	1.01E-05	0.412723831	0.92	0.879	0.136510082	Cancer	RACK1
IGKC	1.03E-05	-1.501555594	0.131	0.343	0.140435622	Cancer	IGKC
EVPL	1.07E-05	2.536325218	0.131	0.024	0.14472154	Cancer	EVPL
TBC1D17	1.08E-05	2.366400217	0.139	0.028	0.146043537	Cancer	TBC1D17
POLR2L	1.08E-05	0.854501178	0.533	0.322	0.146205238	Cancer	POLR2L
PLPP4	1.09E-05	2.366400217	0.124	0.021	0.147432611	Cancer	PLPP4
MED25	1.09E-05	2.439463679	0.124	0.021	0.147564826	Cancer	MED25
SEC14L2	1.10E-05	2.398821694	0.131	0.024	0.149437275	Cancer	SEC14L2
PLCB3	1.11E-05	2.246818601	0.182	0.052	0.150869867	Cancer	PLCB3
KIFC2	1.11E-05	2.299286021	0.139	0.028	0.151297444	Cancer	KIFC2
AMBP	1.12E-05	-1.508068901	0.08	0.263	0.152220783	Cancer	AMBP
RHOC	1.15E-05	0.655066935	0.613	0.374	0.156113444	Cancer	RHOC
SHROOM1	1.15E-05	2.147282927	0.146	0.031	0.156829008	Cancer	SHROOM1
TPX2	1.16E-05	2.366400217	0.131	0.024	0.157112504	Cancer	TPX2
CYTOR	1.16E-05	1.385015895	0.277	0.107	0.158087342	Cancer	CYTOR
LAD1	1.30E-05	0.7975112	0.511	0.27	0.176770748	Cancer	LAD1
AQP3	1.32E-05	-1.688641147	0.175	0.367	0.179235539	Cancer	AQP3
AC091153.1	1.32E-05	-0.949008264	0.336	0.529	0.179894036	Cancer	AC091153.1
PAK4	1.34E-05	1.994431439	0.182	0.052	0.181750138	Cancer	PAK4
MAP2K2	1.40E-05	0.919792638	0.489	0.28	0.189516053	Cancer	MAP2K2
STIP1	1.40E-05	1.482150078	0.263	0.1	0.190288957	Cancer	STIP1
FXYD5	1.44E-05	1.119328866	0.358	0.166	0.195962892	Cancer	FXYD5
MIR6087	1.49E-05	-2.099429173	0.131	0.315	0.202954562	Cancer	MIR6087
DGAT1	1.52E-05	1.57939394	0.263	0.104	0.206206087	Cancer	DGAT1
SERF2	1.52E-05	0.514549401	0.861	0.727	0.206957227	Cancer	SERF2
RPS27AP19	1.56E-05	-1.642998481	0.08	0.263	0.212433824	Cancer	RPS27AP19
AP2S1	1.59E-05	0.897344179	0.438	0.221	0.21557158	Cancer	AP2S1
FUT3	1.65E-05	1.415695513	0.234	0.083	0.224068886	Cancer	FUT3
S100A4	1.70E-05	1.384466401	0.387	0.197	0.230615098	Cancer	S100A4
CORO1B	1.74E-05	1.471172539	0.219	0.073	0.235667273	Cancer	CORO1B
MIR4435.2HG	1.74E-05	1.231616194	0.314	0.138	0.235963364	Cancer	MIR4435.2HG
AC022431.1	1.74E-05	-1.941028308	0.066	0.235	0.236766592	Cancer	AC022431.1
AC008481.1	1.75E-05	-0.824191374	0.38	0.585	0.238042946	Cancer	AC008481.1
ELOBP1	1.77E-05	1.621214116	0.212	0.069	0.240128943	Cancer	ELOBP1
PTOV1	1.83E-05	1.475442976	0.285	0.121	0.248270655	Cancer	PTOV1
CPA5	1.83E-05	-1.999457287	0.109	0.284	0.249136135	Cancer	CPA5
DNAJB1	1.87E-05	1.01799991	0.314	0.142	0.253949203	Cancer	DNAJB1
AL049873.1	1.96E-05	-1.702716332	0.088	0.266	0.265856629	Cancer	AL049873.1
BIK	2.02E-05	1.424816903	0.248	0.093	0.273661384	Cancer	BIK
AC087190.1	2.13E-05	-1.310129524	0.161	0.356	0.289869877	Cancer	AC087190.1
ELOVL1	2.20E-05	0.951362717	0.35	0.163	0.298253071	Cancer	ELOVL1
TRPC4AP	2.24E-05	1.242903551	0.255	0.097	0.303714901	Cancer	TRPC4AP
RAMP1	2.27E-05	1.439463679	0.27	0.111	0.308639523	Cancer	RAMP1
STRN4	2.31E-05	1.977357926	0.161	0.042	0.313328212	Cancer	STRN4
PKN1	2.33E-05	0.998891088	0.307	0.128	0.316625923	Cancer	PKN1
APCS	2.39E-05	-1.169266988	0.197	0.401	0.325147441	Cancer	APCS
MAP2K3	2.40E-05	0.914622171	0.431	0.225	0.326379798	Cancer	MAP2K3
RPL13AP20	2.41E-05	-0.809724601	0.431	0.609	0.327088884	Cancer	RPL13AP20
ABTB1	2.51E-05	1.388837606	0.226	0.08	0.341143379	Cancer	ABTB1
AL353691.2	2.56E-05	-1.609606928	0.095	0.273	0.347264082	Cancer	AL353691.2
CTDSPL	2.58E-05	1.772039018	0.19	0.059	0.350217762	Cancer	CTDSPL
EHBP1L1	2.64E-05	1.119328866	0.35	0.166	0.358058724	Cancer	EHBP1L1
ATP1A1	2.66E-05	-0.621216059	0.562	0.716	0.361497963	Cancer	ATP1A1
ZDHHC12	2.67E-05	2.0768936	0.146	0.035	0.362220602	Cancer	ZDHHC12
AC099336.2	2.77E-05	-1.167031983	0.219	0.415	0.375735612	Cancer	AC099336.2
CST4	2.86E-05	2.398821694	0.131	0.028	0.388286229	Cancer	CST4
LARGE2	2.87E-05	2.398821694	0.124	0.024	0.38924468	Cancer	LARGE2
STYXL1	3.02E-05	1.491931099	0.19	0.059	0.409508477	Cancer	STYXL1
NAT14	3.02E-05	2.154896112	0.109	0.017	0.410546994	Cancer	NAT14
ERBB2	3.03E-05	1.162623474	0.292	0.125	0.411992552	Cancer	ERBB2
ANXA4	3.03E-05	-1.716655523	0.088	0.26	0.412080336	Cancer	ANXA4
WISP2	3.08E-05	2.154896112	0.131	0.028	0.41783195	Cancer	WISP2
SLC44A2	3.09E-05	1.164356441	0.314	0.138	0.420269323	Cancer	SLC44A2
TMED3	3.15E-05	0.708111691	0.474	0.253	0.427567028	Cancer	TMED3
CD24	3.21E-05	-1.764408654	0.117	0.291	0.436456867	Cancer	CD24
AC091179.1	3.24E-05	-2.010569242	0.044	0.197	0.440445876	Cancer	AC091179.1
AC107956.1	3.28E-05	0.739023961	0.606	0.408	0.446006194	Cancer	AC107956.1
MYO9B	3.33E-05	1.429195343	0.292	0.128	0.452026929	Cancer	MYO9B
TMEM86B	3.36E-05	2.0768936	0.117	0.021	0.455636801	Cancer	TMEM86B
AC024995.1	3.44E-05	-1.483821355	0.124	0.304	0.466815725	Cancer	AC024995.1
FOXL1	3.47E-05	4.246818601	0.058	0	0.471094874	Cancer	FOXL1
TNNT1	3.47E-05	4.246818601	0.058	0	0.471094874	Cancer	TNNT1
LTF	3.53E-05	-2.672044636	0.058	0.211	0.479817524	Cancer	LTF
NECTIN2	3.57E-05	0.987096929	0.445	0.249	0.484952697	Cancer	NECTIN2
CDHR2	3.58E-05	1.924890506	0.124	0.024	0.485793623	Cancer	CDHR2
AC067942.1	3.59E-05	-1.32909876	0.117	0.301	0.487758599	Cancer	AC067942.1
RALY	3.60E-05	0.69982395	0.431	0.218	0.488904957	Cancer	RALY
TIMP2	3.64E-05	0.752621564	0.511	0.287	0.493914251	Cancer	TIMP2
AC012618.1	3.70E-05	0.686947081	0.606	0.401	0.502614556	Cancer	AC012618.1
TGM2	3.80E-05	-1.32909876	0.197	0.384	0.516664386	Cancer	TGM2
RPS8	3.93E-05	-0.752376099	0.511	0.664	0.533495923	Cancer	RPS8
RTN2	4.03E-05	3.0768936	0.08	0.007	0.54783274	Cancer	RTN2
TBC1D3	4.03E-05	3.0768936	0.08	0.007	0.54783274	Cancer	TBC1D3
RPS27AP11	4.16E-05	-1.14961493	0.095	0.27	0.565509177	Cancer	RPS27AP11
CTHRC1	4.31E-05	2.6618561	0.08	0.007	0.58460027	Cancer	CTHRC1
MFSD2B	4.32E-05	1.6618561	0.197	0.066	0.586030693	Cancer	MFSD2B
ARHGAP1	4.33E-05	1.539865576	0.248	0.1	0.587438433	Cancer	ARHGAP1
RPS15	4.35E-05	0.478474818	0.825	0.723	0.590602623	Cancer	RPS15
AC020898.1	4.46E-05	-1.591484909	0.088	0.256	0.605007005	Cancer	AC020898.1
RPS20P14	4.48E-05	-1.558694974	0.08	0.249	0.608723138	Cancer	RPS20P14
AP000942.1	4.58E-05	-1.107530972	0.19	0.384	0.621260171	Cancer	AP000942.1
RPL13AP7	4.62E-05	-0.812402936	0.445	0.609	0.627205344	Cancer	RPL13AP7
RPS3AP5	4.62E-05	-1.943005958	0.051	0.204	0.627935862	Cancer	RPS3AP5
MT.RNR1	4.69E-05	-0.790925964	0.745	0.824	0.63636259	Cancer	MT.RNR1
NQO1	5.02E-05	1.439463679	0.168	0.048	0.681124644	Cancer	NQO1
CD81	5.03E-05	-0.728728355	0.474	0.654	0.683047639	Cancer	CD81
EDF1	5.24E-05	0.693889928	0.577	0.388	0.711323463	Cancer	EDF1
MLEC	5.50E-05	0.975013986	0.241	0.093	0.746575698	Cancer	MLEC
NPC1	5.54E-05	2.777333318	0.088	0.01	0.752194202	Cancer	NPC1
RFX4	5.54E-05	2.777333318	0.088	0.01	0.752194202	Cancer	RFX4
ELOB	5.69E-05	0.906968598	0.387	0.197	0.772548227	Cancer	ELOB
LGALS2	5.76E-05	-1.730461323	0.044	0.19	0.781886669	Cancer	LGALS2
TBC1D3I	5.81E-05	2.562320427	0.088	0.01	0.789257438	Cancer	TBC1D3I
GREM1	5.94E-05	1.69356496	0.153	0.042	0.807267789	Cancer	GREM1
FLNA	5.97E-05	0.817806378	0.489	0.291	0.81117672	Cancer	FLNA
UPP1	6.12E-05	1.57939394	0.19	0.062	0.831009392	Cancer	UPP1
CERCAM	6.15E-05	1.439463679	0.153	0.042	0.834485763	Cancer	CERCAM
IGHA2	6.35E-05	-1.711602295	0.095	0.26	0.862620714	Cancer	IGHA2
PFDN6	6.41E-05	2.0768936	0.139	0.035	0.870883723	Cancer	PFDN6
IGFBP5	6.51E-05	1.913394867	0.146	0.038	0.883846091	Cancer	IGFBP5
AP001496.2	6.58E-05	-2.138119291	0.044	0.187	0.892895134	Cancer	AP001496.2
TBCB	6.69E-05	2.339928005	0.131	0.031	0.908793154	Cancer	TBCB
SIRT7	6.74E-05	1.409468939	0.19	0.062	0.914945511	Cancer	SIRT7
ADPRHL2	6.75E-05	2.562320427	0.095	0.014	0.916823775	Cancer	ADPRHL2
RPL34P1	6.86E-05	-2.069947789	0.036	0.176	0.931285852	Cancer	RPL34P1
RPS29P11	7.08E-05	-0.861705856	0.299	0.509	0.961369104	Cancer	RPS29P11
SERPINE1	7.10E-05	1.509853007	0.161	0.045	0.964247601	Cancer	SERPINE1
AC026436.1	7.19E-05	-0.859194637	0.365	0.526	0.976001817	Cancer	AC026436.1
TBC1D3G	7.20E-05	2.299286021	0.095	0.014	0.977473681	Cancer	TBC1D3G
HGS	7.31E-05	1.591466772	0.263	0.118	0.992050285	Cancer	HGS
SELENOW	7.31E-05	0.737144228	0.613	0.443	0.992184987	Cancer	SELENOW
CYSTM1	7.41E-05	1.289887323	0.27	0.118	1	Cancer	CYSTM1
CCDC50	7.57E-05	2.324821113	0.117	0.024	1	Cancer	CCDC50
GRK6	7.58E-05	2.398821694	0.102	0.017	1	Cancer	GRK6
IARS2	7.62E-05	3.398821694	0.066	0.003	1	Cancer	IARS2
LAMA3	7.62E-05	3.398821694	0.066	0.003	1	Cancer	LAMA3
TBC1D3C	7.62E-05	3.398821694	0.066	0.003	1	Cancer	TBC1D3C
TBC1D3L	7.62E-05	3.398821694	0.066	0.003	1	Cancer	TBC1D3L
CAPZB	7.79E-05	1.439463679	0.219	0.083	1	Cancer	CAPZB
ANXA1	7.81E-05	2.246818601	0.117	0.024	1	Cancer	ANXA1
KRT7	7.90E-05	0.991502108	0.409	0.228	1	Cancer	KRT7
RHPN1	7.90E-05	2.228896693	0.117	0.024	1	Cancer	RHPN1
FSTL3	7.91E-05	1.112517509	0.255	0.104	1	Cancer	FSTL3
COX6B1P1	7.94E-05	2.0768936	0.124	0.028	1	Cancer	COX6B1P1
REEP6	8.02E-05	2.269538677	0.109	0.021	1	Cancer	REEP6
EXT2	8.08E-05	1.411312639	0.175	0.055	1	Cancer	EXT2
TSPAN17	8.10E-05	1.638772487	0.175	0.055	1	Cancer	TSPAN17
MT1X	8.21E-05	-1.813877331	0.058	0.208	1	Cancer	MT1X
PLOD3	8.40E-05	1.71432352	0.168	0.052	1	Cancer	PLOD3
MYRF	8.43E-05	0.879592159	0.474	0.28	1	Cancer	MYRF
AL138721.1	8.46E-05	-0.83533044	0.358	0.536	1	Cancer	AL138721.1
MEGF6	8.79E-05	1.562320427	0.175	0.055	1	Cancer	MEGF6
AC090602.1	8.81E-05	-1.52644743	0.066	0.221	1	Cancer	AC090602.1
AL033519.2	8.85E-05	-1.11711702	0.182	0.367	1	Cancer	AL033519.2
NDUFA11	8.91E-05	0.751931445	0.474	0.277	1	Cancer	NDUFA11
MT.CO2	8.95E-05	-0.218490656	0.993	1	1	Cancer	MT.CO2
AC114728.1	9.06E-05	-0.98200009	0.226	0.408	1	Cancer	AC114728.1
NDUFV2	9.12E-05	1.787386982	0.124	0.028	1	Cancer	NDUFV2
AC092991.1	9.32E-05	-2.155767157	0.022	0.149	1	Cancer	AC092991.1
BCR	9.33E-05	1.255230841	0.248	0.104	1	Cancer	BCR
AL356535.1	9.58E-05	-0.841195203	0.372	0.533	1	Cancer	AL356535.1
MXRA5	9.65E-05	1.521678442	0.226	0.09	1	Cancer	MXRA5
RPL29	9.70E-05	0.420098354	0.927	0.83	1	Cancer	RPL29
AL355032.1	9.78E-05	-1.810631671	0.066	0.215	1	Cancer	AL355032.1
YIPF2	9.90E-05	1.219851553	0.263	0.114	1	Cancer	YIPF2
GPAT4	9.96E-05	0.941541747	0.321	0.152	1	Cancer	GPAT4
GCAT	0.000100348	1.74431826	0.161	0.048	1	Cancer	GCAT
NUDC	0.000103096	1.1258032	0.314	0.152	1	Cancer	NUDC
C2CD4A	0.000109714	4.0768936	0.051	0	1	Cancer	C2CD4A
KIAA1549L	0.000109714	4.0768936	0.051	0	1	Cancer	KIAA1549L
LRRC3	0.000109714	4.0768936	0.051	0	1	Cancer	LRRC3
RNF19A	0.000109714	4.0768936	0.051	0	1	Cancer	RNF19A
TANGO2	0.000109714	4.0768936	0.051	0	1	Cancer	TANGO2
KLF16	0.000110093	1.536325218	0.182	0.062	1	Cancer	KLF16
AP000354.1	0.000111922	-1.142274921	0.19	0.37	1	Cancer	AP000354.1
RPL9P7	0.000112369	-1.373139321	0.19	0.349	1	Cancer	RPL9P7
BRD9	0.000113447	1.720749789	0.204	0.076	1	Cancer	BRD9
LRRC32	0.000113556	1.202424482	0.248	0.104	1	Cancer	LRRC32
CRACR2B	0.000115578	1.6129465	0.161	0.048	1	Cancer	CRACR2B
AP2B1	0.000115892	0.994431439	0.328	0.159	1	Cancer	AP2B1
LPIN3	0.000117024	2.420848001	0.139	0.038	1	Cancer	LPIN3
RASAL1	0.000119735	3.0768936	0.073	0.007	1	Cancer	RASAL1
REEP3	0.000119889	1.550824788	0.161	0.048	1	Cancer	REEP3
ADAM12	0.000121377	2.951362717	0.073	0.007	1	Cancer	ADAM12
SPON2	0.000123185	0.823137007	0.431	0.256	1	Cancer	SPON2
KLK11	0.000126087	1.370624803	0.204	0.076	1	Cancer	KLK11
PNLIPRP1	0.000126163	-1.850255835	0.182	0.329	1	Cancer	PNLIPRP1
SNORD3A	0.00012687	1.689870476	0.153	0.045	1	Cancer	SNORD3A
RING1	0.000129586	1.102888808	0.299	0.145	1	Cancer	RING1
AC006483.1	0.00013019	1.8358855	0.146	0.042	1	Cancer	AC006483.1
PML	0.00013232	1.044472122	0.255	0.111	1	Cancer	PML
SLC35C2	0.000132951	1.161782497	0.182	0.062	1	Cancer	SLC35C2
FBLN1	0.000136927	-1.263832091	0.299	0.467	1	Cancer	FBLN1
SPTBN1	0.000138604	0.475759808	0.73	0.567	1	Cancer	SPTBN1
MIR663AHG	0.000139598	1.366400217	0.153	0.045	1	Cancer	MIR663AHG
NDUFS8	0.000139925	1.183808803	0.241	0.1	1	Cancer	NDUFS8
ANXA2	0.000140121	0.791075798	0.562	0.388	1	Cancer	ANXA2
RANGAP1	0.000140473	0.81973576	0.394	0.211	1	Cancer	RANGAP1
MXRA8	0.000143246	0.887859775	0.299	0.138	1	Cancer	MXRA8
HES4	0.000143329	1.320819182	0.241	0.1	1	Cancer	HES4
HTRA1	0.000144991	0.79678568	0.394	0.218	1	Cancer	HTRA1
CD276	0.00014536	1.39100219	0.234	0.097	1	Cancer	CD276
CRIP1P4	0.000146938	1.884248522	0.139	0.038	1	Cancer	CRIP1P4
MTCO2P12	0.000149756	-0.202132839	0.993	1	1	Cancer	MTCO2P12
ARRDC1	0.000150772	1.03108991	0.336	0.173	1	Cancer	ARRDC1
COL5A2	0.000151239	1.709161815	0.168	0.055	1	Cancer	COL5A2
SYT13	0.000151555	2.0768936	0.131	0.035	1	Cancer	SYT13
KRT18P1	0.000152454	1.43303741	0.197	0.073	1	Cancer	KRT18P1
AC004556.1	0.000153467	1.025363299	0.307	0.145	1	Cancer	AC004556.1
RPL10P12	0.000154169	-1.312148691	0.117	0.28	1	Cancer	RPL10P12
AC090114.1	0.000155304	-1.028459401	0.175	0.353	1	Cancer	AC090114.1
CRIP2	0.000157651	0.77470944	0.474	0.273	1	Cancer	CRIP2
PNPLA6	0.000158808	1.6618561	0.139	0.038	1	Cancer	PNPLA6
ALDH3B1	0.000158838	1.187924912	0.27	0.121	1	Cancer	ALDH3B1
COX8A	0.000163142	0.749088938	0.46	0.277	1	Cancer	COX8A
CTSA	0.000164604	0.991163726	0.307	0.149	1	Cancer	CTSA
RPL10P16	0.000165813	-0.675854992	0.504	0.633	1	Cancer	RPL10P16
AC125807.1	0.000167585	-0.857730392	0.423	0.55	1	Cancer	AC125807.1
B4GALT2	0.000168422	1.048324447	0.263	0.114	1	Cancer	B4GALT2
PSMB3	0.00016867	1.278527461	0.263	0.121	1	Cancer	PSMB3
KRT18P25	0.000171778	1.118713775	0.226	0.09	1	Cancer	KRT18P25
SH3GL1	0.000177274	1.501391428	0.241	0.107	1	Cancer	SH3GL1
ISLR	0.000177747	0.975964691	0.307	0.149	1	Cancer	ISLR
INTS1	0.000178315	0.764303369	0.35	0.173	1	Cancer	INTS1
SNORD3B.2	0.000179307	2.002893018	0.124	0.031	1	Cancer	SNORD3B.2
ADIPOR2	0.000179643	1.339928005	0.139	0.038	1	Cancer	ADIPOR2
AP1M2	0.000180596	0.963236818	0.307	0.152	1	Cancer	AP1M2
RHOD	0.000181267	1.884248522	0.124	0.031	1	Cancer	RHOD
AP001324.1	0.000183113	-0.938703256	0.255	0.429	1	Cancer	AP001324.1
AC002075.2	0.000183939	-1.245034495	0.146	0.311	1	Cancer	AC002075.2
SNRPD2	0.000184509	0.564443599	0.394	0.201	1	Cancer	SNRPD2
DDA1	0.000185562	1.38723372	0.168	0.055	1	Cancer	DDA1
AC100793.1	0.000185896	-2.508068901	0.022	0.138	1	Cancer	AC100793.1
WFS1	0.000189188	2.455405223	0.088	0.014	1	Cancer	WFS1
TGFB1	0.000190046	1.228896693	0.27	0.128	1	Cancer	TGFB1
LRFN4	0.000192246	1.865389494	0.124	0.031	1	Cancer	LRFN4
AC025458.1	0.000193323	-3.245034495	0.007	0.111	1	Cancer	AC025458.1
AL034374.1	0.000193816	-3.132559766	0.007	0.111	1	Cancer	AL034374.1
GAS2L1	0.000196552	2.299286021	0.088	0.014	1	Cancer	GAS2L1
NAGA	0.000199945	2.357001519	0.102	0.021	1	Cancer	NAGA
NTM	0.000199945	2.357001519	0.102	0.021	1	Cancer	NTM
TRMT61A	0.000199945	2.357001519	0.102	0.021	1	Cancer	TRMT61A
SRPX2	0.000202028	2.164356441	0.109	0.024	1	Cancer	SRPX2
AL358176.3	0.000202894	-1.175493562	0.08	0.232	1	Cancer	AL358176.3
PPY	0.00020366	-1.04539683	0.591	0.706	1	Cancer	PPY
COL5A3	0.000205326	2.269538677	0.102	0.021	1	Cancer	COL5A3
PPAN	0.000205326	2.269538677	0.102	0.021	1	Cancer	PPAN
ATP5D	0.000209112	1.286346965	0.212	0.083	1	Cancer	ATP5D
TRAK1	0.000209507	2.0768936	0.109	0.024	1	Cancer	TRAK1
CFTR	0.000212448	-1.714519779	0.08	0.225	1	Cancer	CFTR
TBC1D3D	0.000213265	2.176429273	0.095	0.017	1	Cancer	TBC1D3D
SAP30BP	0.000213564	1.211194691	0.255	0.114	1	Cancer	SAP30BP
TBC1D3K	0.000218943	2.0768936	0.102	0.021	1	Cancer	TBC1D3K
AC104563.1	0.000224333	-1.230534926	0.109	0.27	1	Cancer	AC104563.1
GNAI2	0.000226013	0.633286948	0.562	0.349	1	Cancer	GNAI2
PLK3	0.0002263	1.74431826	0.153	0.048	1	Cancer	PLK3
AL049714.1	0.000227214	-1.816191197	0.036	0.163	1	Cancer	AL049714.1
FAM109B	0.000227281	1.994431439	0.102	0.021	1	Cancer	FAM109B
PTMS	0.000230442	0.881877617	0.401	0.232	1	Cancer	PTMS
AL121612.1	0.000230881	-1.171033914	0.124	0.287	1	Cancer	AL121612.1
DHCR7	0.000236179	1.491931099	0.182	0.066	1	Cancer	DHCR7
PIGX	0.000236547	3.246818601	0.058	0.003	1	Cancer	PIGX
PPP1R1B	0.000242014	-1.361679414	0.095	0.246	1	Cancer	PPP1R1B
PDZK1IP1	0.000243033	0.825354833	0.401	0.228	1	Cancer	PDZK1IP1
CLCN7	0.000243579	1.602962411	0.175	0.062	1	Cancer	CLCN7
RPS28P7	0.00024409	-0.801265278	0.343	0.512	1	Cancer	RPS28P7
SF3A2	0.000248832	1.633286948	0.153	0.048	1	Cancer	SF3A2
CFH	0.00025328	-1.446668357	0.058	0.194	1	Cancer	CFH
TFF1	0.000256942	-1.438604082	0.182	0.336	1	Cancer	TFF1
AL034379.1	0.000258616	-1.508068901	0.095	0.242	1	Cancer	AL034379.1
SCTR	0.000260732	-1.520668938	0.095	0.242	1	Cancer	SCTR
EPS8L2	0.000261297	1.127519673	0.263	0.125	1	Cancer	EPS8L2
MT2A	0.000264982	-1.237802926	0.219	0.388	1	Cancer	MT2A
NDUFS6	0.000265616	0.653294087	0.533	0.346	1	Cancer	NDUFS6
TUBA4A	0.000265764	1.398821694	0.197	0.076	1	Cancer	TUBA4A
RUVBL2	0.000266756	1.524352577	0.175	0.062	1	Cancer	RUVBL2
JPT1	0.000267037	1.001605472	0.277	0.128	1	Cancer	JPT1
RNASET2	0.000274193	0.921615374	0.27	0.121	1	Cancer	RNASET2
RPL23AP42	0.000276895	-0.96891009	0.161	0.336	1	Cancer	RPL23AP42
SSC5D	0.000279352	2.020310071	0.139	0.042	1	Cancer	SSC5D
ERO1A	0.000280999	1.446127409	0.175	0.062	1	Cancer	ERO1A
AC087477.1	0.000293196	-2.245034495	0.029	0.145	1	Cancer	AC087477.1
TAPBP	0.000293475	0.56860669	0.628	0.436	1	Cancer	TAPBP
COL6A1	0.0002938	1.0768936	0.27	0.128	1	Cancer	COL6A1
TRIR	0.000294975	0.921615374	0.401	0.225	1	Cancer	TRIR
SPHK1	0.000300949	1.372349483	0.175	0.062	1	Cancer	SPHK1
BOLA2B	0.000306309	1.0768936	0.197	0.076	1	Cancer	BOLA2B
LRRC15	0.000308226	2.015493055	0.131	0.038	1	Cancer	LRRC15
RPS6KB2	0.000310755	1.242903551	0.241	0.104	1	Cancer	RPS6KB2
CTSZ	0.000311674	0.870442722	0.328	0.17	1	Cancer	CTSZ
CELP	0.000316602	-1.449652215	0.102	0.253	1	Cancer	CELP
PET100	0.000317965	1.469211022	0.146	0.045	1	Cancer	PET100
PRKCSH	0.000321798	0.904426404	0.35	0.19	1	Cancer	PRKCSH
FBRSL1	0.000327834	1.491931099	0.168	0.059	1	Cancer	FBRSL1
SIAH2	0.000328573	1.961416382	0.131	0.038	1	Cancer	SIAH2
GUK1	0.000333968	0.727147561	0.489	0.308	1	Cancer	GUK1
RFNG	0.000336019	1.339928005	0.204	0.083	1	Cancer	RFNG
TMED9	0.000352119	0.953318914	0.467	0.315	1	Cancer	TMED9
EIF3B	0.000354219	0.680964923	0.453	0.273	1	Cancer	EIF3B
AC099560.2	0.000355815	-1.021734433	0.299	0.45	1	Cancer	AC099560.2
SORBS3	0.000356394	0.97192404	0.27	0.128	1	Cancer	SORBS3
TRAF4	0.000357034	1.366400217	0.182	0.069	1	Cancer	TRAF4
MIR1244.2	0.000361971	2.813859194	0.066	0.007	1	Cancer	MIR1244.2
SPRR3	0.000361971	2.813859194	0.066	0.007	1	Cancer	SPRR3
TBC1D3H	0.000361971	2.813859194	0.066	0.007	1	Cancer	TBC1D3H
TREM1	0.000361971	2.813859194	0.066	0.007	1	Cancer	TREM1
TNKS1BP1	0.000366269	0.969978396	0.226	0.093	1	Cancer	TNKS1BP1
GRN	0.00037635	0.485447065	0.854	0.713	1	Cancer	GRN
NDUFS7	0.000381666	1.263306724	0.204	0.083	1	Cancer	NDUFS7
AC099789.1	0.000384039	0.752166871	0.496	0.329	1	Cancer	AC099789.1
ASPSCR1	0.000386402	1.517466191	0.131	0.038	1	Cancer	ASPSCR1
RPL26P27	0.000390593	-1.361679414	0.124	0.273	1	Cancer	RPL26P27
LAMB2	0.000393329	0.922171005	0.299	0.149	1	Cancer	LAMB2
SOD3	0.000398795	-1.791002864	0.058	0.187	1	Cancer	SOD3
TOM1	0.000400811	1.434445604	0.204	0.083	1	Cancer	TOM1
ENTPD6	0.000403003	1.103860647	0.27	0.128	1	Cancer	ENTPD6
RPS15A	0.000405629	-0.785030265	0.292	0.464	1	Cancer	RPS15A
FAM213B	0.0004068	1.339928005	0.226	0.1	1	Cancer	FAM213B
IRF6	0.000407595	2.0768936	0.117	0.031	1	Cancer	IRF6
NSFL1C	0.000411406	1.366400217	0.139	0.042	1	Cancer	NSFL1C
RPS23	0.000411554	-1.155767157	0.219	0.381	1	Cancer	RPS23
TRIO	0.000419531	1.6618561	0.124	0.035	1	Cancer	TRIO
DYNC1H1	0.000422041	0.88134279	0.314	0.156	1	Cancer	DYNC1H1
TRAPPC6A	0.00042272	1.330650192	0.161	0.055	1	Cancer	TRAPPC6A
MYADM	0.000423173	1.173108915	0.19	0.073	1	Cancer	MYADM
AL136454.1	0.000425747	-1.294362208	0.139	0.291	1	Cancer	AL136454.1
CST2	0.000428817	1.793100634	0.124	0.035	1	Cancer	CST2
FZD2	0.000444636	2.884248522	0.073	0.01	1	Cancer	FZD2
RUVBL1	0.000444636	2.884248522	0.073	0.01	1	Cancer	RUVBL1
RDH13	0.000448523	2.228896693	0.109	0.028	1	Cancer	RDH13
PLXNA1	0.000448524	2.154896112	0.109	0.028	1	Cancer	PLXNA1
AL365226.2	0.000451613	2.6618561	0.073	0.01	1	Cancer	AL365226.2
AC016596.1	0.000457752	-3.052389417	0.007	0.1	1	Cancer	AC016596.1
CYP4F11	0.000459623	2.536325218	0.073	0.01	1	Cancer	CYP4F11
MIR1244.4	0.000459623	2.536325218	0.073	0.01	1	Cancer	MIR1244.4
NBPF14	0.000462534	-2.730461323	0.015	0.114	1	Cancer	NBPF14
HABP2	0.000467869	-2.623546119	0.015	0.114	1	Cancer	HABP2
HLA.DPA1	0.000468554	-1.623546119	0.051	0.176	1	Cancer	HLA.DPA1
RPS27AP12	0.000476274	-1.611162394	0.044	0.166	1	Cancer	RPS27AP12
HIST2H2AA4	0.000477757	1.994431439	0.109	0.028	1	Cancer	HIST2H2AA4
TIMM50	0.000477757	1.994431439	0.109	0.028	1	Cancer	TIMM50
HIST1H1C	0.000481103	1.704924822	0.117	0.031	1	Cancer	HIST1H1C
RPS12P23	0.00048292	-0.730461323	0.35	0.498	1	Cancer	RPS12P23
FAAP100	0.00048331	1.144007795	0.241	0.111	1	Cancer	FAAP100
AC000081.1	0.000484399	-1.870638981	0.036	0.152	1	Cancer	AC000081.1
HDGF	0.000486202	1.043726736	0.248	0.114	1	Cancer	HDGF
RPL41P1	0.00049154	-2.093031402	0.022	0.128	1	Cancer	RPL41P1
GSTP1P1	0.000496279	1.906968598	0.109	0.028	1	Cancer	GSTP1P1
AC004552.1	0.000496394	-0.964926576	0.19	0.353	1	Cancer	AC004552.1
MT1G	0.000499513	-1.9231064	0.051	0.173	1	Cancer	MT1G
BCL9L	0.000503299	1.167091409	0.175	0.066	1	Cancer	BCL9L
AC026366.1	0.000511715	0.61641313	0.591	0.415	1	Cancer	AC026366.1
CAPNS1	0.000515369	0.806039689	0.438	0.277	1	Cancer	CAPNS1
TSG101	0.000519348	2.269538677	0.095	0.021	1	Cancer	TSG101
AC103702.2	0.000521196	2.339928005	0.08	0.014	1	Cancer	AC103702.2
KRT18P67	0.000524581	1.308219146	0.175	0.066	1	Cancer	KRT18P67
AC090498.1	0.000526464	-2.171033914	0.015	0.114	1	Cancer	AC090498.1
SNORD3C	0.000532867	2.176429273	0.095	0.021	1	Cancer	SNORD3C
VILL	0.000533194	1.317901699	0.153	0.052	1	Cancer	VILL
AL121871.1	0.000534195	-2.093031402	0.029	0.138	1	Cancer	AL121871.1
HDAC5	0.000539657	1.704924822	0.109	0.028	1	Cancer	HDAC5
TPM1	0.000542918	1.0768936	0.197	0.08	1	Cancer	TPM1
ZMIZ2	0.000547362	1.278527461	0.226	0.104	1	Cancer	ZMIZ2
ORMDL2	0.000547474	1.157063948	0.226	0.1	1	Cancer	ORMDL2
AP000892.3	0.000547655	2.246818601	0.095	0.021	1	Cancer	AP000892.3
EMX2	0.000548856	2.192370817	0.088	0.017	1	Cancer	EMX2
HSPH1	0.000549107	2.0768936	0.095	0.021	1	Cancer	HSPH1
KRT18P16	0.000549107	2.0768936	0.095	0.021	1	Cancer	KRT18P16
C1orf116	0.000552464	1.924890506	0.095	0.021	1	Cancer	C1orf116
RPS26	0.00055667	-0.944801472	0.175	0.336	1	Cancer	RPS26
AC110749.1	0.000559584	-1.40423309	0.058	0.187	1	Cancer	AC110749.1
KLK7	0.000564356	1.983784195	0.095	0.021	1	Cancer	KLK7
MACROD2	0.000565463	2.0768936	0.088	0.017	1	Cancer	MACROD2
PLP2	0.000565871	0.897923458	0.285	0.142	1	Cancer	PLP2
ZDHHC8	0.000566655	1.472822276	0.146	0.048	1	Cancer	ZDHHC8
RPS26P8	0.000577568	-1.141011431	0.139	0.287	1	Cancer	RPS26P8
ZMYND19	0.000578309	1.969978396	0.088	0.017	1	Cancer	ZMYND19
AOC1	0.000578965	1.884248522	0.095	0.021	1	Cancer	AOC1
NECTIN1	0.000580554	1.170003004	0.102	0.024	1	Cancer	NECTIN1
TEAD3	0.000580685	1.491931099	0.168	0.062	1	Cancer	TEAD3
UBE2L3	0.000582657	1.388837606	0.197	0.083	1	Cancer	UBE2L3
RPL9P9	0.000586133	-0.999457287	0.255	0.405	1	Cancer	RPL9P9
TMSB4X	0.000586431	-0.702627114	0.62	0.74	1	Cancer	TMSB4X
AC104212.2	0.000586952	-0.878018511	0.38	0.505	1	Cancer	AC104212.2
AC133134.1	0.000593099	-1.283002346	0.073	0.204	1	Cancer	AC133134.1
AC010343.1	0.000596421	-0.9231064	0.263	0.415	1	Cancer	AC010343.1
TRIP10	0.00060671	0.880496387	0.241	0.111	1	Cancer	TRIP10
GTF2F1	0.000613138	1.002893018	0.226	0.1	1	Cancer	GTF2F1
A2M	0.000618575	-1.530788978	0.131	0.27	1	Cancer	A2M
KRT18P8	0.000622126	0.787386982	0.292	0.145	1	Cancer	KRT18P8
VAT1	0.000628811	1.164356441	0.204	0.087	1	Cancer	VAT1
PCOLCE	0.000630365	1.054867293	0.299	0.159	1	Cancer	PCOLCE
RPS3AP44	0.000633754	-1.870638981	0.044	0.159	1	Cancer	RPS3AP44
SPNS2	0.00063411	1.352528042	0.146	0.048	1	Cancer	SPNS2
MT.ND3	0.000634491	-0.686808377	0.489	0.647	1	Cancer	MT.ND3
PCYT2	0.000638945	1.8358855	0.131	0.042	1	Cancer	PCYT2
RPS10P5	0.000642588	-1.174067974	0.161	0.308	1	Cancer	RPS10P5
EPHA2	0.000657573	1.0768936	0.175	0.066	1	Cancer	EPHA2
MCRIP1	0.000660044	0.723256645	0.365	0.197	1	Cancer	MCRIP1
RBP1	0.000665498	-1.80574945	0.044	0.159	1	Cancer	RBP1
AL136380.1	0.000669527	0.626860679	0.54	0.391	1	Cancer	AL136380.1
AC098614.2	0.000671745	-1.459159301	0.044	0.163	1	Cancer	AC098614.2
CRISPLD2	0.000676433	-1.269909164	0.102	0.246	1	Cancer	CRISPLD2
VPS28	0.000692101	0.866326614	0.35	0.197	1	Cancer	VPS28
GIPC1	0.000695735	0.876956029	0.35	0.201	1	Cancer	GIPC1
MT1F	0.000700852	-3.677993903	0	0.08	1	Cancer	MT1F
HLA.DRB5	0.000703773	-3.508068901	0	0.08	1	Cancer	HLA.DRB5
BAP1	0.00070694	0.906968598	0.285	0.145	1	Cancer	BAP1
SERPINA4	0.000707472	-1.258709432	0.109	0.249	1	Cancer	SERPINA4
RPL30P4	0.000713028	-0.993495728	0.146	0.298	1	Cancer	RPL30P4
STXBP2	0.000725698	1.636321008	0.153	0.055	1	Cancer	STXBP2
DCAF17	0.000732669	3.0768936	0.051	0.003	1	Cancer	DCAF17
EPPK1	0.000732669	3.0768936	0.051	0.003	1	Cancer	EPPK1
RAP2B	0.000732669	3.0768936	0.051	0.003	1	Cancer	RAP2B
RFC4	0.000732669	3.0768936	0.051	0.003	1	Cancer	RFC4
SLC4A11	0.000732669	3.0768936	0.051	0.003	1	Cancer	SLC4A11
TMPRSS6	0.000732669	3.0768936	0.051	0.003	1	Cancer	TMPRSS6
ZNF121	0.000732669	3.0768936	0.051	0.003	1	Cancer	ZNF121
RPL13AP5	0.000740965	-0.489856098	0.759	0.824	1	Cancer	RPL13AP5
PTMAP2	0.00074311	1.562320427	0.153	0.055	1	Cancer	PTMAP2
AC009245.1	0.000745093	-1.212613018	0.088	0.225	1	Cancer	AC009245.1
SPINT1	0.000760591	0.658180442	0.416	0.263	1	Cancer	SPINT1
LYPLA2	0.000790559	0.8358855	0.314	0.17	1	Cancer	LYPLA2
MFAP2	0.00079476	1.110060463	0.234	0.107	1	Cancer	MFAP2
HARS	0.000800634	1.529405804	0.153	0.055	1	Cancer	HARS
FGA	0.000801643	-1.900386324	0.051	0.166	1	Cancer	FGA
CLEC11A	0.000805158	1.524352577	0.168	0.066	1	Cancer	CLEC11A
DOCK6	0.000807917	1.118713775	0.197	0.083	1	Cancer	DOCK6
AL161909.1	0.000808701	-1.174067974	0.161	0.301	1	Cancer	AL161909.1
TM4SF4	0.000808998	-1.841969638	0.08	0.208	1	Cancer	TM4SF4
CTSC	0.00081982	1.491931099	0.153	0.055	1	Cancer	CTSC
COX6B1	0.000837437	0.699419513	0.474	0.315	1	Cancer	COX6B1
RPL23AP43	0.000843731	-2.124740262	0.022	0.121	1	Cancer	RPL23AP43
VDAC1	0.000846707	1.6618561	0.146	0.052	1	Cancer	VDAC1
TAP1	0.000854749	1.417930517	0.124	0.038	1	Cancer	TAP1
P3H3	0.000856556	1.170003004	0.182	0.073	1	Cancer	P3H3
RPS15AP12	0.000858879	-1.40423309	0.066	0.19	1	Cancer	RPS15AP12
TKT	0.000859983	0.981736366	0.241	0.114	1	Cancer	TKT
SOD2	0.000863518	-1.660071995	0.058	0.176	1	Cancer	SOD2
WDR46	0.000863536	0.822320772	0.307	0.163	1	Cancer	WDR46
YIF1B	0.000872232	1.366400217	0.153	0.055	1	Cancer	YIF1B
LRRC59	0.00087882	0.928030214	0.255	0.125	1	Cancer	LRRC59
RPS29P16	0.000884692	-1.054350934	0.197	0.346	1	Cancer	RPS29P16
PNKP	0.000887797	1.170003004	0.182	0.073	1	Cancer	PNKP
FADS2	0.000887961	1.352528042	0.153	0.055	1	Cancer	FADS2
PFDN2	0.00089108	1.536325218	0.124	0.038	1	Cancer	PFDN2
CLDN10	0.00089811	-2.124740262	0.029	0.131	1	Cancer	CLDN10
RPL9	0.000898811	-1.186140806	0.161	0.301	1	Cancer	RPL9
EIF4A2	0.000903189	1.574393259	0.146	0.052	1	Cancer	EIF4A2
AC009078.2	0.000904578	-1.623546119	0.146	0.28	1	Cancer	AC009078.2
ANGPTL2	0.000908204	1.237358272	0.124	0.038	1	Cancer	ANGPTL2
ARHGEF16	0.000913451	1.861164908	0.146	0.052	1	Cancer	ARHGEF16
AC091167.1	0.000929131	-0.944168016	0.073	0.204	1	Cancer	AC091167.1
C7	0.000932524	-1.882464416	0.044	0.156	1	Cancer	C7
KRT18P66	0.000939024	1.03108991	0.197	0.083	1	Cancer	KRT18P66
ELMO3	0.000945648	1.624381395	0.117	0.035	1	Cancer	ELMO3
RPS15AP11	0.000952767	-0.737550747	0.131	0.284	1	Cancer	RPS15AP11
SLC45A4	0.000996758	1.228896693	0.124	0.038	1	Cancer	SLC45A4
ARHGAP32	0.001003758	1.924890506	0.109	0.031	1	Cancer	ARHGAP32
AVPI1	0.001006291	1.366400217	0.117	0.035	1	Cancer	AVPI1
PPP2CA	0.001007727	1.57939394	0.117	0.035	1	Cancer	PPP2CA
PRKD2	0.001012759	1.03249948	0.197	0.083	1	Cancer	PRKD2
MT.ATP6	0.001016812	-0.515602574	0.672	0.81	1	Cancer	MT.ATP6
PRDX2	0.001033203	0.546378883	0.234	0.107	1	Cancer	PRDX2
AC115223.1	0.001034852	-1.870638981	0.044	0.152	1	Cancer	AC115223.1
DBN1	0.001037404	1.842428346	0.109	0.031	1	Cancer	DBN1
RAB1B	0.001047948	0.928030214	0.285	0.149	1	Cancer	RAB1B
SEMA6C	0.001055676	2.813859194	0.058	0.007	1	Cancer	SEMA6C
TFF2	0.001062897	-2.349371155	0.051	0.159	1	Cancer	TFF2
ATP11B	0.001068582	2.6618561	0.058	0.007	1	Cancer	ATP11B
FXR1	0.001068582	2.6618561	0.058	0.007	1	Cancer	FXR1
KRT18P23	0.001068582	2.6618561	0.058	0.007	1	Cancer	KRT18P23
OLFM2	0.001068582	2.6618561	0.058	0.007	1	Cancer	OLFM2
RIC8B	0.001068582	2.6618561	0.058	0.007	1	Cancer	RIC8B
TRIM31	0.001068582	2.6618561	0.058	0.007	1	Cancer	TRIM31
AC019084.1	0.001075382	-2.9231064	0.007	0.09	1	Cancer	AC019084.1
QSOX1	0.001075692	0.659041085	0.518	0.336	1	Cancer	QSOX1
AC110792.1	0.001078422	-1.80574945	0.051	0.163	1	Cancer	AC110792.1
RPL30P14	0.001084628	-2.695695904	0.015	0.104	1	Cancer	RPL30P14
RPL36AL	0.00108788	-1.208508619	0.088	0.218	1	Cancer	RPL36AL
PAFAH1B3	0.001097893	1.624381395	0.109	0.031	1	Cancer	PAFAH1B3
LAPTM4A	0.001110873	-1.198740843	0.117	0.253	1	Cancer	LAPTM4A
UBA52	0.001112413	0.394954618	0.905	0.789	1	Cancer	UBA52
NCLN	0.001120313	1.351068563	0.248	0.125	1	Cancer	NCLN
TSTA3	0.001123371	0.927515976	0.292	0.156	1	Cancer	TSTA3
IMP4	0.001123707	0.738091686	0.226	0.1	1	Cancer	IMP4
RPL3P4	0.001128584	-0.51752923	0.679	0.751	1	Cancer	RPL3P4
SELENON	0.001139527	1.035073424	0.204	0.09	1	Cancer	SELENON
AC010733.1	0.001143038	-0.719277584	0.372	0.509	1	Cancer	AC010733.1
CUZD1	0.001147063	-1.692493472	0.058	0.173	1	Cancer	CUZD1
PDLIM2	0.001155095	1.6618561	0.139	0.048	1	Cancer	PDLIM2
KRT18P55	0.001156339	1.994431439	0.102	0.028	1	Cancer	KRT18P55
SIL1	0.001159941	0.933935646	0.255	0.125	1	Cancer	SIL1
APOD	0.001160793	-1.704466114	0.036	0.142	1	Cancer	APOD
AC140076.1	0.001177968	-1.268881237	0.066	0.187	1	Cancer	AC140076.1
AP005202.1	0.001184624	-1.191595236	0.131	0.27	1	Cancer	AP005202.1
RPL37A	0.001186267	-0.362310211	0.876	0.948	1	Cancer	RPL37A
HLA.B	0.001196844	-0.792709763	0.38	0.509	1	Cancer	HLA.B
CSE1L	0.001198116	1.813859194	0.102	0.028	1	Cancer	CSE1L
WASHC2C	0.001198116	1.813859194	0.102	0.028	1	Cancer	WASHC2C
INHBA	0.001209001	1.278527461	0.139	0.048	1	Cancer	INHBA
MUC5AC	0.00121374	1.154896112	0.117	0.035	1	Cancer	MUC5AC
AC004448.1	0.001215722	0.475811433	0.701	0.578	1	Cancer	AC004448.1
RPS15AP40	0.001222971	-1.245034495	0.102	0.232	1	Cancer	RPS15AP40
ASB1	0.001225946	1.57939394	0.102	0.028	1	Cancer	ASB1
ALDH1B1	0.001230827	2.0768936	0.095	0.024	1	Cancer	ALDH1B1
GID8	0.001232677	1.0768936	0.146	0.052	1	Cancer	GID8
ETS2	0.001233513	-1.465000179	0.095	0.221	1	Cancer	ETS2
RPS26P39	0.00123771	-1.157571654	0.102	0.235	1	Cancer	RPS26P39
APOPT1	0.001250966	1.381748181	0.139	0.048	1	Cancer	APOPT1
ITGA6	0.001254037	2.6618561	0.066	0.01	1	Cancer	ITGA6
GRB7	0.001267611	1.385015895	0.161	0.062	1	Cancer	GRB7
APBA2	0.001273125	2.536325218	0.066	0.01	1	Cancer	APBA2
MGMT	0.001273125	2.536325218	0.066	0.01	1	Cancer	MGMT
TBC1D3F	0.001273125	2.536325218	0.066	0.01	1	Cancer	TBC1D3F
ISG20	0.001280314	1.411312639	0.161	0.062	1	Cancer	ISG20
NME1	0.001281539	1.223734988	0.19	0.083	1	Cancer	NME1
MYBL2	0.00128715	1.600455556	0.131	0.045	1	Cancer	MYBL2
YIF1A	0.001287767	0.996723251	0.204	0.09	1	Cancer	YIF1A
RPS13P2	0.001291379	-0.887482491	0.234	0.384	1	Cancer	RPS13P2
PMM1	0.001292222	2.154896112	0.095	0.024	1	Cancer	PMM1
TRABD	0.00130149	0.615759686	0.365	0.215	1	Cancer	TRABD
RPL10P6	0.001304052	-0.528303385	0.555	0.682	1	Cancer	RPL10P6
PIAS4	0.001306067	1.884248522	0.095	0.024	1	Cancer	PIAS4
AC090543.2	0.001313266	-0.838217503	0.175	0.325	1	Cancer	AC090543.2
PYCR1	0.001320235	1.208138133	0.139	0.048	1	Cancer	PYCR1
AC107983.1	0.001327896	-0.747534836	0.358	0.498	1	Cancer	AC107983.1
INPPL1	0.00136311	1.174740923	0.255	0.128	1	Cancer	INPPL1
A4GALT	0.001366941	2.299286021	0.08	0.017	1	Cancer	A4GALT
RPL26P6	0.001367693	-1.301618024	0.124	0.256	1	Cancer	RPL26P6
AC007389.2	0.00136935	-2.132559766	0.022	0.114	1	Cancer	AC007389.2
PACS1	0.001371517	0.832968017	0.241	0.118	1	Cancer	PACS1
KMT5C	0.001379575	2.339928005	0.073	0.014	1	Cancer	KMT5C
ECSIT	0.001397016	2.299286021	0.08	0.017	1	Cancer	ECSIT
RUBCN	0.001398715	1.813859194	0.088	0.021	1	Cancer	RUBCN
RIPK3	0.001408219	2.214397123	0.073	0.014	1	Cancer	RIPK3
PLOD1	0.001412715	0.998891088	0.27	0.145	1	Cancer	PLOD1
AC008026.2	0.001416731	-1.555374616	0.066	0.18	1	Cancer	AC008026.2
COL6A3	0.001417008	0.497344595	0.401	0.239	1	Cancer	COL6A3
KAT2A	0.0014249	1.8358855	0.124	0.042	1	Cancer	KAT2A
AIDA	0.001427692	1.71432352	0.088	0.021	1	Cancer	AIDA
PELI1	0.001467287	1.969978396	0.08	0.017	1	Cancer	PELI1
LMF1	0.001473804	1.951362717	0.073	0.014	1	Cancer	LMF1
PES1	0.001493538	1.117535584	0.204	0.093	1	Cancer	PES1
GCN1	0.001496428	1.104907976	0.263	0.138	1	Cancer	GCN1
DPCR1	0.001499394	1.854501178	0.08	0.017	1	Cancer	DPCR1
PLS1	0.001499394	1.854501178	0.08	0.017	1	Cancer	PLS1
KRT18P17	0.00150106	0.891337946	0.299	0.166	1	Cancer	KRT18P17
RIOK3	0.00150998	1.299286021	0.131	0.045	1	Cancer	RIOK3
FCER1G	0.001519763	1.221283509	0.131	0.045	1	Cancer	FCER1G
PYGB	0.001531348	0.951362717	0.248	0.125	1	Cancer	PYGB
IGLC3	0.00153446	-1.43144762	0.131	0.26	1	Cancer	IGLC3
RPL26P37	0.001543791	-1.56696259	0.051	0.159	1	Cancer	RPL26P37
P3H4	0.001549906	1.251980306	0.182	0.08	1	Cancer	P3H4
ATOX1	0.001553156	0.927515976	0.27	0.142	1	Cancer	ATOX1
CDKN1C	0.001556285	1.269538677	0.153	0.059	1	Cancer	CDKN1C
RPS7	0.001581441	-0.989195591	0.175	0.318	1	Cancer	RPS7
BUD31	0.001602639	0.642997073	0.299	0.163	1	Cancer	BUD31
AC113367.1	0.001605773	-1.260976039	0.102	0.228	1	Cancer	AC113367.1
ITPR3	0.001612223	1.0768936	0.219	0.104	1	Cancer	ITPR3
HPCAL1	0.001615057	1.262449253	0.234	0.118	1	Cancer	HPCAL1
RPS29P17	0.001617786	-1.044121801	0.109	0.242	1	Cancer	RPS29P17
FGG	0.001639843	-3.508068901	0	0.069	1	Cancer	FGG
RPL31P2	0.001656614	-1.186140806	0.088	0.211	1	Cancer	RPL31P2
ST5	0.00166721	1.110840931	0.226	0.111	1	Cancer	ST5
FDPS	0.001693784	0.754965505	0.299	0.163	1	Cancer	FDPS
ZYX	0.00172206	0.807706967	0.38	0.232	1	Cancer	ZYX
MFAP4	0.001739811	-1.595531742	0.095	0.215	1	Cancer	MFAP4
AC008026.1	0.001745666	-0.861705856	0.197	0.339	1	Cancer	AC008026.1
SMTN	0.001795058	1.183808803	0.168	0.069	1	Cancer	SMTN
SERPINB6	0.001809075	0.818159331	0.277	0.149	1	Cancer	SERPINB6
SERPINA5	0.001813368	-1.575183097	0.08	0.197	1	Cancer	SERPINA5
MGP	0.001817666	-1.378008361	0.182	0.308	1	Cancer	MGP
AC009220.1	0.001818325	-1.007170665	0.146	0.28	1	Cancer	AC009220.1
APEH	0.001842683	1.246818601	0.248	0.131	1	Cancer	APEH
SAMHD1	0.001852501	-1.315423823	0.051	0.159	1	Cancer	SAMHD1
C11orf96	0.001872968	-1.171033914	0.226	0.356	1	Cancer	C11orf96
SERPINA6	0.001883246	-2.02744306	0.022	0.111	1	Cancer	SERPINA6
CAVIN3	0.001888124	1.206176616	0.182	0.08	1	Cancer	CAVIN3
UNC45A	0.001909652	1.0768936	0.168	0.069	1	Cancer	UNC45A
SLC3A1	0.001909969	-2.677993903	0.007	0.083	1	Cancer	SLC3A1
SHMT2	0.001913523	0.74431826	0.175	0.073	1	Cancer	SHMT2
TSPAN3	0.001922978	1.124199314	0.182	0.08	1	Cancer	TSPAN3
AC233702.1	0.001933043	-1.283002346	0.088	0.208	1	Cancer	AC233702.1
AC087343.1	0.001939131	-1.016215805	0.19	0.325	1	Cancer	AC087343.1
SLC39A7	0.00195267	1.276202408	0.175	0.076	1	Cancer	SLC39A7
AC016712.1	0.001953367	-1.575183097	0.036	0.135	1	Cancer	AC016712.1
NME2P1	0.001974853	1.112517509	0.219	0.107	1	Cancer	NME2P1
DEGS2	0.002009886	1.439463679	0.117	0.038	1	Cancer	DEGS2
ACTN4	0.002017849	0.534510888	0.562	0.398	1	Cancer	ACTN4
DDIT4	0.002022302	-0.9231064	0.299	0.426	1	Cancer	DDIT4
RPLP2	0.002022614	0.258578673	0.993	0.965	1	Cancer	RPLP2
PUF60	0.002024097	1.121287719	0.182	0.08	1	Cancer	PUF60
RPS6P25	0.00203712	-1.132559766	0.153	0.28	1	Cancer	RPS6P25
TMED1	0.002057464	1.739858612	0.109	0.035	1	Cancer	TMED1
GPX1	0.00206482	0.846280671	0.358	0.221	1	Cancer	GPX1
SPARC	0.002070218	0.629434623	0.277	0.149	1	Cancer	SPARC
PCGF2	0.002081906	1.223734988	0.175	0.076	1	Cancer	PCGF2
TNK2	0.002084012	1.357001519	0.117	0.038	1	Cancer	TNK2
TYMP	0.002104192	0.424816903	0.504	0.332	1	Cancer	TYMP
VCAN	0.002113927	0.854501178	0.263	0.138	1	Cancer	VCAN
INAVA	0.002154891	1.004743814	0.219	0.107	1	Cancer	INAVA
RPS29P5	0.0021759	-0.849105819	0.124	0.263	1	Cancer	RPS29P5
LLGL2	0.002182093	1.007630937	0.292	0.166	1	Cancer	LLGL2
MMP2	0.002189292	0.604825155	0.474	0.322	1	Cancer	MMP2
KDM4B	0.002198604	1.491931099	0.109	0.035	1	Cancer	KDM4B
DUSP4	0.002201565	0.980678284	0.197	0.09	1	Cancer	DUSP4
PHB	0.002285931	1.179987093	0.175	0.076	1	Cancer	PHB
NRBP1	0.002290187	0.754965505	0.365	0.215	1	Cancer	NRBP1
AQP1	0.002301613	-1.098956236	0.153	0.284	1	Cancer	AQP1
AL031727.1	0.002306613	0.298348902	0.978	0.958	1	Cancer	AL031727.1
KRT18P37	0.002309871	1.0768936	0.175	0.076	1	Cancer	KRT18P37
NSMF	0.002364111	1.299286021	0.168	0.073	1	Cancer	NSMF
UNC93B1	0.002365226	1.0768936	0.212	0.104	1	Cancer	UNC93B1
SDHAP1	0.002368464	1.0768936	0.161	0.066	1	Cancer	SDHAP1
IRGQ	0.002379768	1.472822276	0.131	0.048	1	Cancer	IRGQ
AC011933.1	0.00238985	-0.936403223	0.161	0.298	1	Cancer	AC011933.1
AC092017.2	0.002411233	-1.038583618	0.124	0.253	1	Cancer	AC092017.2
TRAF2	0.002437817	1.865389494	0.102	0.031	1	Cancer	TRAF2
ITPKC	0.002439056	0.766553479	0.161	0.066	1	Cancer	ITPKC
AC108161.1	0.002441328	-1.639313434	0.044	0.142	1	Cancer	AC108161.1
TMEM214	0.002454703	1.042946268	0.226	0.114	1	Cancer	TMEM214
FIBP	0.002456595	1.360686566	0.153	0.062	1	Cancer	FIBP
AZGP1	0.002501805	-2.877302711	0.007	0.08	1	Cancer	AZGP1
PEX16	0.002505407	1.448862377	0.131	0.048	1	Cancer	PEX16
TFCP2L1	0.002524785	1.617461981	0.102	0.031	1	Cancer	TFCP2L1
MYH11	0.00253433	0.862768794	0.139	0.052	1	Cancer	MYH11
SIGIRR	0.002548668	0.625514253	0.292	0.159	1	Cancer	SIGIRR
UGT2B15	0.002560732	-2.508068901	0.007	0.08	1	Cancer	UGT2B15
RPS15AP38	0.002569738	-1.103678646	0.073	0.187	1	Cancer	RPS15AP38
RPL23A	0.00257008	-0.637949184	0.234	0.394	1	Cancer	RPL23A
NBPF20	0.002575642	-2.196124895	0.015	0.093	1	Cancer	NBPF20
RPS15AP1	0.002582135	-0.746855761	0.263	0.401	1	Cancer	RPS15AP1
TP53I13	0.002585902	1.0768936	0.175	0.076	1	Cancer	TP53I13
AC246787.1	0.002588991	-0.680021584	0.409	0.522	1	Cancer	AC246787.1
DUSP23	0.002595213	-1.087082136	0.161	0.287	1	Cancer	DUSP23
BANF1	0.0026052	1.524352577	0.102	0.031	1	Cancer	BANF1
BID	0.0026052	1.524352577	0.102	0.031	1	Cancer	BID
USH1C	0.0026052	1.524352577	0.102	0.031	1	Cancer	USH1C
UNC93B6	0.002609989	1.411312639	0.161	0.069	1	Cancer	UNC93B6
AL365357.1	0.002610618	-1.167031983	0.117	0.239	1	Cancer	AL365357.1
KLK1	0.00262998	-1.902928519	0.051	0.149	1	Cancer	KLK1
RPS26P6	0.0026389	-0.746228638	0.212	0.353	1	Cancer	RPS26P6
LIF	0.002654663	1.491931099	0.102	0.031	1	Cancer	LIF
PSENEN	0.002654663	1.491931099	0.102	0.031	1	Cancer	PSENEN
CPNE1	0.002676793	0.916428927	0.19	0.087	1	Cancer	CPNE1
AC021723.1	0.002683436	0.889266596	0.219	0.107	1	Cancer	AC021723.1
AC067796.1	0.002688346	-1.268881237	0.073	0.183	1	Cancer	AC067796.1
NBEAL2	0.002719786	0.750083283	0.285	0.156	1	Cancer	NBEAL2
PPME1	0.002725149	1.813859194	0.095	0.028	1	Cancer	PPME1
GPR107	0.002738672	1.127519673	0.182	0.083	1	Cancer	GPR107
ARMC10	0.002738993	1.398821694	0.102	0.031	1	Cancer	ARMC10
RPS29P8	0.002741747	-1.425606741	0.051	0.152	1	Cancer	RPS29P8
MARK2	0.002752877	1.299286021	0.19	0.09	1	Cancer	MARK2
PLA2G1B	0.002776214	-1.463674782	0.051	0.152	1	Cancer	PLA2G1B
RPL27	0.002790202	-0.337101113	0.949	0.931	1	Cancer	RPL27
C6orf132	0.002816664	1.71432352	0.095	0.028	1	Cancer	C6orf132
SEMA7A	0.002860058	1.6618561	0.095	0.028	1	Cancer	SEMA7A
SAA1	0.002890034	2.0768936	0.088	0.024	1	Cancer	SAA1
CCT3	0.002895543	0.821636544	0.19	0.087	1	Cancer	CCT3
UBE2M	0.002918603	0.851333899	0.321	0.194	1	Cancer	UBE2M
NDUFA3	0.002948226	0.833622449	0.263	0.142	1	Cancer	NDUFA3
CSRP1	0.002978221	1.167091409	0.19	0.09	1	Cancer	CSRP1
CMTM7	0.002997917	1.161782497	0.19	0.09	1	Cancer	CMTM7
RNF26	0.003007999	1.261318171	0.146	0.059	1	Cancer	RNF26
AL158214.1	0.0030469	1.884248522	0.088	0.024	1	Cancer	AL158214.1
FAH	0.0030469	1.983784195	0.088	0.024	1	Cancer	FAH
TTLL4	0.003047846	2.813859194	0.051	0.007	1	Cancer	TTLL4
REG3G	0.003069074	-0.829996996	0.35	0.478	1	Cancer	REG3G
ACTL6A	0.003080985	2.6618561	0.051	0.007	1	Cancer	ACTL6A
AIMP2	0.003080985	2.6618561	0.051	0.007	1	Cancer	AIMP2
NADK	0.003080985	2.6618561	0.051	0.007	1	Cancer	NADK
RAB40B	0.003080985	2.951362717	0.051	0.007	1	Cancer	RAB40B
RARRES2	0.003105396	0.712930285	0.453	0.318	1	Cancer	RARRES2
EEF1A1P25	0.003107809	-2.010569242	0.022	0.104	1	Cancer	EEF1A1P25
CIB1	0.003111412	0.516593153	0.511	0.353	1	Cancer	CIB1
AC133555.5	0.003116545	2.491931099	0.051	0.007	1	Cancer	AC133555.5
C6orf223	0.003116545	2.491931099	0.051	0.007	1	Cancer	C6orf223
CDT1	0.003116545	2.491931099	0.051	0.007	1	Cancer	CDT1
EDARADD	0.003116545	2.491931099	0.051	0.007	1	Cancer	EDARADD
ENDOD1	0.003116545	2.491931099	0.051	0.007	1	Cancer	ENDOD1
FLJ20021	0.003116545	2.491931099	0.051	0.007	1	Cancer	FLJ20021
LINC01111	0.003116545	2.491931099	0.051	0.007	1	Cancer	LINC01111
LRRC45	0.003116545	2.491931099	0.051	0.007	1	Cancer	LRRC45
ZNF408	0.003116545	2.491931099	0.051	0.007	1	Cancer	ZNF408
RPS28	0.003117712	-0.272515232	0.891	0.962	1	Cancer	RPS28
PRSS22	0.00312498	1.376453881	0.095	0.028	1	Cancer	PRSS22
RANBP1	0.003159258	1.283344477	0.095	0.028	1	Cancer	RANBP1
RUNX1	0.00318097	0.6618561	0.299	0.17	1	Cancer	RUNX1
EEF1A1P11	0.003240288	-1.542016233	0.036	0.128	1	Cancer	EEF1A1P11
NQO2	0.003260953	2.0768936	0.08	0.021	1	Cancer	NQO2
TPD52L2	0.003265791	1.000272318	0.241	0.128	1	Cancer	TPD52L2
STAP2	0.003270609	1.144007795	0.146	0.059	1	Cancer	STAP2
HID1	0.003286734	1.491931099	0.117	0.042	1	Cancer	HID1
FSCN1	0.003304841	1.176429273	0.088	0.024	1	Cancer	FSCN1
SMG7	0.003321614	1.0768936	0.146	0.059	1	Cancer	SMG7
LRRC75A.AS1	0.003322652	-1.298145832	0.102	0.215	1	Cancer	LRRC75A.AS1
WNK2	0.003324722	-2.730461323	0.007	0.076	1	Cancer	WNK2
GABRE	0.003339039	1.969978396	0.08	0.021	1	Cancer	GABRE
PALLD	0.003339039	1.969978396	0.08	0.021	1	Cancer	PALLD
TMEM184A	0.003339039	1.969978396	0.08	0.021	1	Cancer	TMEM184A
MAZ	0.003347623	0.842428346	0.204	0.1	1	Cancer	MAZ
RBCK1	0.003363386	0.904057003	0.263	0.145	1	Cancer	RBCK1
HNRNPUL2	0.00337248	1.116421964	0.19	0.09	1	Cancer	HNRNPUL2
AC007969.1	0.003385413	0.33089904	0.781	0.696	1	Cancer	AC007969.1
LMAN2	0.003412524	0.735105082	0.416	0.28	1	Cancer	LMAN2
BCRP2	0.003427528	1.854501178	0.08	0.021	1	Cancer	BCRP2
PP7080	0.003427528	1.854501178	0.08	0.021	1	Cancer	PP7080
F11R	0.003448134	1.381748181	0.117	0.042	1	Cancer	F11R
AC024940.2	0.003456417	-0.52662472	0.496	0.612	1	Cancer	AC024940.2
BLVRB	0.003478231	0.830253632	0.285	0.159	1	Cancer	BLVRB
BIRC5	0.003486661	2.192370817	0.073	0.017	1	Cancer	BIRC5
DHDDS	0.003490403	1.777333318	0.08	0.021	1	Cancer	DHDDS
THAP4	0.00350771	1.439463679	0.117	0.042	1	Cancer	THAP4
AC024293.1	0.003516101	-0.60493044	0.35	0.495	1	Cancer	AC024293.1
DMKN	0.003519924	1.202424482	0.139	0.055	1	Cancer	DMKN
CTIF	0.003522381	2.398821694	0.058	0.01	1	Cancer	CTIF
FOXM1	0.003522381	2.398821694	0.058	0.01	1	Cancer	FOXM1
MIR193BHG	0.003522381	2.398821694	0.058	0.01	1	Cancer	MIR193BHG
RAB2B	0.003522381	2.398821694	0.058	0.01	1	Cancer	RAB2B
XAB2	0.003522381	2.398821694	0.058	0.01	1	Cancer	XAB2
TMEM11	0.003548673	1.994431439	0.073	0.017	1	Cancer	TMEM11
DYRK1B	0.00356006	2.0768936	0.073	0.017	1	Cancer	DYRK1B
NCKAP5L	0.00356006	2.0768936	0.073	0.017	1	Cancer	NCKAP5L
PTMAP8	0.00356006	2.0768936	0.073	0.017	1	Cancer	PTMAP8
AC018868.1	0.003562641	-1.112930959	0.102	0.218	1	Cancer	AC018868.1
MTG2	0.003577527	2.246818601	0.058	0.01	1	Cancer	MTG2
PSCA	0.003577527	2.246818601	0.058	0.01	1	Cancer	PSCA
SFXN1	0.003577527	2.246818601	0.058	0.01	1	Cancer	SFXN1
AP001086.1	0.003582087	-1.03353039	0.139	0.26	1	Cancer	AP001086.1
LY6E	0.003582744	0.391186125	0.73	0.578	1	Cancer	LY6E
TMEM173	0.003601507	0.787386982	0.226	0.114	1	Cancer	TMEM173
ARHGEF25	0.003611366	2.214397123	0.058	0.01	1	Cancer	ARHGEF25
MMP9	0.003611366	2.214397123	0.058	0.01	1	Cancer	MMP9
TMEM134	0.003629066	1.141023937	0.139	0.055	1	Cancer	TMEM134
HACD2	0.0036419	1.951362717	0.073	0.017	1	Cancer	HACD2
MAP3K13	0.0036419	1.951362717	0.073	0.017	1	Cancer	MAP3K13
TCF3	0.0036419	1.951362717	0.073	0.017	1	Cancer	TCF3
ZNF469	0.0036419	1.951362717	0.073	0.017	1	Cancer	ZNF469
AC104843.1	0.003644105	-1.022642074	0.124	0.246	1	Cancer	AC104843.1
CIAO1	0.003648989	2.214397123	0.066	0.014	1	Cancer	CIAO1
MAGED4B	0.003648989	2.214397123	0.066	0.014	1	Cancer	MAGED4B
MAP4	0.003667368	0.884248522	0.182	0.083	1	Cancer	MAP4
HSP90AA1	0.003682743	0.872535101	0.263	0.145	1	Cancer	HSP90AA1
NBPF19	0.003687745	-1.816191197	0.044	0.135	1	Cancer	NBPF19
MVD	0.003690844	1.339928005	0.117	0.042	1	Cancer	MVD
DYNC1LI1	0.003717678	1.924890506	0.058	0.01	1	Cancer	DYNC1LI1
GRAMD2B	0.003717678	1.924890506	0.058	0.01	1	Cancer	GRAMD2B
NCBP2	0.003717678	1.246818601	0.058	0.01	1	Cancer	NCBP2
CNOT6	0.003719812	2.0768936	0.066	0.014	1	Cancer	CNOT6
PDZD7	0.003719812	2.0768936	0.066	0.014	1	Cancer	PDZD7
RTL10	0.003719812	2.0768936	0.066	0.014	1	Cancer	RTL10
CA12	0.003734136	2.0768936	0.066	0.014	1	Cancer	CA12
TIMM13	0.003754476	0.570540934	0.423	0.277	1	Cancer	TIMM13
NR2F6	0.003780198	1.015493055	0.161	0.069	1	Cancer	NR2F6
RPL3P7	0.003782564	-0.900386324	0.182	0.308	1	Cancer	RPL3P7
AFAP1	0.003792438	1.728970296	0.073	0.017	1	Cancer	AFAP1
ZC3H3	0.003801218	1.951362717	0.066	0.014	1	Cancer	ZC3H3
HIST2H2AA3	0.00380358	1.6618561	0.109	0.038	1	Cancer	HIST2H2AA3
RECQL5	0.00380358	1.6618561	0.109	0.038	1	Cancer	RECQL5
CES1P1	0.003822798	-3.171033914	0	0.059	1	Cancer	CES1P1
MT1XP1	0.003822798	-3.245034495	0	0.059	1	Cancer	MT1XP1
ATXN7L3B	0.003824977	1.197187833	0.139	0.055	1	Cancer	ATXN7L3B
FLII	0.003826707	0.725421229	0.182	0.083	1	Cancer	FLII
NBPF26	0.003830883	-3.093031402	0	0.059	1	Cancer	NBPF26
ERGIC3	0.003853562	0.569933611	0.38	0.232	1	Cancer	ERGIC3
POMZP3	0.003882415	1.246818601	0.117	0.042	1	Cancer	POMZP3
CARHSP1	0.003901133	0.737407133	0.255	0.142	1	Cancer	CARHSP1
FAM89B	0.003905466	1.448862377	0.131	0.052	1	Cancer	FAM89B
MTCO1P53	0.003932638	-1.586071413	0.029	0.114	1	Cancer	MTCO1P53
NMRAL1	0.003938702	1.57939394	0.109	0.038	1	Cancer	NMRAL1
PLA2G16	0.003999873	1.591466772	0.131	0.052	1	Cancer	PLA2G16
DCBLD1	0.004029755	1.591466772	0.066	0.014	1	Cancer	DCBLD1
ADGRE5	0.004082239	0.842428346	0.219	0.111	1	Cancer	ADGRE5
DVL1	0.004106095	1.491931099	0.109	0.038	1	Cancer	DVL1
B3GAT3	0.004136198	1.0768936	0.182	0.087	1	Cancer	B3GAT3
MMP7	0.004162813	-1.210682991	0.109	0.221	1	Cancer	MMP7
TBC1D22A	0.004180521	1.562320427	0.109	0.038	1	Cancer	TBC1D22A
AC007279.1	0.004191408	0.596003553	0.453	0.311	1	Cancer	AC007279.1
RPS29P3	0.004201904	-0.9231064	0.139	0.263	1	Cancer	RPS29P3
MMS19	0.004208675	1.0768936	0.153	0.066	1	Cancer	MMS19
YPEL3	0.004241258	0.638009358	0.234	0.121	1	Cancer	YPEL3
BST2	0.004278495	0.668550753	0.526	0.398	1	Cancer	BST2
FASN	0.004281819	1.269538677	0.109	0.038	1	Cancer	FASN
C16orf58	0.004290358	0.934874595	0.175	0.08	1	Cancer	C16orf58
CABIN1	0.004294394	1.299286021	0.131	0.052	1	Cancer	CABIN1
CKLF	0.004341826	1.689870476	0.124	0.048	1	Cancer	CKLF
MVB12A	0.004355792	1.0768936	0.153	0.066	1	Cancer	MVB12A
UQCC3	0.004361623	0.870442722	0.161	0.069	1	Cancer	UQCC3
GABBR1	0.004391401	1.202424482	0.131	0.052	1	Cancer	GABBR1
AHSA1	0.004392272	1.0768936	0.153	0.066	1	Cancer	AHSA1
APRT	0.004395291	0.793100634	0.263	0.145	1	Cancer	APRT
NCOR2	0.004421194	0.447875919	0.394	0.253	1	Cancer	NCOR2
ADRM1	0.004422615	0.884248522	0.19	0.09	1	Cancer	ADRM1
AC138123.1	0.004473989	-2.093031402	0.015	0.087	1	Cancer	AC138123.1
SSR2	0.00447674	0.642490775	0.358	0.218	1	Cancer	SSR2
ENO2	0.004478971	1.787386982	0.102	0.035	1	Cancer	ENO2
RARG	0.004478971	1.704924822	0.102	0.035	1	Cancer	RARG
ST14	0.00448478	0.486414094	0.438	0.291	1	Cancer	ST14
SCAF11	0.004487517	-2.382538019	0.007	0.073	1	Cancer	SCAF11
NACA	0.004530539	-1.199946606	0.073	0.176	1	Cancer	NACA
MYH9	0.004560234	0.459798478	0.577	0.439	1	Cancer	MYH9
RPS21	0.004565222	-0.407973066	0.715	0.782	1	Cancer	RPS21
TMEM259	0.004585741	0.946833059	0.255	0.142	1	Cancer	TMEM259
EIF1	0.004597672	-0.829996996	0.153	0.273	1	Cancer	EIF1
AC096631.2	0.004632413	0.496607586	0.504	0.353	1	Cancer	AC096631.2
AC006122.1	0.004664694	0.593469125	0.496	0.363	1	Cancer	AC006122.1
AC016691.1	0.004757983	-1.829996996	0.015	0.087	1	Cancer	AC016691.1
POLR2H	0.004791655	1.0768936	0.182	0.087	1	Cancer	POLR2H
NR1D1	0.004802521	1.524352577	0.102	0.035	1	Cancer	NR1D1
PGGHG	0.004805846	0.474857585	0.321	0.183	1	Cancer	PGGHG
AC093663.2	0.004808694	-1.245034495	0.08	0.183	1	Cancer	AC093663.2
ZFAND2B	0.004861356	1.491931099	0.124	0.048	1	Cancer	ZFAND2B
UBBP4	0.004946664	-1.623546119	0.029	0.111	1	Cancer	UBBP4
NDRG1	0.005013803	0.808404764	0.255	0.142	1	Cancer	NDRG1
SSRP1	0.005021933	0.889266596	0.197	0.097	1	Cancer	SSRP1
JUND	0.005050482	0.495783424	0.504	0.346	1	Cancer	JUND
AC092597.1	0.005069319	-0.860175145	0.255	0.374	1	Cancer	AC092597.1
GSTM3	0.005073553	1.0768936	0.175	0.083	1	Cancer	GSTM3
RPL10P4	0.005078491	-3.010569242	0	0.055	1	Cancer	RPL10P4
SPTAN1	0.005109295	0.739858612	0.226	0.118	1	Cancer	SPTAN1
GOLGB1	0.00511135	1.324821113	0.124	0.048	1	Cancer	GOLGB1
AC010468.1	0.0051297	-1.310129524	0.088	0.19	1	Cancer	AC010468.1
AL596448.1	0.005130027	-0.79304586	0.168	0.294	1	Cancer	AL596448.1
STUB1	0.005163511	0.998891088	0.263	0.156	1	Cancer	STUB1
TAX1BP3	0.005183124	0.79678568	0.343	0.221	1	Cancer	TAX1BP3
RNF126	0.005213571	1.299286021	0.124	0.048	1	Cancer	RNF126
EEF1A1P5	0.005240523	-1.356065808	0.066	0.163	1	Cancer	EEF1A1P5
RPS2P35	0.005256935	0.78411185	0.372	0.26	1	Cancer	RPS2P35
ARRDC2	0.005271346	1.228896693	0.168	0.08	1	Cancer	ARRDC2
GOLM1	0.005332959	-1.408533228	0.095	0.197	1	Cancer	GOLM1
RRP1	0.005335148	1.246818601	0.153	0.069	1	Cancer	RRP1
ENGASE	0.005351984	0.754965505	0.102	0.035	1	Cancer	ENGASE
RPL13A	0.005353901	-0.327304667	0.92	0.955	1	Cancer	RPL13A
KRT18P13	0.005395755	1.6618561	0.095	0.031	1	Cancer	KRT18P13
CAPZA1	0.005455739	1.739858612	0.095	0.031	1	Cancer	CAPZA1
HNF1B	0.005462717	-1.437679573	0.036	0.121	1	Cancer	HNF1B
AC098583.1	0.005483071	-1.425606741	0.051	0.142	1	Cancer	AC098583.1
TMBIM1	0.005559922	0.793959636	0.255	0.145	1	Cancer	TMBIM1
METRN	0.005572831	0.828966086	0.175	0.083	1	Cancer	METRN
VAC14	0.005581775	1.562320427	0.095	0.031	1	Cancer	VAC14
PRRC2A	0.005591921	0.563942344	0.401	0.27	1	Cancer	PRRC2A
GPM6B	0.005640726	1.524352577	0.095	0.031	1	Cancer	GPM6B
LCAT	0.005640726	1.524352577	0.095	0.031	1	Cancer	LCAT
C1S	0.005692183	-0.846485119	0.131	0.253	1	Cancer	C1S
LMF2	0.005708149	0.799359624	0.19	0.093	1	Cancer	LMF2
DAZAP1	0.005733083	0.583078987	0.277	0.156	1	Cancer	DAZAP1
TSC22D3	0.005763408	-1.3381439	0.102	0.208	1	Cancer	TSC22D3
MT.ND2	0.005813065	-0.389191505	0.818	0.91	1	Cancer	MT.ND2
CLIP2	0.005818225	1.170003004	0.168	0.08	1	Cancer	CLIP2
AC026979.1	0.005822895	-1.555374616	0.022	0.097	1	Cancer	AC026979.1
LRP5	0.00583042	1.208138133	0.139	0.059	1	Cancer	LRP5
AC090589.1	0.005835896	-1.315423823	0.036	0.121	1	Cancer	AC090589.1
AC092670.1	0.005862874	-2.56696259	0.007	0.069	1	Cancer	AC092670.1
LINC01641	0.005866739	0.208662209	0.993	0.962	1	Cancer	LINC01641
SYCN	0.005873377	-1.367891243	0.044	0.131	1	Cancer	SYCN
OAZ1	0.005884638	0.481400431	0.628	0.509	1	Cancer	OAZ1
RPL10P7	0.005886913	-2.038583618	0.015	0.083	1	Cancer	RPL10P7
COPE	0.005916364	0.67026834	0.277	0.159	1	Cancer	COPE
RARRES1	0.005936876	-2.315423823	0.007	0.069	1	Cancer	RARRES1
AUP1	0.006030586	0.798592437	0.248	0.138	1	Cancer	AUP1
SCYL1	0.006038977	1.124199314	0.182	0.09	1	Cancer	SCYL1
ATAD3B	0.006073399	1.183808803	0.095	0.031	1	Cancer	ATAD3B
DCTN1	0.006096868	1.144007795	0.139	0.059	1	Cancer	DCTN1
SMDT1	0.006187296	1.0768936	0.153	0.069	1	Cancer	SMDT1
UFD1	0.006199074	1.326871853	0.204	0.111	1	Cancer	UFD1
RPL12P33	0.00621592	0.88844851	0.248	0.142	1	Cancer	RPL12P33
AL356000.1	0.006235581	1.71432352	0.088	0.028	1	Cancer	AL356000.1
CDK5RAP3	0.006235581	1.71432352	0.088	0.028	1	Cancer	CDK5RAP3
ATP5I	0.006297611	0.81973576	0.241	0.135	1	Cancer	ATP5I
IRAK1	0.006312849	0.798592437	0.263	0.152	1	Cancer	IRAK1
ACAP3	0.006348564	1.141023937	0.139	0.059	1	Cancer	ACAP3
ZFP36	0.006350007	0.71432352	0.27	0.152	1	Cancer	ZFP36
RPS7P4	0.006401127	-1.093031402	0.058	0.152	1	Cancer	RPS7P4
PRMT5	0.006429492	1.607408316	0.088	0.028	1	Cancer	PRMT5
TBL3	0.006429492	1.607408316	0.088	0.028	1	Cancer	TBL3
AP2A2	0.006503133	0.777333318	0.255	0.145	1	Cancer	AP2A2
SPDEF	0.006504574	1.562320427	0.088	0.028	1	Cancer	SPDEF
ACTN1	0.0065157	0.673537905	0.394	0.273	1	Cancer	ACTN1
SEMA3B	0.006537255	0.998891088	0.19	0.097	1	Cancer	SEMA3B
AL121594.2	0.0066145	-1.038583618	0.036	0.121	1	Cancer	AL121594.2
AC234778.1	0.006615392	-1.075109494	0.117	0.225	1	Cancer	AC234778.1
AC146507.1	0.006630237	-1.093031402	0.051	0.142	1	Cancer	AC146507.1
MAT2A	0.006651599	-0.951675553	0.131	0.246	1	Cancer	MAT2A
POLR2I	0.006682119	0.692229749	0.212	0.111	1	Cancer	POLR2I
ACOT8	0.006685132	1.455405223	0.088	0.028	1	Cancer	ACOT8
ADAMTS1	0.006724207	-3.382538019	0	0.052	1	Cancer	ADAMTS1
QPRT	0.006724207	-3.010569242	0	0.052	1	Cancer	QPRT
MT2P1	0.006726111	-3.093031402	0	0.052	1	Cancer	MT2P1
TUSC2	0.006729124	-3.245034495	0	0.052	1	Cancer	TUSC2
RPS3AP25	0.006734031	-1.508068901	0.044	0.128	1	Cancer	RPS3AP25
SNAPC4	0.006765428	1.317901699	0.131	0.055	1	Cancer	SNAPC4
RPL7AP6	0.006785843	-0.422095678	0.467	0.578	1	Cancer	RPL7AP6
SF3A3	0.006807156	1.299286021	0.088	0.028	1	Cancer	SF3A3
TPI1	0.006809511	0.431670574	0.686	0.595	1	Cancer	TPI1
DDX54	0.006828913	1.020310071	0.153	0.069	1	Cancer	DDX54
TRMT112	0.00683421	1.0768936	0.168	0.08	1	Cancer	TRMT112
AL591866.1	0.00684555	-1.96750052	0.022	0.093	1	Cancer	AL591866.1
IER5L	0.006852628	0.696289597	0.263	0.149	1	Cancer	IER5L
B4GALT3	0.006875693	0.96441887	0.197	0.104	1	Cancer	B4GALT3
AC021739.1	0.006905725	0.965862287	0.168	0.08	1	Cancer	AC021739.1
EEF1A1P6	0.006933135	-1.196124895	0.066	0.159	1	Cancer	EEF1A1P6
HM13	0.006981977	0.792164123	0.277	0.163	1	Cancer	HM13
PPP1R14B	0.006986013	0.702498085	0.299	0.183	1	Cancer	PPP1R14B
HSPD1	0.006998278	1.463916723	0.109	0.042	1	Cancer	HSPD1
RPS7P11	0.006999066	-0.792522291	0.131	0.246	1	Cancer	RPS7P11
AC004223.1	0.007011971	-1.829996996	0.022	0.093	1	Cancer	AC004223.1
TMSB4XP4	0.007049265	-0.690009279	0.343	0.457	1	Cancer	TMSB4XP4
SDCBP2	0.007093411	0.859302164	0.219	0.118	1	Cancer	SDCBP2
DDX11	0.007122609	1.777333318	0.08	0.024	1	Cancer	DDX11
IGFBP3	0.007282311	0.768771304	0.219	0.118	1	Cancer	IGFBP3
ASCC2	0.007314841	1.214397123	0.131	0.055	1	Cancer	ASCC2
AC145207.3	0.007320645	1.6618561	0.08	0.024	1	Cancer	AC145207.3
ALDH16A1	0.007320645	1.6618561	0.08	0.024	1	Cancer	ALDH16A1
C1QTNF6	0.007320645	1.6618561	0.08	0.024	1	Cancer	C1QTNF6
NAA50	0.007320645	1.6618561	0.08	0.024	1	Cancer	NAA50
RPL7P44	0.007320645	1.6618561	0.08	0.024	1	Cancer	RPL7P44
FNDC3B	0.007323464	1.491931099	0.168	0.083	1	Cancer	FNDC3B
TNNI2	0.0073235	1.357001519	0.109	0.042	1	Cancer	TNNI2
HLA.DMB	0.007379495	-1.196124895	0.066	0.159	1	Cancer	HLA.DMB
ADAM8	0.007414238	1.562320427	0.08	0.024	1	Cancer	ADAM8
PIEZO1	0.007417528	0.942592508	0.219	0.121	1	Cancer	PIEZO1
XAF1	0.00743039	1.121287719	0.175	0.087	1	Cancer	XAF1
ATF4	0.007491036	0.615919816	0.401	0.266	1	Cancer	ATF4
RPL21P75	0.00756737	-0.590531061	0.27	0.401	1	Cancer	RPL21P75
POLD1	0.00760104	1.491931099	0.08	0.024	1	Cancer	POLD1
PNPLA2	0.007631939	0.832968017	0.212	0.111	1	Cancer	PNPLA2
CDC42EP1	0.007645145	0.574393259	0.409	0.273	1	Cancer	CDC42EP1
AGPAT1	0.007722874	0.813859194	0.168	0.08	1	Cancer	AGPAT1
ZFAND3	0.007737411	1.246818601	0.109	0.042	1	Cancer	ZFAND3
SPINT2	0.007740821	0.574393259	0.219	0.118	1	Cancer	SPINT2
FOXP4	0.007882639	0.79678568	0.168	0.08	1	Cancer	FOXP4
RPL31P12	0.007888762	-1.645572425	0.029	0.104	1	Cancer	RPL31P12
SPPL2B	0.00790791	1.118713775	0.19	0.1	1	Cancer	SPPL2B
DDOST	0.00799442	1.107267249	0.226	0.131	1	Cancer	DDOST
MESD	0.008010272	1.854501178	0.073	0.021	1	Cancer	MESD
KRT18P18	0.008096493	0.787386982	0.182	0.09	1	Cancer	KRT18P18
RPL7A	0.008131583	-0.40520521	0.62	0.685	1	Cancer	RPL7A
ADCK5	0.008136933	1.777333318	0.073	0.021	1	Cancer	ADCK5
HLA.DRB1	0.008145816	-0.754983642	0.124	0.235	1	Cancer	HLA.DRB1
CAST	0.008163296	1.299286021	0.124	0.052	1	Cancer	CAST
CYGB	0.008168579	-1.695695904	0.029	0.104	1	Cancer	CYGB
SLC26A6	0.008207022	1.728970296	0.073	0.021	1	Cancer	SLC26A6
RPL31P61	0.008212212	-1.547597265	0.029	0.104	1	Cancer	RPL31P61
RPL23AP37	0.008229487	-0.606632736	0.168	0.294	1	Cancer	RPL23AP37
ROMO1	0.008230753	0.52329527	0.343	0.215	1	Cancer	ROMO1
AC073072.2	0.008302274	-0.72280775	0.146	0.263	1	Cancer	AC073072.2
PLEK2	0.008321328	1.6618561	0.073	0.021	1	Cancer	PLEK2
ELOF1	0.008353468	1.491931099	0.102	0.038	1	Cancer	ELOF1
ATP6V0E1	0.00838741	0.499584671	0.35	0.218	1	Cancer	ATP6V0E1
SCAND1	0.008408898	0.536325218	0.358	0.225	1	Cancer	SCAND1
MFSD5	0.008452551	1.299286021	0.124	0.052	1	Cancer	MFSD5
KLHDC8B	0.008509135	1.214397123	0.073	0.021	1	Cancer	KLHDC8B
STK11IP	0.008509135	1.536325218	0.073	0.021	1	Cancer	STK11IP
TEX264	0.008509135	1.536325218	0.073	0.021	1	Cancer	TEX264
DUSP5	0.008642739	2.0768936	0.066	0.017	1	Cancer	DUSP5
AAMDC	0.008673954	1.398821694	0.102	0.038	1	Cancer	AAMDC
HSPA9	0.008699225	1.0768936	0.139	0.062	1	Cancer	HSPA9
LMCD1	0.008721464	1.376453881	0.102	0.038	1	Cancer	LMCD1
MCM5	0.008796106	1.0768936	0.124	0.052	1	Cancer	MCM5
FUZ	0.008815322	1.951362717	0.066	0.017	1	Cancer	FUZ
NFKBIL1	0.008815322	1.951362717	0.066	0.017	1	Cancer	NFKBIL1
SCRN1	0.008815322	1.951362717	0.066	0.017	1	Cancer	SCRN1
TBC1D9B	0.008815322	1.951362717	0.066	0.017	1	Cancer	TBC1D9B
STOM	0.008816259	-1.508068901	0.051	0.135	1	Cancer	STOM
TJP3	0.008822037	1.150894181	0.124	0.052	1	Cancer	TJP3
DENND3	0.008837405	1.0768936	0.073	0.021	1	Cancer	DENND3
SUPT6H	0.008889336	0.630829205	0.321	0.201	1	Cancer	SUPT6H
CENPX	0.008903808	1.150894181	0.124	0.052	1	Cancer	CENPX
SH2D3A	0.008911525	0.813859194	0.131	0.055	1	Cancer	SH2D3A
MYO1C	0.008921888	0.536325218	0.263	0.152	1	Cancer	MYO1C
PMEPA1	0.008939247	0.419781313	0.54	0.429	1	Cancer	PMEPA1
TUFM	0.008967827	0.525483659	0.343	0.218	1	Cancer	TUFM
AC107032.1	0.008984716	-1.140337117	0.124	0.225	1	Cancer	AC107032.1
NCS1	0.009003352	1.813859194	0.066	0.017	1	Cancer	NCS1
RELT	0.009003352	1.813859194	0.066	0.017	1	Cancer	RELT
ZNF544	0.009003352	1.813859194	0.066	0.017	1	Cancer	ZNF544
NUDT4	0.009008592	0.805591578	0.19	0.097	1	Cancer	NUDT4
KRT18P5	0.009012715	1.283344477	0.102	0.038	1	Cancer	KRT18P5
AC090680.1	0.009142854	-1.781087396	0.022	0.09	1	Cancer	AC090680.1
RBM25	0.009142854	-1.877302711	0.022	0.09	1	Cancer	RBM25
ECHS1	0.009168986	1.004137257	0.27	0.17	1	Cancer	ECHS1
AL353662.2	0.009168994	-0.723797592	0.182	0.298	1	Cancer	AL353662.2
KLF5	0.009171202	0.845568053	0.146	0.066	1	Cancer	KLF5
LY6D	0.009176429	1.536325218	0.066	0.017	1	Cancer	LY6D
ARHGEF4	0.009238929	2.214397123	0.058	0.014	1	Cancer	ARHGEF4
AC007066.1	0.009242712	-1.245034495	0.058	0.145	1	Cancer	AC007066.1
AL158823.1	0.009280924	-0.976217737	0.124	0.228	1	Cancer	AL158823.1
ARFRP1	0.00930202	1.0768936	0.219	0.125	1	Cancer	ARFRP1
FAM83H	0.00931188	0.484551568	0.292	0.17	1	Cancer	FAM83H
ELP2	0.009321384	1.591466772	0.066	0.017	1	Cancer	ELP2
UBXN7	0.009321384	1.591466772	0.066	0.017	1	Cancer	UBXN7
SSNA1	0.009323859	0.845568053	0.161	0.076	1	Cancer	SSNA1
CTSD	0.009327573	0.28481837	0.905	0.82	1	Cancer	CTSD
TOMM7	0.009360372	-0.906618278	0.234	0.343	1	Cancer	TOMM7
POLG	0.009392318	1.417930517	0.117	0.048	1	Cancer	POLG
CCT6A	0.009399892	1.6618561	0.066	0.017	1	Cancer	CCT6A
AC020917.1	0.009435808	0.607408316	0.467	0.349	1	Cancer	AC020917.1
RPS29P7	0.009485935	-0.861705856	0.058	0.149	1	Cancer	RPS29P7
MYO1A	0.009526079	2.246818601	0.051	0.01	1	Cancer	MYO1A
NDUFB3	0.009526079	2.246818601	0.051	0.01	1	Cancer	NDUFB3
PEX6	0.009526079	2.246818601	0.051	0.01	1	Cancer	PEX6
PODNL1	0.009526079	2.246818601	0.051	0.01	1	Cancer	PODNL1
FBL	0.009553065	0.485173733	0.372	0.246	1	Cancer	FBL
C11orf58	0.009566318	1.924890506	0.058	0.014	1	Cancer	C11orf58
EDC3	0.009566318	1.924890506	0.058	0.014	1	Cancer	EDC3
MAGED4	0.009566318	1.924890506	0.058	0.014	1	Cancer	MAGED4
MMP12	0.009566318	1.924890506	0.058	0.014	1	Cancer	MMP12
NMD3	0.009566318	1.924890506	0.058	0.014	1	Cancer	NMD3
P4HA2	0.009566318	1.924890506	0.058	0.014	1	Cancer	P4HA2
SCGB2A2	0.009566318	1.924890506	0.058	0.014	1	Cancer	SCGB2A2
SELENOT	0.009566318	1.924890506	0.058	0.014	1	Cancer	SELENOT
SENP5	0.009566318	1.924890506	0.058	0.014	1	Cancer	SENP5
AL513302.1	0.009566782	1.179987093	0.161	0.08	1	Cancer	AL513302.1
CDC42EP4	0.009575286	1.183808803	0.161	0.08	1	Cancer	CDC42EP4
SLC43A3	0.009628982	1.704924822	0.095	0.035	1	Cancer	SLC43A3
ZNF787	0.009664609	0.854501178	0.175	0.087	1	Cancer	ZNF787
AC068631.3	0.009665289	2.0768936	0.051	0.01	1	Cancer	AC068631.3
IQGAP3	0.009665289	2.0768936	0.051	0.01	1	Cancer	IQGAP3
NUDT8	0.009665289	2.0768936	0.051	0.01	1	Cancer	NUDT8
RNF126P1	0.009665289	2.0768936	0.051	0.01	1	Cancer	RNF126P1
TEP1	0.009665289	2.0768936	0.051	0.01	1	Cancer	TEP1
C14orf80	0.009683923	2.0768936	0.058	0.014	1	Cancer	C14orf80
MLX	0.009696617	1.813859194	0.095	0.035	1	Cancer	MLX
EGLN2	0.009723059	0.673537905	0.19	0.097	1	Cancer	EGLN2
FKBP1C	0.009754511	0.956599366	0.153	0.073	1	Cancer	FKBP1C
CBLC	0.009821967	1.324821113	0.117	0.048	1	Cancer	CBLC
EEFSEC	0.009890516	1.6618561	0.058	0.014	1	Cancer	EEFSEC
F3	0.009890516	1.6618561	0.058	0.014	1	Cancer	F3
MAD1L1	0.009890516	1.439463679	0.058	0.014	1	Cancer	MAD1L1
RHPN2	0.009890516	1.439463679	0.058	0.014	1	Cancer	RHPN2
PPP1R37	0.009929738	1.704924822	0.095	0.035	1	Cancer	PPP1R37
MRPL41	0.009949987	1.0768936	0.153	0.073	1	Cancer	MRPL41
TSPYL2	0.009974682	-1.171033914	0.058	0.145	1	Cancer	TSPYL2
DPYSL2	0.009980315	1.754965505	0.051	0.01	1	Cancer	DPYSL2
AC009078.2.1	6.00E-27	3.213183883	0.7	0.146	8.14E-23	Pancreatic	AC009078.2
CTRB1.1	2.01E-23	2.015160498	1	0.82	2.73E-19	Pancreatic	CTRB1
CEL.1	2.95E-22	2.109132074	1	0.671	4.00E-18	Pancreatic	CEL
CUZD1.1	3.27E-21	3.173613817	0.486	0.067	4.44E-17	Pancreatic	CUZD1
AL034369.1.1	1.93E-20	3.14291702	0.529	0.096	2.62E-16	Pancreatic	AL034369.1
CTRB2.1	2.62E-20	1.486663717	1	0.966	3.56E-16	Pancreatic	CTRB2
PRSS1.1	1.63E-19	2.037917913	0.957	0.596	2.22E-15	Pancreatic	PRSS1
GP2.1	2.24E-19	1.864877056	0.957	0.68	3.04E-15	Pancreatic	GP2
CPB1.1	5.91E-19	2.223635194	0.986	0.728	8.03E-15	Pancreatic	CPB1
PRSS2.1	3.41E-18	1.645402495	1	0.84	4.63E-14	Pancreatic	PRSS2
CELA3A.1	5.23E-18	1.818230425	0.957	0.621	7.11E-14	Pancreatic	CELA3A
REG3A.1	8.12E-18	1.469713977	1	0.989	1.10E-13	Pancreatic	REG3A
PNLIPRP2.1	1.30E-17	2.477034524	0.714	0.287	1.77E-13	Pancreatic	PNLIPRP2
PNLIPRP1.1	1.65E-17	2.570415255	0.643	0.211	2.24E-13	Pancreatic	PNLIPRP1
CTRC.1	2.31E-17	2.137245425	0.786	0.402	3.13E-13	Pancreatic	CTRC
CELA3B.1	2.32E-17	1.735661926	0.943	0.59	3.16E-13	Pancreatic	CELA3B
REG3G.1	2.30E-16	2.143633531	0.757	0.374	3.12E-12	Pancreatic	REG3G
CLPS.1	2.69E-16	1.819377125	0.986	0.761	3.66E-12	Pancreatic	CLPS
CPA2.1	9.57E-16	2.103720105	0.771	0.413	1.30E-11	Pancreatic	CPA2
PRSS3P1.1	1.31E-15	1.997502105	0.829	0.447	1.78E-11	Pancreatic	PRSS3P1
S100A6.1	3.14E-15	-1.426784591	0.814	1	4.26E-11	Pancreatic	S100A6
PRSS3.1	4.04E-15	2.062657448	0.771	0.382	5.49E-11	Pancreatic	PRSS3
CELP.1	5.39E-15	2.061048195	0.557	0.135	7.32E-11	Pancreatic	CELP
PNLIP.1	2.89E-14	2.489408368	0.614	0.247	3.93E-10	Pancreatic	PNLIP
PLA2G1B.1	6.44E-13	2.616539577	0.371	0.07	8.75E-09	Pancreatic	PLA2G1B
KRT19.1	8.39E-13	-1.350622453	0.786	0.955	1.14E-08	Pancreatic	KRT19
CPA1.1	2.73E-12	1.728129316	0.829	0.551	3.71E-08	Pancreatic	CPA1
REG1A.1	2.08E-11	1.308779996	1	0.831	2.83E-07	Pancreatic	REG1A
SPINK1	7.75E-11	0.726506844	1	0.966	1.05E-06	Pancreatic	SPINK1
SPP1.1	9.40E-11	1.441930723	0.757	0.444	1.28E-06	Pancreatic	SPP1
KLK1.1	1.07E-10	2.346450414	0.343	0.073	1.45E-06	Pancreatic	KLK1
APOL1.1	1.32E-10	-2.982020527	0.057	0.5	1.79E-06	Pancreatic	APOL1
SYCN.1	2.92E-10	2.24691474	0.314	0.062	3.97E-06	Pancreatic	SYCN
CPA5.1	4.11E-10	2.039472661	0.486	0.177	5.58E-06	Pancreatic	CPA5
GSTP1.1	4.71E-10	-1.262083794	0.571	0.882	6.40E-06	Pancreatic	GSTP1
PPY.1	1.20E-09	1.64768468	0.871	0.629	1.63E-05	Pancreatic	PPY
CFL1.1	2.84E-09	-1.090954898	0.586	0.86	3.85E-05	Pancreatic	CFL1
PLEC.1	3.95E-09	-1.689173496	0.271	0.669	5.36E-05	Pancreatic	PLEC
CD74.1	5.41E-09	0.707366975	1	0.747	7.35E-05	Pancreatic	CD74
PKM.1	5.44E-09	-1.718371587	0.257	0.638	7.38E-05	Pancreatic	PKM
PDIA2	6.37E-09	2.490840323	0.243	0.042	8.65E-05	Pancreatic	PDIA2
REG1B	7.20E-09	2.07343192	0.286	0.059	9.78E-05	Pancreatic	REG1B
TM4SF1.1	8.48E-09	-1.506829713	0.329	0.699	0.000115164	Pancreatic	TM4SF1
MUC1.1	9.17E-09	-0.871409064	0.614	0.955	0.000124505	Pancreatic	MUC1
TAGLN.1	9.42E-09	-2.018122018	0.329	0.654	0.000127901	Pancreatic	TAGLN
SERPINA5.1	1.22E-08	1.654572709	0.386	0.115	0.000166108	Pancreatic	SERPINA5
MUC6.1	1.81E-08	1.390393762	0.614	0.281	0.000246048	Pancreatic	MUC6
ID1	3.83E-08	-2.550790012	0.057	0.416	0.000519673	Pancreatic	ID1
KRT18.1	4.40E-08	-1.056673764	0.557	0.829	0.000597394	Pancreatic	KRT18
GAPDH.1	4.69E-08	-0.913219758	0.757	0.935	0.00063647	Pancreatic	GAPDH
KRT17.1	5.49E-08	-1.846385686	0.386	0.677	0.000745337	Pancreatic	KRT17
MYL9.1	6.47E-08	-1.583647573	0.243	0.618	0.000878714	Pancreatic	MYL9
C3.1	8.24E-08	0.761487913	0.957	0.736	0.001118342	Pancreatic	C3
COL4A2.1	8.26E-08	-2.039880714	0.243	0.559	0.001121552	Pancreatic	COL4A2
MT1G.1	8.28E-08	2.23953521	0.329	0.096	0.001124439	Pancreatic	MT1G
AMBP.1	8.81E-08	1.4186002	0.443	0.157	0.001196031	Pancreatic	AMBP
S100A11.1	1.24E-07	-0.942646288	0.514	0.815	0.00168127	Pancreatic	S100A11
AC067942.1.1	1.50E-07	1.397675737	0.486	0.194	0.002034819	Pancreatic	AC067942.1
IGKC.1	1.63E-07	1.086583287	0.529	0.225	0.002215087	Pancreatic	IGKC
RPL34P33.1	1.85E-07	1.082538723	0.729	0.503	0.002515659	Pancreatic	RPL34P33
SFN.1	2.70E-07	-1.971464618	0.114	0.461	0.00366801	Pancreatic	SFN
AQP8	3.46E-07	3.516375415	0.114	0.008	0.0047014	Pancreatic	AQP8
AC004552.1.1	3.63E-07	1.155507631	0.557	0.25	0.004931816	Pancreatic	AC004552.1
C19orf33.1	3.68E-07	-1.914814899	0.143	0.472	0.004997468	Pancreatic	C19orf33
RPL28.1	3.76E-07	-0.712157565	0.9	0.978	0.005100451	Pancreatic	RPL28
MMP1	4.94E-07	-1.44228883	0.229	0.579	0.006714611	Pancreatic	MMP1
TCL6	5.14E-07	2.20894689	0.229	0.051	0.006976891	Pancreatic	TCL6
REG1CP	5.45E-07	3.056943797	0.157	0.022	0.007407181	Pancreatic	REG1CP
LAMC2.1	6.71E-07	-2.200037939	0.129	0.444	0.009113912	Pancreatic	LAMC2
COL6A2.1	6.81E-07	-1.92656808	0.157	0.478	0.009252607	Pancreatic	COL6A2
CELA2B	8.33E-07	2.539095492	0.171	0.028	0.011316718	Pancreatic	CELA2B
LGALS3BP.1	8.84E-07	-0.861052045	0.529	0.815	0.012006219	Pancreatic	LGALS3BP
RPL34P18.1	8.99E-07	1.286578958	0.514	0.236	0.012202309	Pancreatic	RPL34P18
IL1RN.1	1.10E-06	-2.953673311	0.029	0.32	0.014939718	Pancreatic	IL1RN
EZR.1	1.12E-06	-1.344163874	0.229	0.565	0.015207225	Pancreatic	EZR
LMNA.1	1.24E-06	-1.589984457	0.214	0.545	0.016786841	Pancreatic	LMNA
SYNGR2.1	1.25E-06	-1.124678796	0.471	0.764	0.016947361	Pancreatic	SYNGR2
AC004386.1.1	1.37E-06	1.07477709	0.643	0.441	0.018652974	Pancreatic	AC004386.1
RPL34P27.1	1.38E-06	0.834551375	0.843	0.632	0.018778626	Pancreatic	RPL34P27
ELF3	1.38E-06	-0.901477099	0.543	0.834	0.018789737	Pancreatic	ELF3
BGN.1	1.55E-06	-1.126419579	0.486	0.747	0.021010684	Pancreatic	BGN
LDLR.1	1.60E-06	-2.333029685	0.057	0.354	0.021742848	Pancreatic	LDLR
RPL10P1.1	2.00E-06	1.299144699	0.371	0.129	0.027092276	Pancreatic	RPL10P1
IFI27.1	2.06E-06	-2.221234095	0.129	0.424	0.027933332	Pancreatic	IFI27
S100A16.1	2.23E-06	-1.762074043	0.129	0.433	0.030270338	Pancreatic	S100A16
VASP.1	2.46E-06	-1.688195729	0.143	0.455	0.033405289	Pancreatic	VASP
ACTB.1	2.80E-06	-0.641386277	0.971	1	0.038047818	Pancreatic	ACTB
AP001324.1.1	3.13E-06	1.194447321	0.571	0.334	0.042516205	Pancreatic	AP001324.1
CST3	3.39E-06	-0.63497079	0.786	0.921	0.046041987	Pancreatic	CST3
AC026254.2.1	3.51E-06	0.93432451	0.7	0.506	0.047703732	Pancreatic	AC026254.2
DEFB1	3.54E-06	1.426620763	0.386	0.152	0.048115036	Pancreatic	DEFB1
PPDPF.1	3.80E-06	-1.758768898	0.214	0.494	0.051552512	Pancreatic	PPDPF
AC104212.2.1	3.84E-06	0.920966127	0.686	0.421	0.052133526	Pancreatic	AC104212.2
MMP14.1	4.33E-06	-1.528018704	0.357	0.618	0.05883615	Pancreatic	MMP14
SLC16A3.1	4.53E-06	-1.582135253	0.171	0.466	0.061521412	Pancreatic	SLC16A3
SLC30A2	5.37E-06	2.230973197	0.143	0.022	0.072933287	Pancreatic	SLC30A2
GPRC5A.1	5.65E-06	-3.697943705	0.014	0.261	0.076776235	Pancreatic	GPRC5A
HMGA1.1	5.77E-06	-1.477298946	0.171	0.472	0.078355154	Pancreatic	HMGA1
RPS3A.1	5.87E-06	1.080170349	0.586	0.343	0.079706457	Pancreatic	RPS3A
SDC1.1	6.29E-06	-1.589009334	0.129	0.438	0.085416956	Pancreatic	SDC1
AQP1.1	6.36E-06	1.531482308	0.443	0.202	0.086375752	Pancreatic	AQP1
RPL10P8.1	6.90E-06	1.409644241	0.386	0.154	0.09368755	Pancreatic	RPL10P8
KRT8.1	7.00E-06	-1.132643452	0.471	0.697	0.09499124	Pancreatic	KRT8
RPS26P6.1	7.20E-06	1.001621917	0.543	0.261	0.097762196	Pancreatic	RPS26P6
PPP1CA.1	8.20E-06	-1.468246483	0.257	0.531	0.111318197	Pancreatic	PPP1CA
AL356535.1.1	8.85E-06	0.884344661	0.671	0.444	0.120152047	Pancreatic	AL356535.1
CLIC1.1	9.20E-06	-0.915470372	0.4	0.691	0.124950765	Pancreatic	CLIC1
AL161909.1.1	9.56E-06	1.255302526	0.457	0.216	0.129796572	Pancreatic	AL161909.1
AC234778.1.1	1.03E-05	1.165878168	0.386	0.152	0.139380129	Pancreatic	AC234778.1
PCSK1N	1.10E-05	2.931412915	0.129	0.02	0.149302149	Pancreatic	PCSK1N
RPL41.1	1.12E-05	0.720845929	0.757	0.463	0.151776292	Pancreatic	RPL41
GUK1.1	1.20E-05	-1.665522228	0.129	0.413	0.163018235	Pancreatic	GUK1
CALR.1	1.22E-05	-0.864919306	0.514	0.722	0.16564051	Pancreatic	CALR
GATM	1.22E-05	2.668378509	0.129	0.02	0.166156947	Pancreatic	GATM
CNN2.1	1.29E-05	-1.683296929	0.114	0.388	0.175365811	Pancreatic	CNN2
COL1A2.1	1.49E-05	-2.287185933	0.157	0.413	0.202899605	Pancreatic	COL1A2
INS	1.51E-05	2.931412915	0.243	0.079	0.204525773	Pancreatic	INS
RPS26P8.1	1.72E-05	1.228268988	0.443	0.199	0.233490593	Pancreatic	RPS26P8
AEBP1.1	1.76E-05	-1.018122018	0.529	0.733	0.239474825	Pancreatic	AEBP1
RPS27A.1	1.81E-05	0.607836967	0.871	0.691	0.245600384	Pancreatic	RPS27A
SNRPFP1	1.93E-05	3.024522319	0.1	0.011	0.261806855	Pancreatic	SNRPFP1
RPL36AP13	1.97E-05	1.790057065	0.214	0.059	0.266843726	Pancreatic	RPL36AP13
AL034374.1.1	2.27E-05	2.124057993	0.2	0.053	0.307740022	Pancreatic	AL034374.1
IFI6.1	2.31E-05	-0.908008098	0.7	0.848	0.313066939	Pancreatic	IFI6
LAMB3.1	2.32E-05	-1.843374145	0.071	0.337	0.315659709	Pancreatic	LAMB3
AC018868.1.1	2.62E-05	1.297540814	0.357	0.146	0.356045818	Pancreatic	AC018868.1
AC024995.1.1	2.79E-05	1.104089576	0.443	0.208	0.378706032	Pancreatic	AC024995.1
EEF1A1P5.1	2.94E-05	1.512460365	0.286	0.101	0.399128008	Pancreatic	EEF1A1P5
AL359704.1.1	2.99E-05	0.966178333	0.557	0.312	0.406321013	Pancreatic	AL359704.1
AC005550.2	3.01E-05	2.709020493	0.114	0.017	0.409087527	Pancreatic	AC005550.2
ITGB4.1	3.02E-05	-1.55125101	0.143	0.421	0.409738009	Pancreatic	ITGB4
RPL34P1.1	3.05E-05	1.530874985	0.286	0.101	0.414683134	Pancreatic	RPL34P1
CLDN7.1	3.10E-05	-1.154680496	0.214	0.508	0.420512746	Pancreatic	CLDN7
RPS4XP19	3.50E-05	2.498453507	0.129	0.022	0.475312898	Pancreatic	RPS4XP19
AC090543.2.1	3.62E-05	0.951149133	0.486	0.236	0.491361557	Pancreatic	AC090543.2
INF2.1	3.62E-05	-1.373441667	0.129	0.41	0.491700291	Pancreatic	INF2
RPS12.1	3.73E-05	0.541337443	0.914	0.784	0.506625087	Pancreatic	RPS12
AC004890.1	3.86E-05	1.083416008	0.414	0.185	0.524534063	Pancreatic	AC004890.1
RPS4XP11	3.95E-05	1.058469651	0.471	0.236	0.536169515	Pancreatic	RPS4XP11
RNASET2.1	3.99E-05	-4.177111542	0	0.202	0.542470602	Pancreatic	RNASET2
RPL34P6.1	4.28E-05	1.089062571	0.529	0.298	0.581033676	Pancreatic	RPL34P6
RPL13AP5.1	4.50E-05	0.472811624	0.943	0.775	0.610470276	Pancreatic	RPL13AP5
CD151.1	4.50E-05	-1.37054048	0.143	0.421	0.611237618	Pancreatic	CD151
TNFRSF12A.1	4.64E-05	-1.685971064	0.086	0.337	0.630341187	Pancreatic	TNFRSF12A
RPL34P34.1	4.91E-05	0.622905336	0.843	0.671	0.666141808	Pancreatic	RPL34P34
ANXA2.1	5.21E-05	-1.480586874	0.243	0.483	0.707313127	Pancreatic	ANXA2
COX8A.1	5.30E-05	-1.433159518	0.114	0.379	0.719414568	Pancreatic	COX8A
CLDN4.1	5.45E-05	-1.847927631	0.086	0.34	0.740499022	Pancreatic	CLDN4
EEF1A1	5.51E-05	0.715747368	0.929	0.84	0.74830065	Pancreatic	EEF1A1
AL596448.1.1	5.67E-05	1.149413567	0.443	0.216	0.769949157	Pancreatic	AL596448.1
RRP7A.1	5.78E-05	-1.646015913	0.1	0.354	0.785484204	Pancreatic	RRP7A
MFGE8.1	6.12E-05	-2.002958417	0.129	0.365	0.831491027	Pancreatic	MFGE8
SLC43A1	6.18E-05	1.738767837	0.229	0.073	0.839529065	Pancreatic	SLC43A1
BST2.1	6.47E-05	-1.29327789	0.214	0.483	0.87881429	Pancreatic	BST2
S100A14.1	6.67E-05	-0.849638168	0.443	0.736	0.905931191	Pancreatic	S100A14
RPS3AP6.1	6.76E-05	1.142091916	0.529	0.329	0.917901503	Pancreatic	RPS3AP6
RPS27AP12.1	6.85E-05	1.597989181	0.271	0.098	0.930424958	Pancreatic	RPS27AP12
MUC3A	7.07E-05	-2.429653574	0.043	0.261	0.959756574	Pancreatic	MUC3A
AC091153.1.1	7.52E-05	0.879984676	0.629	0.435	1	Pancreatic	AC091153.1
ZNF33A	7.75E-05	3.346450414	0.071	0.006	1	Pancreatic	ZNF33A
AL161757.1	7.88E-05	1.549983808	0.243	0.081	1	Pancreatic	AL161757.1
MT1H	8.88E-05	2.516375415	0.114	0.02	1	Pancreatic	MT1H
RPL34P26.1	9.09E-05	1.085490336	0.514	0.292	1	Pancreatic	RPL34P26
FXYD3.1	9.13E-05	-1.349357855	0.143	0.396	1	Pancreatic	FXYD3
EFHD2.1	9.19E-05	-2.297405776	0.057	0.275	1	Pancreatic	EFHD2
NAPRT.1	9.51E-05	-2.37601561	0.043	0.256	1	Pancreatic	NAPRT
AC125807.1.1	9.52E-05	0.796616137	0.671	0.478	1	Pancreatic	AC125807.1
MSLN.1	9.59E-05	-2.491492828	0.057	0.27	1	Pancreatic	MSLN
RPL9P7.1	9.65E-05	1.074370869	0.471	0.264	1	Pancreatic	RPL9P7
KRT17P1.1	0.000102289	-3.353989304	0.014	0.208	1	Pancreatic	KRT17P1
LGALS3.1	0.000104968	-1.460904508	0.186	0.427	1	Pancreatic	LGALS3
AC009413.1	0.000105289	2.194447321	0.186	0.053	1	Pancreatic	AC009413.1
AC091179.1.1	0.000107605	1.317881262	0.3	0.118	1	Pancreatic	AC091179.1
AC115223.1.1	0.000114468	1.310826504	0.257	0.09	1	Pancreatic	AC115223.1
AC108161.1.1	0.000121354	1.506915086	0.243	0.084	1	Pancreatic	AC108161.1
EEF1A1P6.1	0.000121812	1.315423518	0.271	0.101	1	Pancreatic	EEF1A1P6
P4HB.1	0.000123399	-0.589419249	0.857	0.89	1	Pancreatic	P4HB
APOL2.1	0.00013245	-1.858664016	0.086	0.309	1	Pancreatic	APOL2
EIF4G1.1	0.000139057	-1.126485469	0.229	0.492	1	Pancreatic	EIF4G1
ST14.1	0.000144617	-1.311761069	0.129	0.379	1	Pancreatic	ST14
SYT8.1	0.000144802	-1.514843315	0.1	0.34	1	Pancreatic	SYT8
MIR4435.2HG.1	0.000148854	-2.408437088	0.029	0.228	1	Pancreatic	MIR4435.2HG
RPL34.1	0.000150973	0.61383029	0.757	0.624	1	Pancreatic	RPL34
FN1.1	0.000153631	-2.297405776	0.071	0.287	1	Pancreatic	FN1
RPS3AP44.1	0.000168434	1.416839742	0.257	0.096	1	Pancreatic	RPS3AP44
NEAT1	0.00017017	-0.993399589	0.171	0.413	1	Pancreatic	NEAT1
TMEM150B	0.000172939	2.831877241	0.086	0.011	1	Pancreatic	TMEM150B
AL138721.1.1	0.000182149	0.855309936	0.629	0.449	1	Pancreatic	AL138721.1
RPS26P39.1	0.000185587	1.045280879	0.357	0.16	1	Pancreatic	RPS26P39
ITGA11.1	0.00019312	-4.028589017	0	0.171	1	Pancreatic	ITGA11
RPL7A.1	0.000196706	0.529614439	0.786	0.64	1	Pancreatic	RPL7A
EIF5A	0.000205186	-1.11952405	0.157	0.396	1	Pancreatic	EIF5A
KRT16.1	0.000210098	-2.914077136	0.029	0.216	1	Pancreatic	KRT16
COL1A1.1	0.000210237	-1.172687451	0.429	0.666	1	Pancreatic	COL1A1
RPS3AP5.1	0.000213368	1.476510955	0.3	0.126	1	Pancreatic	RPS3AP5
CAVIN1.1	0.000213738	-0.91863182	0.257	0.511	1	Pancreatic	CAVIN1
COQ7	0.000214201	2.709020493	0.1	0.017	1	Pancreatic	COQ7
RPS26.1	0.000215436	0.951149133	0.471	0.247	1	Pancreatic	RPS26
RPL27A.1	0.000233988	-0.378146623	1	0.989	1	Pancreatic	RPL27A
AC104843.1.1	0.000236164	1.042669666	0.371	0.174	1	Pancreatic	AC104843.1
RALY.1	0.000236331	-1.569157399	0.1	0.323	1	Pancreatic	RALY
IGFBP2	0.000237289	1.066342495	0.329	0.143	1	Pancreatic	IGFBP2
RBPJL	0.000238348	2.194447321	0.114	0.022	1	Pancreatic	RBPJL
RPS3AP26.1	0.000241404	0.95191857	0.529	0.334	1	Pancreatic	RPS3AP26
RBP1.1	0.000242551	1.314028936	0.257	0.096	1	Pancreatic	RBP1
KRT18P39.1	0.000246573	-2.683296929	0.029	0.213	1	Pancreatic	KRT18P39
H1F0.1	0.000253681	-1.353989304	0.157	0.382	1	Pancreatic	H1F0
S100A10.1	0.000255681	-1.50860125	0.143	0.374	1	Pancreatic	S100A10
RPS15A.1	0.000256464	0.708294974	0.6	0.371	1	Pancreatic	RPS15A
AL049873.1.1	0.000260331	1.041595832	0.371	0.177	1	Pancreatic	AL049873.1
RPL13AP25	0.000274152	0.461028027	0.971	0.809	1	Pancreatic	RPL13AP25
PLAT	0.000276764	-2.156049927	0.043	0.239	1	Pancreatic	PLAT
WDR34.1	0.000277893	-3.297405776	0.014	0.188	1	Pancreatic	WDR34
RPS6.1	0.000285225	0.589020717	0.829	0.75	1	Pancreatic	RPS6
AC046130.1	0.000285341	1.144816553	0.257	0.096	1	Pancreatic	AC046130.1
RPL37AP1	0.000288003	1.130721723	0.357	0.169	1	Pancreatic	RPL37AP1
RPL10P12.1	0.000290977	1.001314928	0.4	0.194	1	Pancreatic	RPL10P12
AC011933.1.1	0.000293666	1.083416008	0.429	0.219	1	Pancreatic	AC011933.1
RPL3P9	0.000301315	1.197587028	0.271	0.107	1	Pancreatic	RPL3P9
RPS6P25.1	0.000311791	1.098522901	0.4	0.208	1	Pancreatic	RPS6P25
AC104563.1.1	0.000316497	0.964579779	0.386	0.185	1	Pancreatic	AC104563.1
CFTR.1	0.000318099	1.130721723	0.329	0.149	1	Pancreatic	CFTR
AC004938.1	0.000331093	1.346450414	0.229	0.081	1	Pancreatic	AC004938.1
UBE2S.1	0.000336047	-3.803296705	0	0.16	1	Pancreatic	UBE2S
AC015983.1.1	0.000341131	1.214000118	0.3	0.129	1	Pancreatic	AC015983.1
AC092991.1.1	0.000347853	1.549983808	0.229	0.084	1	Pancreatic	AC092991.1
KRT18P10.1	0.000350441	-1.569157399	0.1	0.309	1	Pancreatic	KRT18P10
LEFTY1	0.000362925	1.805882033	0.143	0.037	1	Pancreatic	LEFTY1
KIF12	0.000381222	2.007648501	0.229	0.087	1	Pancreatic	KIF12
TTLL12.1	0.000388041	-1.731552098	0.071	0.275	1	Pancreatic	TTLL12
IFITM3.1	0.00040025	-0.692851236	0.7	0.789	1	Pancreatic	IFITM3
EEF1A1P11.1	0.000402913	1.516375415	0.214	0.076	1	Pancreatic	EEF1A1P11
RPL17P34	0.00040302	1.471981296	0.271	0.115	1	Pancreatic	RPL17P34
AC090114.1.1	0.000405251	0.901039266	0.471	0.261	1	Pancreatic	AC090114.1
RPL36AP51	0.000409382	1.215205881	0.271	0.11	1	Pancreatic	RPL36AP51
SEC61A1.1	0.000410617	-1.42613909	0.1	0.303	1	Pancreatic	SEC61A1
RPL36AL.1	0.000413754	1.035248726	0.329	0.146	1	Pancreatic	RPL36AL
CHPF.1	0.000417331	-1.345083751	0.186	0.407	1	Pancreatic	CHPF
PDLIM7.1	0.000428409	-2.683296929	0.029	0.202	1	Pancreatic	PDLIM7
RPS26P3	0.000449255	0.880786842	0.457	0.247	1	Pancreatic	RPS26P3
AC020898.1.1	0.000467761	1.063516451	0.357	0.171	1	Pancreatic	AC020898.1
EIF5AL1	0.000469289	-1.038213436	0.143	0.371	1	Pancreatic	EIF5AL1
LSM4.1	0.000473589	-1.180409132	0.157	0.385	1	Pancreatic	LSM4
ALDOA.1	0.000485748	-0.612392261	0.229	0.489	1	Pancreatic	ALDOA
CELA2A	0.000489622	1.761487913	0.129	0.031	1	Pancreatic	CELA2A
FGG.1	0.000489622	1.761487913	0.129	0.031	1	Pancreatic	FGG
AC073072.2.1	0.000490086	0.990969759	0.386	0.194	1	Pancreatic	AC073072.2
PDCD4	0.000490122	2.483953938	0.114	0.025	1	Pancreatic	PDCD4
AC008481.1.1	0.000497675	0.736909891	0.657	0.492	1	Pancreatic	AC008481.1
EHD2.1	0.000509064	-2.473728548	0.043	0.219	1	Pancreatic	EHD2
PLIN5	0.00054074	2.931412915	0.086	0.014	1	Pancreatic	PLIN5
EHBP1L1.1	0.000562498	-2.090954898	0.071	0.256	1	Pancreatic	EHBP1L1
KRT18P8.1	0.000608076	-1.901477099	0.043	0.222	1	Pancreatic	KRT18P8
RPLP2.1	0.000650048	-0.395150063	1	0.969	1	Pancreatic	RPLP2
CES1.1	0.000650546	-1.164511505	0.214	0.433	1	Pancreatic	CES1
AC024293.1.1	0.000665166	0.638216538	0.629	0.413	1	Pancreatic	AC024293.1
RPS12P23.1	0.00067294	0.755705561	0.586	0.424	1	Pancreatic	RPS12P23
FAM83H.1	0.000683798	-2.131596883	0.057	0.239	1	Pancreatic	FAM83H
MUC5B.1	0.000684882	-0.989904752	0.743	0.831	1	Pancreatic	MUC5B
RPL17P36	0.000696529	0.903216023	0.514	0.326	1	Pancreatic	RPL17P36
AL049714.1.1	0.000705505	1.38297629	0.243	0.098	1	Pancreatic	AL049714.1
GPX4.1	0.00071923	-1.075782587	0.2	0.407	1	Pancreatic	GPX4
TMPRSS4.1	0.000728753	-2.096493082	0.014	0.174	1	Pancreatic	TMPRSS4
NBL1.1	0.000729402	-0.717244261	0.2	0.435	1	Pancreatic	NBL1
RPL10P9.1	0.000735149	0.501663064	0.843	0.708	1	Pancreatic	RPL10P9
FTH1P10.1	0.000740426	-0.613285716	0.871	0.871	1	Pancreatic	FTH1P10
AC010343.1.1	0.000761945	0.761487913	0.529	0.334	1	Pancreatic	AC010343.1
ANTXR1.1	0.000762854	-3.653549586	0	0.143	1	Pancreatic	ANTXR1
AP000942.1.1	0.000771079	0.974481637	0.471	0.292	1	Pancreatic	AP000942.1
AL121594.1	0.00080721	1.654572709	0.157	0.048	1	Pancreatic	AL121594.1
ECM1.1	0.000820067	-2.112981205	0.029	0.194	1	Pancreatic	ECM1
RPL35AP4	0.0008254	0.702594224	0.5	0.281	1	Pancreatic	RPL35AP4
RPL37P23	0.000844475	0.808485393	0.486	0.292	1	Pancreatic	RPL37P23
ORMDL1	0.000845091	3.083416008	0.057	0.006	1	Pancreatic	ORMDL1
PRICKLE2.AS1	0.000845091	3.083416008	0.057	0.006	1	Pancreatic	PRICKLE2.AS1
RPS26P40	0.000845091	3.083416008	0.057	0.006	1	Pancreatic	RPS26P40
KIFC3	0.000872416	1.255302526	0.229	0.09	1	Pancreatic	KIFC3
OLFM4.1	0.000884947	0.980800942	0.4	0.219	1	Pancreatic	OLFM4
AP005202.1.1	0.000891522	0.761487913	0.386	0.194	1	Pancreatic	AP005202.1
AP001086.1.1	0.000907001	0.998527111	0.371	0.191	1	Pancreatic	AP001086.1
BIK.1	0.000916228	-2.238512087	0.014	0.169	1	Pancreatic	BIK
TPT1.1	0.000928893	0.726298485	0.686	0.576	1	Pancreatic	TPT1
VCAN.1	0.000958391	-2.630829509	0.043	0.205	1	Pancreatic	VCAN
IFITM2.1	0.00096443	-0.732668303	0.486	0.638	1	Pancreatic	IFITM2
JUND.1	0.000992282	-1.053480193	0.214	0.433	1	Pancreatic	JUND
TRIM29.1	0.001019274	-1.411994908	0.129	0.323	1	Pancreatic	TRIM29
AMN	0.001022726	-2.408437088	0.029	0.185	1	Pancreatic	AMN
AC000081.1.1	0.001027137	1.416839742	0.229	0.093	1	Pancreatic	AC000081.1
POLR2L.1	0.001036874	-0.963889707	0.229	0.421	1	Pancreatic	POLR2L
AL121594.2.1	0.001052977	1.346450414	0.2	0.073	1	Pancreatic	AL121594.2
RPS26P15	0.001075617	1.002496013	0.4	0.219	1	Pancreatic	RPS26P15
PCDH1.1	0.001109056	-1.081786583	0.114	0.329	1	Pancreatic	PCDH1
KRT18P11	0.001137875	-2.843374145	0.014	0.16	1	Pancreatic	KRT18P11
S100P.1	0.00114571	-1.633371704	0.057	0.23	1	Pancreatic	S100P
RRP7BP.1	0.001146242	-2.803296705	0.014	0.16	1	Pancreatic	RRP7BP
AC104339.1	0.001202495	0.857703229	0.371	0.188	1	Pancreatic	AC104339.1
AC020916.1.1	0.001220738	-2.129283017	0.029	0.185	1	Pancreatic	AC020916.1
NRBP1.1	0.001221765	-1.815437268	0.114	0.292	1	Pancreatic	NRBP1
SERINC2	0.00127507	-1.112981205	0.129	0.334	1	Pancreatic	SERINC2
POSTN.1	0.001283489	-2.683296929	0.029	0.18	1	Pancreatic	POSTN
CD82.1	0.001284637	-1.989832974	0.043	0.205	1	Pancreatic	CD82
R3HDM4.1	0.001297165	-0.920336127	0.171	0.393	1	Pancreatic	R3HDM4
RPL13AP7.1	0.001330583	0.638024226	0.7	0.528	1	Pancreatic	RPL13AP7
MS4A6A	0.001355747	2.831877241	0.071	0.011	1	Pancreatic	MS4A6A
RAB4A	0.001355747	2.831877241	0.071	0.011	1	Pancreatic	RAB4A
ARFRP1.1	0.001356364	-2.372367833	0.029	0.18	1	Pancreatic	ARFRP1
AC010468.1.1	0.001378021	1.098522901	0.286	0.132	1	Pancreatic	AC010468.1
AP001330.4	0.001397263	2.60948482	0.071	0.011	1	Pancreatic	AP001330.4
PLEKHS1	0.001397263	2.60948482	0.071	0.011	1	Pancreatic	PLEKHS1
LY6E.1	0.001443213	-0.512272899	0.414	0.669	1	Pancreatic	LY6E
AC007207.2	0.001448915	2.346450414	0.071	0.011	1	Pancreatic	AC007207.2
KPTN	0.001448915	2.346450414	0.071	0.011	1	Pancreatic	KPTN
COPE.1	0.001458434	-1.623175937	0.057	0.225	1	Pancreatic	COPE
GPX2	0.001466422	-0.632034265	0.5	0.691	1	Pancreatic	GPX2
EPS8L1.1	0.001475728	-2.528018704	0.029	0.177	1	Pancreatic	EPS8L1
RPS4XP2	0.001487399	2.346450414	0.086	0.017	1	Pancreatic	RPS4XP2
IL18.1	0.001488582	-3.4349093	0	0.129	1	Pancreatic	IL18
C4B.1	0.001494679	0.726722495	0.429	0.236	1	Pancreatic	C4B
HLA.J	0.00150772	-0.567819712	0.586	0.767	1	Pancreatic	HLA.J
MROH6.1	0.001533556	-2.42613909	0.029	0.177	1	Pancreatic	MROH6
AL049597.1	0.001546299	1.024522319	0.429	0.261	1	Pancreatic	AL049597.1
AL133260.1	0.001570731	0.708441679	0.6	0.452	1	Pancreatic	AL133260.1
CEACAM6	0.001583527	-1.33804776	0.043	0.211	1	Pancreatic	CEACAM6
PTBP1.1	0.001630073	-0.861948735	0.329	0.525	1	Pancreatic	PTBP1
AC004057.1	0.001703037	0.802129898	0.471	0.278	1	Pancreatic	AC004057.1
PLEKHM1	0.001706688	-3.560440182	0	0.126	1	Pancreatic	PLEKHM1
AC004453.1	0.001720207	0.761487913	0.543	0.362	1	Pancreatic	AC004453.1
HLA.DRA.1	0.001725473	0.876308315	0.471	0.312	1	Pancreatic	HLA.DRA
CCND3	0.001727414	-2.782832603	0.014	0.152	1	Pancreatic	CCND3
AC008026.1.1	0.001755697	0.739292167	0.457	0.261	1	Pancreatic	AC008026.1
PTMS.1	0.0018279	-1.181928558	0.129	0.317	1	Pancreatic	PTMS
NPDC1	0.001873568	-1.643495921	0.1	0.27	1	Pancreatic	NPDC1
COX4I1	0.001874661	0.738767837	0.443	0.247	1	Pancreatic	COX4I1
AC246787.1.1	0.001900147	0.659608299	0.629	0.458	1	Pancreatic	AC246787.1
RPL41P2.1	0.001924897	0.612843832	0.643	0.427	1	Pancreatic	RPL41P2
TAF10	0.001956038	-1.329114635	0.071	0.242	1	Pancreatic	TAF10
DUOXA2	0.001977608	-0.676486397	0.243	0.489	1	Pancreatic	DUOXA2
LTF.1	0.002003245	1.070815971	0.286	0.138	1	Pancreatic	LTF
CLTB.1	0.002004478	-1.79650754	0.057	0.216	1	Pancreatic	CLTB
AC090686.1	0.002019959	0.813018214	0.4	0.222	1	Pancreatic	AC090686.1
GCNT3	0.002020817	-0.800390974	0.114	0.309	1	Pancreatic	GCNT3
KCNN4.1	0.002022604	-1.741012427	0.057	0.216	1	Pancreatic	KCNN4
SDCBP2.1	0.002042532	-2.129283017	0.029	0.174	1	Pancreatic	SDCBP2
IDH2	0.002088135	1.07343192	0.271	0.126	1	Pancreatic	IDH2
TUBB4B	0.002111997	-1.152782213	0.1	0.281	1	Pancreatic	TUBB4B
HCFC1R1.1	0.002147985	-1.018122018	0.057	0.216	1	Pancreatic	HCFC1R1
EPHA2.1	0.002221514	-3.4864396	0	0.121	1	Pancreatic	EPHA2
PABPN1	0.002228731	-1.960978111	0.043	0.194	1	Pancreatic	PABPN1
AC093663.2.1	0.002261725	1.066342495	0.271	0.126	1	Pancreatic	AC093663.2
COLGALT1.1	0.00227436	-1.45150581	0.1	0.275	1	Pancreatic	COLGALT1
TMSB10.1	0.002287892	-0.504959688	0.814	0.888	1	Pancreatic	TMSB10
ROMO1.1	0.002318636	-1.491492828	0.114	0.284	1	Pancreatic	ROMO1
NNMT.1	0.002333459	-0.699739219	0.629	0.725	1	Pancreatic	NNMT
MISP.1	0.002338327	-2.218334205	0.029	0.169	1	Pancreatic	MISP
RPS8.1	0.002350367	0.549983808	0.7	0.598	1	Pancreatic	RPS8
AL353691.2.1	0.002360351	1.141335984	0.343	0.191	1	Pancreatic	AL353691.2
RPL36.1	0.002371372	-0.36863608	0.971	0.961	1	Pancreatic	RPL36
AC100793.1.1	0.002411585	1.428912574	0.2	0.081	1	Pancreatic	AC100793.1
RPS3AP25.1	0.00241243	1.433913255	0.2	0.081	1	Pancreatic	RPS3AP25
BICDL2	0.002424829	1.516375415	0.186	0.073	1	Pancreatic	BICDL2
AC002350.1.1	0.002447469	1.01302668	0.3	0.149	1	Pancreatic	AC002350.1
RPL7AP6.1	0.002467058	0.629662702	0.671	0.517	1	Pancreatic	RPL7AP6
PKP3.1	0.002470636	-1.374027057	0.1	0.272	1	Pancreatic	PKP3
FOXP1	0.002484804	-1.057271772	0.086	0.256	1	Pancreatic	FOXP1
RPL12P38	0.002487495	0.905877823	0.286	0.135	1	Pancreatic	RPL12P38
HABP2.1	0.00253228	1.646010696	0.171	0.065	1	Pancreatic	HABP2
GIPC1.1	0.002560612	-1.142934427	0.1	0.278	1	Pancreatic	GIPC1
BSG.1	0.002571821	-1.190983717	0.186	0.357	1	Pancreatic	BSG
NDUFS7.1	0.002587324	-2.560440182	0.014	0.143	1	Pancreatic	NDUFS7
RARRES3	0.002645343	-2.045867009	0.014	0.146	1	Pancreatic	RARRES3
RPL9P9.1	0.002646315	0.729247576	0.5	0.329	1	Pancreatic	RPL9P9
FXYD5.1	0.002659923	-1.308901415	0.086	0.256	1	Pancreatic	FXYD5
RHOC.1	0.002682634	-0.627554377	0.257	0.489	1	Pancreatic	RHOC
RPL3P6	0.002709815	0.761487913	0.429	0.253	1	Pancreatic	RPL3P6
SLC44A4	0.00272844	-1.079814341	0.157	0.343	1	Pancreatic	SLC44A4
CLDN3	0.002734611	0.875144695	0.257	0.115	1	Pancreatic	CLDN3
XBP1	0.002739097	1.802129898	0.2	0.081	1	Pancreatic	XBP1
RPL3P7.1	0.002754754	0.78573546	0.414	0.239	1	Pancreatic	RPL3P7
EEF2.1	0.002758394	-0.568879262	0.914	0.876	1	Pancreatic	EEF2
AC006463.2	0.002796945	0.809184655	0.429	0.244	1	Pancreatic	AC006463.2
PLOD1.1	0.002801229	-0.697943705	0.057	0.211	1	Pancreatic	PLOD1
AC135068.6	0.0028617	0.841977831	0.443	0.27	1	Pancreatic	AC135068.6
CLSTN3	0.002884978	-3.325974928	0	0.115	1	Pancreatic	CLSTN3
AC026436.1.1	0.002889492	0.664190712	0.6	0.449	1	Pancreatic	AC026436.1
TK1.1	0.002910201	-2.741012427	0.014	0.14	1	Pancreatic	TK1
KRT18P66.1	0.002949314	-2.584286924	0.014	0.14	1	Pancreatic	KRT18P66
ZG16B	0.002983646	-1.716559384	0.071	0.225	1	Pancreatic	ZG16B
LSR.1	0.003011041	-2.335373626	0.029	0.163	1	Pancreatic	LSR
HMGB3P17.1	0.003013759	-1.069805063	0.257	0.461	1	Pancreatic	HMGB3P17
RAC1	0.003026537	-1.4864396	0.1	0.27	1	Pancreatic	RAC1
RER1	0.003079256	-2.218334205	0.029	0.163	1	Pancreatic	RER1
AP004217.1	0.003082909	0.870716983	0.357	0.194	1	Pancreatic	AP004217.1
BAIAP2L1	0.003099985	-1.511530581	0.043	0.191	1	Pancreatic	BAIAP2L1
RPL31.1	0.003193496	0.693008175	0.586	0.433	1	Pancreatic	RPL31
GLE1	0.003237789	2.668378509	0.086	0.02	1	Pancreatic	GLE1
TMED3.1	0.003265538	-1.086508993	0.171	0.354	1	Pancreatic	TMED3
BOK	0.003283403	-3.238512087	0	0.112	1	Pancreatic	BOK
TAGLN2.1	0.003331834	-0.366429562	0.771	0.893	1	Pancreatic	TAGLN2
ENO1.1	0.003332773	-0.509615923	0.671	0.817	1	Pancreatic	ENO1
PRRC2A.1	0.003342216	-0.722444667	0.157	0.343	1	Pancreatic	PRRC2A
JMJD8	0.003353083	-2.762074043	0.014	0.138	1	Pancreatic	JMJD8
SERPINA1.1	0.003355701	0.234503523	1	0.972	1	Pancreatic	SERPINA1
RPL8P2	0.003365911	2.931412915	0.057	0.008	1	Pancreatic	RPL8P2
AL603825.1	0.003374713	2.153805336	0.086	0.02	1	Pancreatic	AL603825.1
MYO9B.1	0.003377441	-1.726798568	0.057	0.205	1	Pancreatic	MYO9B
MMP11.1	0.003386398	-2.006066001	0.071	0.222	1	Pancreatic	MMP11
ADAP1.1	0.003387768	-2.4864396	0.014	0.138	1	Pancreatic	ADAP1
NME1.1	0.003387768	-2.4864396	0.014	0.138	1	Pancreatic	NME1
RAC1P2	0.003415074	-1.993399589	0.029	0.163	1	Pancreatic	RAC1P2
RPL17P50	0.003439123	0.947901038	0.414	0.258	1	Pancreatic	RPL17P50
MRPL23.1	0.003442008	-1.504406147	0.071	0.225	1	Pancreatic	MRPL23
GIT2	0.003446062	2.668378509	0.057	0.008	1	Pancreatic	GIT2
DNAJB1.1	0.003488135	-1.975477681	0.071	0.222	1	Pancreatic	DNAJB1
COL3A1.1	0.003501297	-1.704175659	0.229	0.388	1	Pancreatic	COL3A1
TNFRSF21.1	0.003518942	-1.018122018	0.186	0.374	1	Pancreatic	TNFRSF21
SSR3.1	0.00352046	-2.151800454	0.057	0.199	1	Pancreatic	SSR3
AC007182.2	0.003531844	0.782549529	0.457	0.284	1	Pancreatic	AC007182.2
RPS10P5.1	0.003535053	0.917607115	0.4	0.233	1	Pancreatic	RPS10P5
RPS26P47	0.003583056	0.683485401	0.429	0.242	1	Pancreatic	RPS26P47
TAPBP.1	0.003596028	-0.452467671	0.329	0.531	1	Pancreatic	TAPBP
SLC20A1.1	0.003685477	-1.340050113	0.057	0.211	1	Pancreatic	SLC20A1
EIF5AP2	0.003700471	-1.084599403	0.129	0.301	1	Pancreatic	EIF5AP2
RPL12P35	0.003709886	0.961786564	0.243	0.11	1	Pancreatic	RPL12P35
FUT2	0.003728394	-3.079814341	0	0.11	1	Pancreatic	FUT2
EMILIN1.1	0.003769256	-1.076761017	0.086	0.25	1	Pancreatic	EMILIN1
THBS2.1	0.003789888	-1.79650754	0.057	0.202	1	Pancreatic	THBS2
GABRP.1	0.003790063	-2.762074043	0.014	0.135	1	Pancreatic	GABRP
PML.1	0.003802082	-2.062940522	0.043	0.18	1	Pancreatic	PML
RAB20	0.003814426	2.346450414	0.071	0.014	1	Pancreatic	RAB20
KRT18P20	0.003842964	-2.511530581	0.014	0.135	1	Pancreatic	KRT18P20
NEURL1	0.003936742	2.124057993	0.071	0.014	1	Pancreatic	NEURL1
CRIP2.1	0.004061159	-0.968591295	0.186	0.368	1	Pancreatic	CRIP2
TNS4.1	0.004070278	-1.706660922	0.029	0.16	1	Pancreatic	TNS4
AC116533.1	0.004112009	0.662634526	0.471	0.301	1	Pancreatic	AC116533.1
IER2	0.004136518	-1.221234095	0.129	0.298	1	Pancreatic	IER2
LOXL2.1	0.00415615	-1.870780302	0.043	0.18	1	Pancreatic	LOXL2
CLDN2.1	0.004156527	0.583626652	0.614	0.43	1	Pancreatic	CLDN2
AC016638.1	0.004227507	0.84575683	0.443	0.287	1	Pancreatic	AC016638.1
SQSTM1.1	0.004231208	-0.710133114	0.171	0.36	1	Pancreatic	SQSTM1
GPRC5C	0.004232006	-1.886210343	0.057	0.197	1	Pancreatic	GPRC5C
CCDC85B	0.004256255	-0.828808032	0.243	0.424	1	Pancreatic	CCDC85B
TMEM181	0.004264839	-3.238512087	0	0.107	1	Pancreatic	TMEM181
RBCK1.1	0.004276984	-1.073088477	0.057	0.208	1	Pancreatic	RBCK1
LINC02227	0.004291318	-0.723938914	0.143	0.331	1	Pancreatic	LINC02227
RPL36A	0.004295458	0.775293713	0.4	0.236	1	Pancreatic	RPL36A
LRP10	0.00430609	-0.680349645	0.143	0.315	1	Pancreatic	LRP10
EHD4	0.004322894	-2.803296705	0.014	0.132	1	Pancreatic	EHD4
COL6A1.1	0.004346112	-1.870780302	0.057	0.197	1	Pancreatic	COL6A1
CD99	0.004358602	-1.633371704	0.114	0.264	1	Pancreatic	CD99
NUPR1	0.004363065	-2.372367833	0.029	0.154	1	Pancreatic	NUPR1
MGST3	0.00437042	1.60948482	0.143	0.051	1	Pancreatic	MGST3
RPS26P11	0.004373322	0.846021424	0.414	0.242	1	Pancreatic	RPS26P11
HSPA1B.1	0.00439258	-2.4864396	0.014	0.132	1	Pancreatic	HSPA1B
PLCD3.1	0.004392864	-2.460904508	0.014	0.132	1	Pancreatic	PLCD3
KRT18P1.1	0.004402081	-2.4349093	0.014	0.132	1	Pancreatic	KRT18P1
SLC22A18	0.004415274	-1.999324423	0.014	0.135	1	Pancreatic	SLC22A18
SERPINH1.1	0.004458813	-1.305626283	0.129	0.295	1	Pancreatic	SERPINH1
ELOBP1.1	0.004463454	-1.875942007	0.014	0.135	1	Pancreatic	ELOBP1
TNKS1BP1.1	0.004478023	-1.920336127	0.029	0.157	1	Pancreatic	TNKS1BP1
AL079342.1.1	0.004581357	-0.727550167	0.357	0.539	1	Pancreatic	AL079342.1
LGALS9	0.004625408	-1.989832974	0.043	0.177	1	Pancreatic	LGALS9
IER3.1	0.004628309	-0.610787266	0.657	0.787	1	Pancreatic	IER3
IGHG3	0.004691037	1.29200263	0.186	0.079	1	Pancreatic	IGHG3
RPL7AP53	0.004692452	0.808793628	0.371	0.205	1	Pancreatic	RPL7AP53
AQP5	0.004742363	-1.305626283	0.129	0.292	1	Pancreatic	AQP5
COX6B1.1	0.004762515	-0.797595956	0.214	0.396	1	Pancreatic	COX6B1
JPT1.1	0.004787134	-1.601082166	0.057	0.199	1	Pancreatic	JPT1
RPL37	0.004837697	0.372655484	0.829	0.694	1	Pancreatic	RPL37
TIMM13.1	0.004863873	-1.090954898	0.186	0.351	1	Pancreatic	TIMM13
ELOB.1	0.00487026	-1.343865087	0.129	0.284	1	Pancreatic	ELOB
ATG101	0.004887399	-2.901477099	0	0.104	1	Pancreatic	ATG101
RPL31P2.1	0.004973978	1.036110293	0.286	0.149	1	Pancreatic	RPL31P2
CNPY3	0.004985943	-2.511530581	0.014	0.129	1	Pancreatic	CNPY3
RCN1	0.00501922	-2.4349093	0.014	0.129	1	Pancreatic	RCN1
PFN1.1	0.005048166	-0.376461644	0.943	0.986	1	Pancreatic	PFN1
NR4A1	0.005062049	-0.858664016	0.171	0.348	1	Pancreatic	NR4A1
RAB11FIP1	0.005075041	-1.61702371	0.043	0.177	1	Pancreatic	RAB11FIP1
LRRC32.1	0.005160287	-2.112981205	0.043	0.171	1	Pancreatic	LRRC32
CAPN8.1	0.005169582	-1.201986211	0.071	0.222	1	Pancreatic	CAPN8
CLTA.1	0.005178501	-1.182802654	0.1	0.258	1	Pancreatic	CLTA
MAP2K3.1	0.005183024	-0.718505028	0.143	0.32	1	Pancreatic	MAP2K3
ITGA3.1	0.005184595	-0.778245333	0.143	0.317	1	Pancreatic	ITGA3
AL513043.1	0.005207825	1.761487913	0.1	0.028	1	Pancreatic	AL513043.1
RPS15AP11.1	0.005299371	0.656790535	0.371	0.208	1	Pancreatic	RPS15AP11
RHBDD2	0.00533954	-1.137365363	0.143	0.303	1	Pancreatic	RHBDD2
PSMD2.1	0.00542139	-1.149975412	0.143	0.306	1	Pancreatic	PSMD2
NECTIN2.1	0.00550444	-1.011101591	0.171	0.34	1	Pancreatic	NECTIN2
ZDHHC9	0.005516472	-3.011101591	0	0.101	1	Pancreatic	ZDHHC9
REEP3.1	0.005520374	-3.045867009	0	0.101	1	Pancreatic	REEP3
HSPG2.1	0.005522876	-0.777378173	0.414	0.576	1	Pancreatic	HSPG2
RDH11	0.005527182	-3.145402682	0	0.101	1	Pancreatic	RDH11
MT.ND4L	0.005527457	-3.112981205	0	0.101	1	Pancreatic	MT.ND4L
SORBS3.1	0.005538748	-1.532695191	0.057	0.197	1	Pancreatic	SORBS3
RPL7AP30	0.00554601	1.230973197	0.214	0.098	1	Pancreatic	RPL7AP30
ACTN1.1	0.005577434	-1.112981205	0.171	0.34	1	Pancreatic	ACTN1
CARM1	0.00564031	-2.045867009	0.014	0.129	1	Pancreatic	CARM1
EHD1.1	0.005680655	-1.668499927	0.057	0.194	1	Pancreatic	EHD1
KRT18P17.1	0.005688723	-1.311761069	0.086	0.233	1	Pancreatic	KRT18P17
KRT18P3.1	0.005720608	-2.408437088	0.014	0.126	1	Pancreatic	KRT18P3
MFSD2B.1	0.005732953	-2.381470041	0.014	0.126	1	Pancreatic	MFSD2B
AC013787.1	0.005899405	1.304630238	0.186	0.079	1	Pancreatic	AC013787.1
AC010733.1.1	0.005962255	0.648859058	0.586	0.441	1	Pancreatic	AC010733.1
GPX1.1	0.005984927	-1.065363184	0.129	0.292	1	Pancreatic	GPX1
ITGA5.1	0.006006351	-1.297405776	0.057	0.197	1	Pancreatic	ITGA5
SH3BGRL3.1	0.006053751	-0.813726611	0.3	0.483	1	Pancreatic	SH3BGRL3
AL136454.1.1	0.00612244	0.788454961	0.371	0.216	1	Pancreatic	AL136454.1
AC090602.1.1	0.006163463	0.924217413	0.286	0.149	1	Pancreatic	AC090602.1
RPS4XP16	0.006197505	0.892732447	0.286	0.149	1	Pancreatic	RPS4XP16
ITGA2	0.00626871	-2.901477099	0	0.098	1	Pancreatic	ITGA2
PLK3.1	0.006285708	-3.079814341	0	0.098	1	Pancreatic	PLK3
NADSYN1	0.006285798	-3.112981205	0	0.098	1	Pancreatic	NADSYN1
AC009220.1.1	0.006428203	0.595129527	0.371	0.211	1	Pancreatic	AC009220.1
FOSL2	0.006458589	-1.446107506	0.071	0.211	1	Pancreatic	FOSL2
LTBP4	0.006472489	-2.460904508	0.014	0.124	1	Pancreatic	LTBP4
AKR1B1	0.006490718	2.176525413	0.086	0.022	1	Pancreatic	AKR1B1
RRAS.1	0.006509005	-1.045867009	0.1	0.258	1	Pancreatic	RRAS
TSPO.1	0.006550352	-0.385353475	0.243	0.458	1	Pancreatic	TSPO
ZFP36.1	0.006643464	-1.353989304	0.071	0.213	1	Pancreatic	ZFP36
RABAC1.1	0.0067072	-0.893015521	0.143	0.315	1	Pancreatic	RABAC1
DNM2.1	0.006712103	-1.79650754	0.071	0.205	1	Pancreatic	DNM2
PFKP	0.006767738	-1.697943705	0.029	0.149	1	Pancreatic	PFKP
TFF3.1	0.006770275	-0.752039449	0.229	0.407	1	Pancreatic	TFF3
AC087477.1.1	0.006909155	1.185985742	0.2	0.09	1	Pancreatic	AC087477.1
PIM3	0.00704037	-0.841853117	0.2	0.368	1	Pancreatic	PIM3
TMEM54	0.007099843	-0.460904508	0.057	0.202	1	Pancreatic	TMEM54
MAP2K2.1	0.007124976	-0.567293853	0.186	0.379	1	Pancreatic	MAP2K2
PRDX1	0.007148822	-1.004046833	0.2	0.357	1	Pancreatic	PRDX1
OSBPL2	0.007160752	-3.177111542	0	0.096	1	Pancreatic	OSBPL2
MYH11.1	0.00716806	-3.381470041	0	0.096	1	Pancreatic	MYH11
COL12A1.1	0.007200279	-2.782832603	0.014	0.121	1	Pancreatic	COL12A1
KLK10.1	0.007284707	-2.090954898	0.014	0.124	1	Pancreatic	KLK10
CAPN5	0.007308463	-1.79105311	0.057	0.185	1	Pancreatic	CAPN5
RPL7P6	0.007350235	0.503690156	0.514	0.337	1	Pancreatic	RPL7P6
CEBPB	0.00735454	-1.177111542	0.1	0.244	1	Pancreatic	CEBPB
INPPL1.1	0.007395199	-1.4349093	0.057	0.191	1	Pancreatic	INPPL1
RPS4XP6	0.007524652	1.25334101	0.186	0.081	1	Pancreatic	RPS4XP6
NDUFA13.1	0.007637211	-0.934835696	0.171	0.331	1	Pancreatic	NDUFA13
BCR.1	0.007688176	-1.297405776	0.043	0.171	1	Pancreatic	BCR
EIF3G	0.007701573	-1.01429693	0.086	0.236	1	Pancreatic	EIF3G
AES	0.007733239	-0.764580898	0.214	0.393	1	Pancreatic	AES
AL954705.1	0.007995597	0.872519226	0.243	0.118	1	Pancreatic	AL954705.1
LAMB2.1	0.008060194	-1.560440182	0.086	0.219	1	Pancreatic	LAMB2
S100A4.1	0.008108856	-1.273445877	0.129	0.284	1	Pancreatic	S100A4
LLGL2.1	0.008115327	-1.177111542	0.086	0.23	1	Pancreatic	LLGL2
CFL1P1	0.00813498	-1.278040451	0.057	0.188	1	Pancreatic	CFL1P1
WNT7B.1	0.00813938	-3.145402682	0	0.093	1	Pancreatic	WNT7B
GJB3.1	0.008169742	-2.741012427	0	0.093	1	Pancreatic	GJB3
AL121612.1.1	0.008239134	0.789232904	0.357	0.211	1	Pancreatic	AL121612.1
ERF	0.008265718	-1.560440182	0.043	0.166	1	Pancreatic	ERF
FLOT1	0.008299931	-1.762074043	0.043	0.163	1	Pancreatic	FLOT1
HSP90AA1.1	0.008304868	-1.36975662	0.071	0.205	1	Pancreatic	HSP90AA1
ZRANB1	0.008332844	2.346450414	0.071	0.017	1	Pancreatic	ZRANB1
AP2M1.1	0.008339589	-0.924403496	0.214	0.379	1	Pancreatic	AP2M1
TUBA1C	0.00840513	-1.151800454	0.086	0.228	1	Pancreatic	TUBA1C
CNOT11	0.00840916	-2.4349093	0.014	0.118	1	Pancreatic	CNOT11
DYNLRB1	0.008418648	-1.079814341	0.114	0.261	1	Pancreatic	DYNLRB1
UBC	0.008426223	-0.621071962	0.686	0.753	1	Pancreatic	UBC
DDAH2	0.008428844	-2.353989304	0.014	0.118	1	Pancreatic	DDAH2
AC078817.1.1	0.008450617	0.796253331	0.314	0.177	1	Pancreatic	AC078817.1
PCSK7	0.008455946	-2.238512087	0.029	0.14	1	Pancreatic	PCSK7
TGFB1I1.1	0.008458862	-1.481368611	0.043	0.166	1	Pancreatic	TGFB1I1
MIR6087.1	0.008492448	-1.347810729	0.129	0.281	1	Pancreatic	MIR6087
TPM2.1	0.008507319	-1.189602486	0.086	0.228	1	Pancreatic	TPM2
CYSTM1.1	0.008561915	-1.305626283	0.057	0.188	1	Pancreatic	CYSTM1
AC004448.2	0.008626909	0.672678646	0.443	0.284	1	Pancreatic	AC004448.2
GDPD5	0.008627875	2.124057993	0.071	0.017	1	Pancreatic	GDPD5
TMEM57	0.008627875	2.124057993	0.071	0.017	1	Pancreatic	TMEM57
ADI1	0.008661024	-1.697943705	0.029	0.143	1	Pancreatic	ADI1
SCAMP4	0.008725286	-1.016119665	0.043	0.166	1	Pancreatic	SCAMP4
PLP2.1	0.008730464	-1.184064303	0.071	0.211	1	Pancreatic	PLP2
RPS7P1	0.008891047	0.965360247	0.371	0.244	1	Pancreatic	RPS7P1
AC091167.1.1	0.008929395	0.805882033	0.271	0.14	1	Pancreatic	AC091167.1
RPL12P41	0.009006095	1.646010696	0.1	0.031	1	Pancreatic	RPL12P41
CD276.1	0.00904133	-1.957330334	0.043	0.16	1	Pancreatic	CD276
ALDH3B1.1	0.009094688	-1.053480193	0.057	0.191	1	Pancreatic	ALDH3B1
GMDS	0.009249391	-3.011101591	0	0.09	1	Pancreatic	GMDS
CTTN	0.009330065	-1.623175937	0.057	0.183	1	Pancreatic	CTTN
RPS27AP11.1	0.009426376	0.506230858	0.343	0.188	1	Pancreatic	RPS27AP11
NUCKS1	0.009439885	-1.460904508	0.057	0.183	1	Pancreatic	NUCKS1
CYTOR.1	0.009456778	-1.528018704	0.057	0.183	1	Pancreatic	CYTOR
SUPT6H.1	0.00951904	-0.956112356	0.114	0.264	1	Pancreatic	SUPT6H
FGFR3	0.009561959	0.892732447	0.257	0.132	1	Pancreatic	FGFR3
MIDN	0.009572742	-0.623175937	0.229	0.404	1	Pancreatic	MIDN
ABCC8	0.00959054	2.60948482	0.057	0.011	1	Pancreatic	ABCC8
AC013275.1	0.00959054	3.194447321	0.057	0.011	1	Pancreatic	AC013275.1
AC099518.5	0.00959054	2.831877241	0.057	0.011	1	Pancreatic	AC099518.5
KRT18P67.1	0.009644085	-1.623175937	0.014	0.118	1	Pancreatic	KRT18P67
PHYKPL	0.009657578	-2.26825943	0.014	0.115	1	Pancreatic	PHYKPL
RPL36AP39	0.00966276	1.557954519	0.129	0.048	1	Pancreatic	RPL36AP39
FBL.1	0.009758818	-0.805552679	0.157	0.312	1	Pancreatic	FBL
[truncated: 1,769 more rows]
