# Supplementary material for: transFusion: a novel comprehensive platform for integration analysis of single-cell and spatial transcriptomics
Source: Bioinformatics. 2026 Feb 5;42(2):btag059. doi: 10.1093/bioinformatics/btag059 (PMC12930851; doi:10.1093/bioinformatics/btag059)
Supplement: btag059_Supplementary_Data [file btag059_supplementary_data.zip › Supplementary Tables/Supplementary Table S3.csv]

Table S3. Estimated cell-type composition per spot in PDAC tissue using CARD
	Acinar_cells	Cancer_clone_A	Cancer_clone_B	Ductal_APOL1_high-hypoxic	Ductal_CRISP3_high-centroacinar_like	Ductal_MHC_Class_II	Ductal_terminal_ductal_like	Endocrine_cells	Endothelial_cells	Fibroblasts	Macrophages_A	Macrophages_B	Mast_cells	mDCs_A	mDCs_B	Monocytes	pDCs	RBCs	T_cells_&_NK_cells	Tuft_cells
10x13	1.13E-07	2.97E-07	6.10E-05	2.11E-05	0.968406538	0.007843	0.021897829	3.49E-11	6.02E-11	7.91E-06	3.24E-05	2.71E-06	2.93E-11	0.000937615	0.000782659	1.08E-06	4.61E-11	2.68E-06	8.51E-12	3.07E-06
10x14	0.055165102	0.005306858	0.001038588	2.06E-06	0.518145515	0.000498877	0.263091197	8.13E-11	0.003595185	0.068318842	0.00622356	0.078033897	6.16E-09	1.30E-05	0.000563297	1.02E-06	2.20E-07	2.72E-06	1.45E-10	1.05E-08
10x15	0.000389246	8.41E-05	0.070779211	0.00018578	0.384574253	0.018724653	0.384641113	3.74E-11	0.000145076	0.028021328	0.025893942	0.003542367	5.81E-10	0.031098191	0.051857228	5.18E-05	1.90E-06	9.85E-06	2.92E-08	1.33E-10
10x16	0.001007949	1.40E-09	1.56E-05	1.24E-07	0.36837917	0.000690418	0.588563844	7.94E-12	3.63E-06	0.031779141	1.46E-06	8.12E-08	1.21E-09	0.004183212	0.005368889	2.62E-08	5.76E-06	2.48E-14	7.17E-07	1.04E-11
10x17	0.063393753	0.002510491	0.050191444	0.00013989	0.221243969	0.01321784	0.536753958	1.17E-06	0.00068954	0.065062233	0.000360675	0.00037905	1.40E-09	0.000139294	0.045699615	0.000203555	5.79E-07	4.61E-07	4.89E-07	1.20E-05
10x19	0.013346513	0.001093504	0.033350735	0.000241936	0.695768182	0.01616912	0.106080353	0.000331521	0.029667255	0.044392054	0.000628943	0.026838686	3.35E-07	0.021500233	0.008221314	0.000162174	0.001859163	1.48E-05	0.000175635	0.000157501
10x20	0.001309477	0.027604497	0.065039725	0.032664234	0.486956679	0.118882454	0.254950115	0.001464576	5.70E-07	3.94E-05	0.005093164	0.005241011	1.36E-11	3.38E-05	0.000694701	8.89E-06	4.45E-07	1.58E-05	6.77E-11	3.87E-07
10x24	0.001255167	0.000420793	0.005033063	0.000586792	0.622470796	0.08904683	0.004101053	0.00120485	0.101572335	0.033323876	0.01514152	0.004766875	6.02E-08	0.008928252	0.079572845	0.032035035	0.000284097	5.18E-05	6.95E-05	0.000134527
10x25	3.84E-09	5.43E-05	0.018134537	0.002292879	0.68659654	0.017964999	0.021144889	1.70E-07	0.059786838	0.101693858	0.014694837	0.020719963	1.12E-11	9.72E-05	0.056556816	0.000259599	2.41E-06	5.88E-08	6.86E-09	1.21E-07
10x26	1.98E-06	6.17E-06	0.001963706	8.09E-06	0.741926622	0.013843265	0.030695123	3.91E-08	0.004014843	0.067690492	0.006920867	0.130653237	2.51E-12	1.26E-05	0.002256374	2.20E-06	1.67E-09	2.58E-10	6.62E-13	4.35E-06
10x27	3.32E-06	5.34E-08	1.65E-05	4.08E-07	0.893954036	0.00480074	0.054424527	3.73E-17	5.35E-07	0.00787181	3.05E-07	2.29E-07	2.22E-12	2.45E-05	0.038902747	2.06E-07	2.41E-09	6.62E-10	5.42E-13	2.09E-09
10x28	5.57E-05	6.87E-07	0.000226153	1.31E-06	0.941517666	0.007777948	1.36E-05	1.16E-09	0.000368743	0.011213926	1.43E-05	0.015096985	5.60E-08	9.96E-05	0.008829302	0.014783922	5.15E-08	7.97E-08	6.51E-10	1.20E-08
10x29	0.136246838	0.04574997	0.000224303	0.002885507	0.374466963	0.013868541	0.033330688	5.78E-10	0.031248967	0.089962043	0.037600838	0.008541248	3.56E-14	0.000532187	0.11137132	0.000983324	8.64E-07	3.36E-07	1.08E-07	0.112985954
10x30	1.92E-09	3.34E-10	0.001660952	5.52E-07	0.746052991	0.002310488	0.185957365	3.86E-25	2.43E-09	0.04268628	1.46E-06	0.021328091	7.62E-22	7.72E-07	1.02E-06	2.06E-08	6.49E-16	1.19E-11	2.75E-17	4.39E-11
10x31	0.03475336	0.00034463	0.074967438	0.001557513	0.365194917	0.214574106	0.180433108	1.61E-05	0.023467002	0.012815266	3.07E-12	0.091866319	1.92E-06	1.21E-09	3.57E-13	1.04E-10	3.25E-11	5.45E-06	9.50E-14	2.82E-06
10x32	0.097180848	0.156207707	0.278947431	5.82E-06	0.240093103	0.030581155	0.002147207	2.95E-14	0.001050892	0.113168488	5.58E-06	0.001054286	3.26E-08	2.02E-07	0.001249275	0.078238479	6.84E-11	6.95E-05	5.84E-11	1.58E-10
10x33	1.77E-07	0.016792601	0.118338642	0.000353896	0.144372947	0.011370359	0.471680156	1.64E-11	0.104313239	0.097800246	4.82E-06	1.17E-05	3.11E-17	6.76E-05	0.034892165	7.07E-13	1.76E-08	4.29E-07	1.20E-11	1.07E-06
11x11	0.038189282	1.41E-05	0.000108386	4.87E-07	0.40282725	0.001713308	0.048530664	1.81E-06	0.0972178	0.280747477	0.013304054	0.007498262	4.98E-13	0.00344596	0.105784603	0.000415569	1.12E-05	0.000150682	1.36E-05	2.55E-05
11x13	0.107174513	2.52E-05	1.91E-05	9.13E-07	0.455158991	0.001466604	0.360208787	6.61E-10	0.002725902	0.072468569	6.31E-06	2.59E-05	1.54E-11	0.000266573	0.00044564	3.69E-06	1.11E-07	3.20E-06	5.82E-08	2.43E-09
11x14	0.006580411	0.000182095	0.054094855	0.000170717	0.489712993	0.009030234	0.306499267	2.93E-09	0.047144948	0.079109292	4.24E-06	5.29E-06	3.46E-12	0.006880384	9.50E-05	3.18E-06	0.000480642	1.32E-06	2.60E-10	5.16E-06
11x15	0.118492227	1.64E-06	0.007437719	3.68E-05	0.252318118	0.001194008	0.483852921	3.70E-10	0.001993683	0.074613925	6.73E-06	0.014843411	2.31E-15	1.71E-08	6.01E-08	0.045208015	1.12E-13	4.80E-10	4.89E-11	6.81E-07
11x16	0.091584399	2.55E-06	0.002690208	5.30E-07	0.330460494	0.002913487	0.486635555	1.84E-10	1.61E-05	0.064281061	0.000237195	0.004021874	8.30E-08	0.003297745	0.013085232	5.57E-09	4.76E-07	0.000773012	4.88E-09	2.18E-10
11x17	1.55E-05	1.66E-10	1.50E-08	8.25E-10	0.71073811	0.000275917	0.264829013	1.37E-07	1.74E-07	0.011486428	0.011598471	4.88E-05	6.13E-13	1.10E-06	0.001004916	1.29E-06	2.69E-08	6.87E-11	1.24E-10	8.33E-08
11x19	2.79E-07	5.36E-07	1.40E-05	1.27E-06	0.428847992	0.00089244	0.570212938	1.10E-12	2.32E-09	2.26E-06	2.72E-08	2.82E-05	5.94E-15	2.20E-09	2.91E-09	9.92E-10	5.91E-13	5.11E-09	1.05E-13	1.07E-07
11x21	1.95E-06	9.97E-06	0.002096179	3.56E-05	0.784670733	0.023160346	0.145833682	3.08E-08	1.59E-05	0.013959241	0.000539579	0.008895081	9.85E-09	0.002432735	0.015324065	0.00180517	0.001217858	5.97E-07	1.21E-06	1.94E-08
11x22	4.00E-10	1.80E-06	0.002515185	4.29E-06	0.711610612	0.005785648	0.068478741	2.02E-11	0.008770712	0.070692254	0.008312361	0.000532225	7.86E-11	0.003005882	0.117865855	0.002408157	3.11E-06	7.69E-08	3.20E-09	1.31E-05
11x23	0.000783304	6.88E-05	0.000106397	1.77E-05	0.777150577	0.065111381	0.106091125	3.61E-09	0.000113782	0.007256445	0.000219587	0.001345411	3.17E-12	8.91E-05	0.021435905	0.020199752	4.51E-09	2.36E-08	4.14E-11	1.07E-05
11x24	0.036250068	0.021939761	0.169230128	0.002363544	0.551080119	0.026725262	0.046673059	4.22E-09	0.024993745	0.054997834	0.00574701	3.86E-05	6.53E-15	0.014771791	0.044569813	4.49E-09	0.000535135	2.13E-05	3.49E-06	5.94E-05
11x25	5.33E-06	0.000940949	0.081873895	0.024964583	0.424236067	0.325846269	0.04288656	6.97E-15	6.39E-06	0.040295573	0.000864645	0.000489359	1.59E-11	0.00156966	4.02E-05	0.055726939	3.34E-06	0.000145	3.79E-10	0.000105244
11x26	0.067598459	0.000684955	0.000556066	3.63E-05	0.781631795	0.006437316	0.009320137	9.16E-14	0.000191818	0.049761549	6.06E-08	0.000358607	2.75E-08	0.000246201	3.81E-05	0.083052068	9.03E-07	5.95E-08	1.54E-05	7.01E-05
11x27	1.05E-05	7.34E-06	0.00038787	4.78E-06	0.876375503	0.00962172	0.009280376	6.51E-12	3.55E-05	0.029747669	4.37E-07	0.000462412	1.79E-11	4.20E-07	0.000293943	0.063087401	7.94E-09	3.21E-12	2.32E-10	0.010684094
11x28	5.77E-08	5.77E-11	6.49E-08	3.87E-08	0.9606739	0.005636744	0.000278748	9.00E-15	7.75E-08	0.003847731	2.65E-05	5.24E-05	8.94E-22	5.43E-06	0.003634198	0.025844074	1.09E-10	5.56E-08	9.92E-12	5.76E-09
11x29	7.44E-06	4.35E-09	3.31E-07	7.55E-09	0.884573118	0.001268452	0.003275161	3.13E-20	3.69E-07	0.063382785	1.48E-06	0.04396998	1.06E-17	3.56E-05	0.002195583	0.001289699	2.03E-13	3.83E-11	4.86E-16	8.60E-10
11x30	0.013909954	0.00036255	0.070585995	4.63E-06	0.634180824	0.017211089	0.170706114	8.91E-16	6.97E-08	0.059945541	0.003267535	0.006021808	2.32E-19	0.000137371	0.023665998	2.07E-07	5.55E-11	3.44E-08	1.56E-17	2.76E-07
11x31	1.82E-05	0.000711517	0.098574739	3.54E-05	0.646721136	0.011803477	0.008837989	9.75E-14	7.49E-05	0.144572722	0.00063436	0.000241554	1.06E-24	2.62E-05	0.087027543	2.16E-06	3.66E-11	1.84E-06	2.80E-17	0.000716309
11x32	4.56E-08	0.011668804	0.112623581	7.16E-05	0.720400545	0.019002435	0.053928702	4.76E-16	4.07E-06	0.081218135	1.09E-05	0.000639252	9.89E-20	0.000106163	5.31E-05	2.36E-07	9.58E-08	7.06E-08	1.26E-09	0.000272285
11x33	0.106525725	0.110122294	0.23026694	0.03906779	0.001711803	0.05738377	0.047099007	0.000126312	0.095237132	0.198705249	0.042344557	7.69E-05	5.97E-12	0.007376556	0.040950002	0.001853919	0.000552158	6.10E-05	4.70E-07	0.02053838
11x34	0.033472771	0.186276055	0.338688004	0.005060266	0.024080833	0.019511977	0.156891277	2.39E-07	3.87E-05	0.118785645	0.012270525	0.080186762	1.86E-12	0.001018921	0.023618121	1.03E-06	8.12E-07	3.50E-06	6.63E-09	9.46E-05
12x13	0.086903483	1.50E-06	0.00343952	4.32E-07	0.292828925	0.004570354	0.313492846	1.98E-08	0.017479118	0.241614414	6.02E-06	0.039406014	2.28E-22	1.52E-07	0.000257169	9.52E-10	2.20E-12	2.68E-08	3.93E-18	9.15E-11
12x14	3.06E-06	5.18E-05	0.044748362	6.45E-05	0.497770365	0.039648345	0.060316611	3.20E-07	0.077793137	0.144434795	1.97E-10	0.13512603	8.31E-15	1.44E-11	2.80E-14	2.87E-10	3.24E-08	4.16E-05	2.30E-08	9.56E-07
12x15	0.059660545	1.43E-07	2.10E-05	1.36E-08	0.085587317	9.88E-05	0.54696252	2.76E-10	2.33E-05	0.222485851	5.53E-05	0.08287979	5.50E-15	0.000580813	0.001616645	2.80E-05	8.57E-09	5.87E-09	1.69E-11	1.36E-10
12x16	0.159896089	2.69E-06	0.001153136	1.44E-05	0.536385513	0.017802063	0.182511301	1.27E-12	2.93E-06	0.087560311	1.65E-08	0.000287247	3.74E-15	2.03E-05	0.013399373	0.000955089	8.82E-11	1.56E-10	9.46E-13	9.52E-06
12x17	0.079165581	0.000552412	0.024026412	3.46E-05	0.371405449	0.015524696	0.400598218	7.04E-08	0.000898008	0.072127357	0.011401577	0.004412905	1.91E-13	0.000472559	0.019357092	8.76E-08	1.33E-05	9.62E-06	2.24E-10	8.47E-08
12x19	1.92E-05	0.000291553	0.003218358	1.45E-06	0.612193218	0.002942165	0.34030349	2.12E-13	9.71E-05	0.012712205	0.000160814	0.005411503	1.02E-11	0.000166613	0.000140356	0.022338565	1.06E-07	3.24E-06	4.39E-08	2.65E-08
12x20	0.001104432	0.000175536	0.011193089	0.000201319	0.592628253	0.020820144	0.37353744	2.10E-11	1.17E-06	0.000323991	3.01E-11	5.69E-08	3.54E-14	7.12E-06	8.85E-08	7.76E-11	2.29E-09	4.97E-07	4.79E-12	6.86E-06
12x21	8.43E-10	1.62E-10	4.12E-08	9.57E-10	0.976633817	0.000651508	0.022105832	2.71E-15	1.73E-13	3.64E-12	3.43E-10	4.81E-09	8.34E-20	3.56E-09	1.00E-08	0.00060878	4.39E-14	3.30E-10	2.89E-16	4.29E-10
12x22	0.008951841	3.01E-08	1.11E-07	1.39E-07	0.961181669	0.005414587	0.005235791	1.64E-13	6.23E-07	0.012851796	0.004192754	7.87E-05	1.34E-14	0.00064802	0.001355908	7.04E-05	5.03E-06	1.32E-07	1.21E-10	1.25E-05
12x23	1.76E-11	2.48E-05	0.004897742	8.49E-06	0.671547504	0.011707879	0.236441767	2.95E-12	0.001806473	0.048266664	0.014727906	2.40E-05	2.14E-12	0.000873989	0.009624248	4.82E-05	3.12E-07	6.32E-11	7.70E-11	1.57E-08
12x24	4.12E-07	0.033102416	0.079793454	0.000911675	0.560891023	0.096056846	0.137110736	0.000298196	0.014155425	0.072322955	0.000163221	1.13E-05	7.11E-16	8.40E-07	0.00010133	2.40E-08	3.84E-11	0.005078938	5.09E-13	1.17E-06
12x25	0.035960066	0.02411327	0.044689974	0.000384706	0.510486149	0.019615481	0.180857648	1.85E-06	0.080208474	0.05809819	1.18E-05	0.043610188	1.68E-13	0.001516593	0.000104831	5.91E-05	8.37E-06	0.000133103	0.000132583	7.63E-06
12x26	0.001308821	0.033742893	0.006380364	3.63E-05	0.602897436	0.0210045	0.000772325	2.84E-10	1.34E-05	0.094445458	1.72E-05	0.000147977	4.33E-09	0.073529724	2.68E-05	0.006929173	2.64E-05	0.000436514	4.21E-05	0.158242607
12x27	0.000309193	0.00017024	0.095542198	0.000331941	0.688089096	0.093817463	0.086296408	1.60E-10	2.12E-08	0.013013587	2.00E-08	7.61E-11	1.24E-15	0.002138881	0.020290946	2.32E-11	1.10E-09	1.23E-09	1.67E-11	2.50E-09
12x28	2.10E-08	1.94E-10	5.73E-07	5.49E-07	0.927071993	0.002432887	0.021383862	2.81E-20	4.27E-08	0.022874129	3.01E-07	3.49E-06	5.38E-23	0.000758683	0.025469957	9.02E-07	6.16E-11	2.98E-08	3.15E-15	2.58E-06
12x29	4.17E-06	0.00356293	0.163273051	0.00183552	0.572159895	0.046112168	0.036401663	3.07E-11	0.001437704	0.153265362	3.80E-09	0.003193443	1.38E-12	0.017322733	4.11E-05	3.63E-06	0.000693867	4.08E-05	3.15E-06	0.000648894
12x30	0.070193699	0.069979326	0.280383359	0.020648778	0.223983118	0.163490994	0.008819605	0.00605356	0.055135688	0.094016462	1.10E-12	7.87E-06	2.52E-15	2.90E-06	9.46E-11	9.47E-13	0.001868468	5.14E-06	1.37E-08	0.005411029
12x31	1.24E-12	5.32E-10	0.008566442	5.36E-08	0.800898857	5.06E-05	0.000234182	9.14E-19	0.007606061	0.002043787	0.033257086	0.146226189	3.55E-27	3.46E-06	0.00111323	1.14E-08	4.02E-09	4.55E-11	4.43E-18	4.61E-09
12x32	0.080036615	9.05E-05	0.09518952	4.19E-05	0.370898342	0.00239163	0.000514296	1.21E-07	0.076005291	0.325339605	2.33E-07	0.010392849	5.47E-13	0.000691783	0.032815141	1.35E-08	4.42E-08	0.000117366	5.17E-07	0.005474275
12x33	0.012693371	0.000491457	0.021865098	0.007122262	0.035338258	0.059227778	0.009432065	2.66E-07	0.211727799	0.322744004	0.000196935	0.299252148	1.08E-09	0.000140241	1.22E-05	7.26E-08	3.98E-10	8.35E-09	4.14E-09	0.019756016
12x34	0.006283259	0.103697867	0.098139824	0.007444566	0.017101757	0.027935582	0.136630511	4.44E-06	0.154318196	0.308412869	0.00519234	0.129985163	2.69E-08	0.000500169	0.002346934	8.41E-07	2.06E-06	3.32E-08	4.82E-06	0.001998742
13x13	0.26143908	0.011956599	0.022056174	0.000745576	0.163457513	0.011622981	0.006693191	0.01604159	0.074582985	0.222788244	0.052294312	0.023033692	1.93E-13	0.042085126	0.060135479	0.003347384	9.36E-05	4.78E-06	4.17E-05	0.027580006
13x14	0.101867575	0.001025456	0.000110969	1.05E-05	0.262958341	0.004726291	0.006349853	0.030080127	0.127594892	0.271091777	0.059978241	0.005593225	7.54E-10	0.014335724	0.112773604	1.14E-07	1.74E-05	3.59E-06	1.47E-06	0.001480865
13x15	0.144926662	0.006639625	0.03891395	0.002572476	0.278704556	0.057190825	0.009904301	0.00737519	0.142759087	0.18852467	0.005740663	4.04E-06	1.61E-11	0.002681792	0.110482051	9.05E-08	4.81E-08	0.003478922	1.05E-07	0.000100947
13x16	0.300152381	0.004162541	0.041762462	0.000140384	0.240534316	0.024319417	0.002014739	0.000255856	0.09413725	0.157420468	9.64E-05	0.017255874	1.33E-13	0.048917158	0.000109459	2.13E-09	7.54E-05	6.51E-05	0.000143467	0.068437392
13x17	0.284210655	0.034419815	0.000723922	8.47E-06	0.410241272	0.005966739	0.005851672	4.40E-05	0.062514425	0.089192065	0.012992295	0.041438959	5.05E-07	0.005265147	0.043633192	2.65E-06	0.000303588	2.30E-06	4.53E-05	0.003142997
13x19	0.000831046	2.55E-06	0.001873801	1.70E-05	0.592850271	0.000562654	0.341203356	3.96E-18	1.87E-09	0.029323401	6.08E-07	3.61E-08	2.73E-13	0.000133153	0.033201885	1.79E-09	2.72E-11	6.90E-10	4.26E-14	2.25E-07
13x20	1.46E-05	3.02E-08	1.97E-10	2.79E-09	0.687146917	0.000129548	0.299973375	1.26E-07	6.79E-08	0.004128714	0.00077782	0.000136328	2.97E-15	4.38E-06	0.007687806	9.75E-08	8.58E-09	1.08E-12	2.41E-08	1.48E-07
13x21	0.016747086	1.69E-08	4.28E-09	8.01E-10	0.865283047	0.000611565	0.087932446	6.79E-12	5.79E-07	0.02938391	7.51E-08	6.26E-07	2.66E-14	3.73E-06	3.58E-05	9.91E-07	6.38E-08	5.84E-09	1.56E-12	1.68E-10
13x22	2.63E-05	9.76E-12	2.56E-10	1.11E-09	0.951918354	0.002110299	0.014298774	4.79E-13	1.13E-08	0.012560491	1.14E-06	1.32E-07	2.84E-15	6.97E-05	0.019014826	8.08E-11	1.54E-10	6.06E-11	1.25E-10	9.19E-11
13x23	0.003832055	0.030504577	0.198596999	0.000835213	0.274853197	0.037446685	0.331512156	1.42E-10	0.000304556	0.121682871	1.36E-06	1.66E-05	1.97E-13	5.96E-05	0.000336696	1.07E-07	1.40E-05	3.31E-06	2.41E-08	1.59E-09
13x24	0.146319854	0.055353028	0.003399093	0.000250519	0.374376683	0.008778665	0.006577823	0.077272907	0.090717347	0.087576515	0.003947069	0.009989291	1.09E-15	0.001672308	0.096447678	2.60E-06	2.22E-06	3.14E-07	2.31E-06	0.037313773
13x25	0.0103922	8.27E-05	0.205999258	0.002094383	0.44890718	0.158977554	0.001299923	0.000125112	7.19E-06	0.036528598	0.020986643	0.003084918	6.03E-11	0.000294588	0.108704052	0.000149481	6.52E-08	9.35E-08	9.91E-12	0.00236611
13x26	0.006039221	0.063322776	0.120876486	0.001198036	0.095380661	0.207770365	0.220032859	0.018814112	0.054464376	0.009614367	0.197539354	1.45E-06	1.29E-10	0.000118793	0.004816136	1.09E-05	3.28E-09	8.14E-08	1.75E-13	4.28E-11
13x27	0.112374695	0.050513716	0.056897575	0.003006693	0.342088032	0.017539289	4.93E-08	0.035493213	0.000289071	0.067650384	7.37E-07	0.018139205	4.38E-08	0.001639068	0.000252824	0.044699853	0.020401315	4.07E-05	0.174253218	0.054720318
13x28	0.121063528	0.00077637	0.021548481	2.72E-05	0.511180178	0.005596917	0.133156079	2.21E-12	1.26E-06	0.081972719	0.00174012	2.64E-05	3.76E-10	0.00010768	0.122791887	6.11E-08	4.41E-16	3.26E-07	9.11E-14	1.08E-05
13x29	1.83E-08	0.393282648	0.049946669	5.44E-06	0.437704081	0.00123047	0.000692096	1.45E-12	0.000118485	1.43E-07	0.003378508	0.065579232	3.29E-11	3.56E-05	0.048026339	5.67E-09	1.95E-17	7.39E-08	8.64E-15	1.56E-07
13x30	0.001251378	0.141657888	0.33121867	0.015705795	8.93E-05	0.010831036	0.299178223	3.38E-13	0.031278304	0.119770738	0.013827971	0.021812997	8.16E-14	2.07E-05	0.013356637	4.86E-08	1.50E-10	6.64E-09	1.41E-16	2.70E-07
13x31	1.93E-08	0.26610708	0.32441393	0.010165876	8.61E-05	0.001928355	0.396527507	1.05E-14	6.03E-08	0.00076741	1.52E-11	9.57E-09	2.35E-10	3.84E-08	3.26E-08	3.54E-06	2.82E-09	1.60E-09	1.26E-10	3.79E-11
13x32	0.072598379	0.034889404	0.108511371	0.001439615	0.294193939	0.035800137	0.122970371	1.02E-09	0.058902245	0.138829021	0.00109906	0.130584178	4.39E-20	2.12E-06	0.000166374	9.54E-09	1.58E-09	1.77E-06	3.31E-11	1.20E-05
13x33	0.010050697	0.017316714	0.203629905	4.74E-05	0.249832188	0.039717985	0.008722833	7.66E-11	0.076743844	0.206818468	1.73E-06	0.187109192	1.40E-18	1.59E-08	8.69E-10	3.36E-08	1.53E-09	9.45E-07	2.27E-09	8.05E-06
13x34	0.001211229	2.51E-06	4.97E-05	3.73E-06	0.077964731	0.002163678	0.042845975	0.068621254	0.171165921	0.473682632	1.18E-06	0.161835493	2.02E-09	6.36E-07	6.68E-06	3.53E-12	1.70E-08	2.14E-10	1.18E-08	0.000444623
14x13	0.238937385	0.00234171	0.001850486	0.002094633	0.119248719	0.088474168	0.001589416	0.02151132	0.059092927	0.180171845	0.118943566	0.022323158	1.92E-12	0.00498411	0.098513976	2.40E-08	7.65E-08	8.22E-05	2.88E-07	0.039840028
14x14	0.233202412	0.006455495	0.028639853	0.002230599	0.176254576	0.093521909	0.003014598	0.015652569	0.097291864	0.17453058	0.01663851	0.002397669	6.05E-11	0.012300741	0.122217541	7.45E-10	7.22E-06	9.52E-05	3.36E-06	0.015545353
14x15	0.291612335	0.005410519	0.050483754	0.000353441	0.224087151	0.01106412	0.000995349	0.01272898	0.058426469	0.138721856	0.019706657	0.015554857	2.18E-09	0.01932523	0.07178645	6.96E-06	7.72E-06	0.000271156	9.91E-06	0.079447089
14x16	0.4422804	0.004537482	0.001461532	6.33E-05	0.248950021	0.00928842	0.001323412	0.00849282	0.089602485	0.053331735	0.002224876	0.001105741	6.17E-09	0.014880631	0.07992899	4.46E-06	3.67E-05	0.00028316	9.18E-05	0.042112074
14x17	0.180394235	2.62E-05	6.03E-05	2.94E-06	0.513164873	0.003921991	0.00022168	0.000740554	0.045211479	0.120506687	0.008800509	0.038521552	6.05E-11	0.009228185	0.078937735	1.54E-05	9.94E-06	1.00E-05	4.09E-07	0.000225291
14x18	0.029086371	4.64E-05	0.00062549	6.70E-07	0.737071948	0.006128673	0.000363969	3.85E-06	0.036913786	0.087237527	1.73E-05	4.66E-05	4.56E-11	0.009934056	0.091416468	2.60E-06	9.11E-06	9.68E-06	8.67E-08	0.00108546
14x19	0.170784356	0.001021031	0.111485195	0.000237198	0.499538294	0.007162819	0.051184886	2.17E-05	8.71E-05	0.067579544	5.59E-05	6.57E-05	6.93E-12	0.090646936	2.64E-05	5.31E-09	1.08E-07	5.88E-05	3.76E-06	4.03E-05
14x20	0.000281483	0.000117289	5.00E-05	6.29E-05	0.506046475	0.010527459	0.349074385	1.02E-06	1.29E-07	0.048040158	2.52E-05	0.082894965	6.80E-11	0.00096051	0.001918031	3.26E-09	2.00E-11	1.60E-10	1.08E-14	9.47E-09
14x21	0.00115328	2.42E-05	8.93E-05	2.86E-06	0.752754935	0.019113918	0.222495277	1.94E-13	1.40E-05	2.44E-10	0.0012779	0.002314135	1.43E-13	8.39E-05	0.00066124	1.34E-05	1.58E-06	3.62E-10	2.83E-13	1.20E-09
14x22	2.71E-05	0.030791516	0.058735949	1.78E-06	0.825774723	0.01303841	0.000518907	7.28E-15	0.000437835	0.024331144	0.006499972	0.012658841	5.63E-16	9.53E-05	0.026695429	1.93E-05	2.28E-08	4.90E-05	1.20E-14	0.000324706
14x23	0.056643943	3.11E-05	0.000218165	6.02E-07	0.543846078	0.013135548	0.009635009	9.64E-07	0.046869134	0.241115847	0.000123599	0.006190095	4.13E-12	0.000555227	0.081626376	4.86E-07	1.29E-06	5.66E-10	6.06E-06	4.97E-07
14x24	0.16319287	1.23E-07	0.000249591	1.91E-06	0.540140665	0.002187407	0.107333713	8.44E-10	9.58E-07	0.141585716	1.10E-05	6.47E-07	8.00E-10	0.01936809	0.025922139	6.40E-09	2.42E-06	7.74E-09	2.77E-06	6.50E-09
14x25	0.11838662	5.14E-05	0.051234015	2.07E-05	0.461085215	0.022303755	0.026410744	0.000459184	0.109455227	0.112379653	0.004278862	0.00183621	1.64E-13	0.000678908	0.088629313	5.03E-05	7.63E-12	2.73E-07	4.36E-10	0.002739608
14x26	0.037818522	0.142790492	0.011255998	0.00019275	0.389056286	0.007170309	0.004526144	0.000775801	0.144647724	0.088946504	0.001713384	1.15E-05	4.51E-09	0.004397616	0.026673628	9.89E-10	6.10E-06	0.007996221	1.21E-11	0.132020982
14x27	0.034633753	0.011205515	0.185123181	0.053619971	0.01140501	0.393149161	0.000940839	3.81E-05	0.000518427	0.17873729	0.05845455	0.030774212	0.040890139	1.64E-07	0.000360123	1.02E-11	8.68E-09	2.61E-11	1.49E-15	0.000149589
14x28	0.02208573	0.283756142	0.23328117	0.048482101	0.19562456	0.099016079	0.062996922	6.23E-13	3.47E-05	0.037900913	8.64E-06	0.000421986	3.64E-13	0.001697448	4.79E-05	0.014554942	3.43E-07	1.53E-07	8.83E-06	8.15E-05
14x29	0.055012621	0.256428092	0.334677598	0.266847349	0.001629386	0.028276934	0.052169312	6.92E-10	1.82E-08	0.004930686	3.79E-06	1.31E-07	3.06E-14	1.38E-05	7.01E-06	4.61E-09	4.50E-07	3.45E-08	7.45E-12	2.76E-06
14x30	0.003341217	0.194951325	0.376446653	0.132733421	0.001852077	0.109292288	0.157539533	1.15E-12	2.11E-06	0.023187853	2.08E-08	7.26E-05	1.42E-13	0.000102854	0.000475441	1.73E-08	1.55E-06	8.39E-07	1.60E-10	2.46E-07
14x31	0.008882599	0.404793826	0.239957553	0.011954861	0.008274178	0.0349465	0.182503355	2.14E-14	1.82E-08	0.10867199	8.30E-09	3.78E-07	1.20E-14	8.04E-09	3.58E-08	1.47E-05	4.56E-11	2.13E-08	8.53E-16	3.14E-09
14x32	0.161898759	0.259893479	0.245966816	0.008152797	0.001980016	0.007825651	0.246437181	2.30E-12	2.79E-09	0.067793737	7.47E-06	4.35E-07	2.67E-19	3.21E-06	5.67E-08	1.25E-14	1.01E-12	2.96E-08	3.89E-14	4.04E-05
14x33	0.08459569	0.388457799	0.109759624	0.001728824	0.003400233	0.021040969	0.063119939	2.09E-09	2.41E-05	0.317093413	4.26E-10	4.22E-14	9.03E-22	7.66E-06	0.010749229	5.30E-10	3.46E-07	3.97E-07	1.35E-14	2.18E-05
14x34	0.114333261	0.06678508	0.221116143	0.023268073	0.004617385	0.100128227	0.090793924	4.16E-10	0.043895868	0.278759046	0.003341418	0.052954967	1.43E-08	9.27E-07	4.05E-06	3.84E-10	9.99E-08	1.72E-08	4.31E-10	1.50E-06
15x13	0.20379013	0.001356457	0.041886037	0.000512491	0.211989669	0.059947988	0.000553548	0.002868034	0.043310111	0.156705037	0.069992855	0.08891998	1.40E-11	0.038288934	0.070727035	1.22E-07	2.75E-06	3.49E-05	7.50E-08	0.009113897
15x14	0.248837483	0.024751895	0.015486127	0.000750058	0.288100239	0.041552646	0.001300326	0.018987545	0.084306273	0.118140673	0.01839707	0.003778255	1.69E-13	0.00581448	0.123391671	6.19E-09	1.94E-06	0.000206733	6.59E-07	0.006195922
15x15	0.087890089	2.51E-06	4.03E-05	1.91E-05	0.634035975	0.016527221	0.000171636	0.000626444	0.029688056	0.104514549	0.003658437	0.013444179	4.30E-10	0.010453079	0.093492277	2.01E-05	1.63E-06	1.66E-05	4.40E-08	0.005397793
15x16	0.076003417	7.63E-05	0.002358256	2.29E-05	0.686533398	0.014365433	0.001373497	3.02E-06	0.032305119	0.092657418	0.003181078	0.013315133	3.68E-09	0.028655033	0.043766527	0.000259521	2.68E-05	0.000179306	5.29E-07	0.004917275
15x17	0.309328329	0.004843493	0.005954093	0.000345186	0.385012725	0.017854768	6.14E-05	0.005042658	0.026234921	0.096026908	0.004843355	0.004388372	6.85E-13	0.005856145	0.126750728	1.64E-07	2.34E-08	4.89E-05	1.03E-07	0.007407659
15x18	0.307618024	1.62E-06	0.011816267	1.19E-06	0.460484649	0.002225835	5.67E-05	2.14E-06	0.052654156	0.094665931	0.025612406	0.005649389	1.43E-13	0.001415264	0.037661487	7.84E-09	8.14E-08	7.25E-05	6.06E-10	6.24E-05
15x19	0.019168613	0.014592069	0.154527252	5.43E-05	0.580236705	0.005130271	0.032583447	4.52E-13	0.039043068	0.150884675	1.46E-09	5.37E-09	1.31E-14	0.00371861	5.94E-05	3.04E-09	1.47E-06	8.76E-08	9.87E-09	2.49E-08
15x20	0.138175328	1.66E-06	0.001119085	1.60E-05	0.577144474	0.001534417	0.189245053	4.41E-07	0.000150121	0.060697046	0.027747257	9.39E-05	3.91E-12	0.000124265	0.003576985	0.000370099	4.27E-07	3.40E-06	6.10E-12	1.60E-08
15x21	0.027105364	0.055996878	0.004483957	2.25E-06	0.802979129	0.000722753	0.011135836	9.77E-12	9.85E-05	0.072744453	0.002185856	0.017424601	6.58E-13	0.004851532	0.000226341	1.41E-06	3.81E-05	6.03E-07	1.90E-07	2.32E-06
15x22	6.50E-06	0.000121232	0.038381293	2.71E-06	0.619877456	0.003058643	0.237308983	2.78E-06	3.97E-07	0.075347041	0.0149724	0.01052433	6.71E-11	1.05E-05	0.000372797	3.89E-10	2.36E-09	1.29E-05	2.10E-12	2.66E-08
15x23	0.06712039	0.010132728	0.024793651	5.88E-05	0.501492368	0.037853047	0.146877692	5.93E-11	0.040157072	0.113772448	2.02E-07	0.050756622	5.58E-14	0.000287838	0.004525949	0.001976859	1.72E-06	9.93E-05	9.27E-08	9.33E-05
15x24	0.29812847	0.05798096	0.071752072	0.000546633	0.310427942	0.045957281	0.003206559	5.37E-06	0.000453147	0.071056382	7.32E-05	2.17E-06	3.09E-13	5.24E-05	0.079966454	2.70E-09	5.24E-06	8.84E-11	9.79E-07	0.060384789
15x25	0.149006652	0.000229565	0.074770633	0.000314661	0.417199196	0.069160078	0.000331825	0.002382149	0.055074537	0.092155853	0.000237427	0.045713852	2.52E-15	0.000518953	0.092634941	3.48E-07	1.07E-09	5.62E-06	2.00E-07	0.000263509
15x26	0.006152768	0.000866392	0.140754	0.000292508	0.384490814	0.029980211	0.233557557	0.000190931	0.095180208	0.056317704	1.84E-05	0.005445974	2.86E-07	0.045955856	0.000269376	2.93E-10	0.000372302	5.69E-05	9.78E-05	8.18E-10
15x27	0.082821835	0.074249617	0.229705305	0.001819957	0.359275305	0.007283247	0.014442888	1.76E-08	0.022897631	0.204864522	5.89E-06	0.000428302	6.08E-18	4.75E-05	6.46E-06	0.001293716	0.000857105	9.01E-09	1.95E-09	6.54E-07
15x28	0.000199748	0.303656389	0.004610357	0.000111995	0.490330489	0.001978517	2.88E-06	1.58E-25	4.45E-06	0.115377105	0.00354245	0.079946242	5.41E-18	1.69E-06	0.000229828	8.04E-07	3.73E-13	6.34E-06	2.79E-18	7.16E-07
15x29	0.000165887	0.140053235	0.381893822	0.177163873	0.000269598	0.065090178	0.216012443	2.13E-11	1.76E-06	0.00022215	0.016013942	6.70E-06	7.92E-15	1.91E-05	0.003085815	6.20E-13	6.01E-11	2.16E-08	2.38E-14	1.45E-06
15x30	0.05128399	0.231324901	0.343755808	0.050327885	0.001364337	0.008403185	0.215498355	5.63E-10	2.64E-06	0.097985285	8.73E-06	7.20E-06	9.77E-10	1.70E-05	1.89E-05	3.52E-07	3.81E-07	8.97E-09	2.38E-10	1.00E-06
15x31	0.027970075	0.317330699	0.380248372	0.001024464	0.005310221	0.005815515	0.203457924	7.85E-16	3.73E-09	0.058834588	3.29E-07	5.95E-08	1.56E-12	6.67E-07	5.44E-09	6.58E-09	1.49E-08	7.06E-06	7.84E-11	7.08E-11
15x32	0.081397711	0.364374872	0.193966577	0.004406085	0.00345391	0.008001894	0.141078706	3.78E-08	0.000427483	0.197665502	0.003099556	0.000175824	5.35E-10	0.000929889	0.000838819	0.000173387	3.38E-06	4.57E-06	8.37E-10	1.80E-06
15x33	0.146052166	0.251842864	0.222353517	0.000191437	0.068857963	0.020212434	0.086630935	2.31E-10	0.000291109	0.194785382	0.00014905	0.001944462	3.86E-11	0.005789322	0.000825311	2.80E-07	2.15E-06	5.65E-05	3.30E-09	1.51E-05
15x34	0.248760445	0.304279709	0.028066179	0.053336042	6.77E-07	0.001611674	0.119587171	0.000524825	1.09E-08	0.024324311	0.209950997	0.005294244	2.73E-06	3.50E-08	0.000247477	0.002196676	0.000482468	1.48E-12	1.26E-06	0.001333067
16x13	0.349954881	0.00113802	0.00432142	0.000628918	0.2087613	0.09724227	5.88E-05	0.002070933	0.0745732	0.099207232	0.009841418	0.00110848	5.51E-11	0.025484831	0.113431539	3.69E-09	2.29E-06	0.000174978	5.20E-08	0.01199948
16x14	0.253385909	0.016094817	0.009374725	0.002031598	0.280539007	0.044726097	0.000306813	0.006218018	0.100448242	0.103079388	0.037729606	0.01287632	1.13E-11	0.014093182	0.104532601	2.64E-07	2.61E-05	7.16E-05	6.44E-06	0.014459299
16x15	0.262027155	0.000235061	0.003042431	0.000123553	0.413608554	0.020408643	0.000689247	0.000245908	0.05679102	0.099521462	0.008066762	0.002147022	1.31E-13	0.011495289	0.11760599	0.000159915	2.99E-08	1.41E-05	1.94E-09	0.00381783
16x16	0.366807215	0.02083807	0.00403669	0.000163594	0.24231335	0.020074907	2.72E-05	0.066679623	0.044146438	0.078004059	0.00404342	0.012939362	4.75E-10	0.010518268	0.072781175	7.40E-05	0.001128258	0.000309593	0.000841858	0.054272971
16x17	0.410275268	0.001503514	0.006883922	0.000168139	0.224637398	0.033711287	2.93E-05	0.034111837	0.066979997	0.075192238	0.021464831	0.003120275	5.01E-10	0.007042909	0.095252508	4.02E-07	1.67E-06	0.000258893	4.66E-07	0.019365118
16x18	0.182650935	0.00563975	0.004178302	0.000188601	0.289309214	0.056119375	0.027806893	0.001834443	0.115830757	0.144929592	0.012414948	0.000310556	1.80E-11	0.030363346	0.115966006	0.000143813	0.000242305	3.00E-05	1.78E-05	0.012023297
16x19	0.002033241	0.104590604	0.012181152	0.000525942	0.504636698	0.0314384	0.000557511	6.19E-09	0.007306935	0.046902535	0.051217751	0.122104991	1.79E-12	0.038827565	0.02646283	4.93E-11	3.54E-08	3.82E-06	1.39E-07	0.051209848
16x20	6.03E-06	5.84E-05	0.001138027	2.58E-05	0.635866183	0.008893656	0.076383871	0.031931005	8.84E-05	0.158114567	0.029235397	0.001226133	0.000637335	1.76E-05	0.03646425	2.49E-12	5.39E-06	9.95E-08	6.79E-13	0.01990783
16x21	5.19E-08	0.116175078	0.134721536	0.003621824	0.615794112	0.030898578	0.025774795	6.14E-12	1.47E-05	0.002675773	4.07E-12	2.87E-08	2.85E-08	5.49E-09	7.06E-11	8.64E-08	0.070320016	3.07E-06	1.76E-07	1.24E-07
16x22	4.70E-10	8.21E-05	0.035040129	2.29E-05	0.234632967	0.002139666	0.667902907	1.10E-15	6.25E-07	0.027133561	1.51E-06	0.00061854	1.80E-13	2.14E-08	3.89E-05	0.032385814	9.07E-08	2.34E-07	5.58E-12	3.58E-08
16x23	0.049288111	0.000101669	0.072392373	0.001457288	0.500046883	0.094961407	0.087292348	1.43E-22	4.30E-06	0.122194259	4.97E-08	0.001260752	9.86E-24	0.000455624	0.0459305	0.024614349	1.72E-08	4.16E-09	4.58E-13	6.40E-08
16x24	1.19E-07	2.13E-05	0.013850714	8.01E-06	0.434991981	0.002774468	0.344898327	1.43E-08	0.004896901	0.167942548	5.55E-05	0.01948108	9.86E-09	0.00015021	0.010335307	0.000436388	8.87E-06	1.43E-09	6.89E-08	0.000148114
16x25	0.022199503	0.000129272	0.319951875	0.02096748	0.241647585	0.149451968	0.0108293	0.071429578	0.031545124	0.088617913	7.86E-09	5.68E-05	1.63E-07	0.041395723	6.25E-07	1.46E-10	1.60E-08	0.000192992	0.000149478	0.001434599
16x26	8.86E-08	3.70E-07	2.45E-06	1.64E-12	0.506963673	5.42E-05	0.182369114	3.97E-19	8.99E-05	0.160029312	7.06E-06	7.68E-06	2.22E-24	0.028559112	0.121917039	1.36E-11	3.65E-12	1.05E-14	1.43E-11	1.79E-12
16x27	0.055399521	0.028064188	0.02904726	2.13E-07	0.526515601	0.000503525	5.90E-05	6.00E-12	0.045837842	0.24120351	0.000148558	0.072283341	1.75E-08	1.93E-06	5.28E-06	0.000907551	6.42E-06	1.62E-05	8.08E-09	2.08E-08
16x28	0.009956686	0.143576903	0.004017135	0.010240326	0.233539763	0.013214282	0.001656395	0.184225217	0.061338457	0.05141559	5.09E-07	0.226880512	1.88E-13	0.001369867	5.12E-09	0.004389681	6.58E-06	1.90E-09	7.78E-06	0.054164307
16x30	0.070212749	0.201314663	0.241356744	0.016889998	0.002735355	0.01144239	0.320109086	1.08E-10	6.93E-05	0.135736822	4.46E-06	0.00011485	1.28E-13	6.67E-06	4.12E-06	3.46E-09	2.30E-07	1.02E-06	8.46E-12	1.49E-06
16x31	0.132630862	0.23986842	0.083303385	0.004312486	0.001257959	0.002276174	0.05358951	1.13E-05	0.014957949	0.430506276	0.009385641	0.005241521	2.18E-10	0.010207143	0.008801273	7.66E-05	6.51E-06	8.02E-07	1.19E-05	0.003554268
16x32	0.019508047	0.300096178	0.192297281	0.001377068	0.012280628	0.003991629	0.125033082	1.39E-06	0.013269512	0.297356443	0.000421833	2.23E-08	6.81E-12	0.007311042	0.026926591	5.95E-11	6.48E-08	9.82E-07	3.32E-09	0.000128203
16x33	0.007721927	0.314265565	0.283235616	0.000753691	0.002968666	0.004440603	0.165734823	6.88E-11	6.90E-06	0.220816377	1.81E-08	6.75E-07	2.05E-15	2.28E-09	4.43E-10	5.51E-05	7.65E-12	5.07E-08	3.06E-12	1.78E-14
16x34	0.034337902	0.466011173	0.297344804	0.014899655	3.86E-06	0.003882044	0.183477531	2.92E-08	2.47E-06	3.12E-05	3.93E-08	4.65E-07	1.68E-18	1.36E-06	2.06E-07	3.11E-13	4.97E-06	1.35E-08	1.38E-07	2.17E-06
17x13	0.239456891	0.055598343	0.018424611	0.002886401	0.254270316	0.044687706	0.002128544	1.24E-06	0.075903264	0.111112323	0.023724795	0.005985285	1.45E-14	0.021886147	0.108681244	1.90E-07	7.57E-06	0.000122732	0.000124071	0.03499833
17x14	0.305426857	0.000242919	0.002704395	0.00088069	0.302010936	0.068605322	7.17E-05	0.000196113	0.06867378	0.09001004	0.031269739	0.000247112	1.13E-12	0.027263628	0.08680399	6.35E-07	9.81E-07	0.000481435	6.74E-06	0.015103001
17x15	0.337197867	0.001541692	0.005398482	0.003022717	0.223177288	0.128100538	0.00063306	1.16E-05	0.032862565	0.110253406	0.001041587	0.035324077	3.66E-11	0.014072004	0.095181706	3.19E-08	1.06E-07	0.000139072	8.67E-09	0.01204219
17x16	0.255609505	0.000859606	0.058019822	0.001560933	0.373082455	0.043110783	0.000339173	0.000498261	0.066032922	0.056222803	0.018788511	0.016975858	1.77E-11	0.012883	0.076096057	1.13E-06	2.08E-06	0.000294402	4.23E-08	0.019622658
17x17	0.296621004	2.17E-06	0.000423578	2.58E-05	0.402434742	0.020453154	8.36E-06	0.005145377	0.022211112	0.090352188	0.00129757	0.001028108	1.47E-12	0.011451326	0.121741941	3.86E-08	4.04E-08	0.00011343	3.43E-10	0.026690034
17x18	0.294375295	0.000114816	0.009930674	0.000222916	0.344465207	0.080880931	2.29E-05	4.82E-06	0.007338193	0.0943266	0.001031212	0.002859573	7.91E-14	0.002473425	0.15538742	1.57E-07	1.35E-08	0.000111443	1.79E-08	0.00645437
17x19	0.045768535	3.61E-08	4.81E-06	1.39E-08	0.530036075	0.000157802	0.322145896	3.84E-05	5.90E-05	0.061373416	0.000116223	5.92E-05	5.01E-18	0.00055097	0.039684425	9.44E-08	9.88E-07	1.47E-10	2.86E-11	4.11E-06
17x20	6.92E-06	0.006711389	0.094845088	6.23E-05	0.163708816	0.001713568	0.590400028	1.63E-14	9.35E-05	0.083621238	0.025225064	0.002006494	1.22E-08	0.000399614	0.005665248	0.025495909	2.45E-05	2.03E-05	1.93E-09	1.31E-11
17x21	4.04E-09	5.07E-08	0.000244618	1.55E-06	0.246860959	0.002795519	0.708677963	2.43E-14	6.28E-10	0.016454223	1.68E-05	0.024942561	7.70E-17	2.71E-08	5.62E-06	4.99E-08	1.71E-17	3.87E-09	2.78E-17	1.14E-09
17x22	0.235517636	0.002834555	0.079714606	2.09E-05	0.41561396	0.019385785	0.099385938	1.55E-13	0.004084077	0.08910505	0.001722802	0.005553645	4.42E-13	0.001918061	0.04359776	2.00E-06	0.001030688	0.0004509	6.76E-08	6.15E-05
17x23	0.02322988	0.001770667	0.009897315	2.21E-07	0.64993448	0.000600589	0.047397386	1.92E-11	9.85E-08	0.096803863	1.38E-10	2.21E-06	3.81E-17	0.152306191	1.31E-07	1.97E-07	4.92E-15	0.00054156	8.55E-12	0.017515207
17x24	0.092811916	0.055944395	0.447796763	0.00036375	0.227238011	0.012012242	0.006587806	1.91E-09	0.046209922	0.096529881	0.00030353	4.77E-05	2.28E-15	0.002065218	0.000109576	5.97E-09	0.011328628	6.50E-06	5.86E-05	0.000585616
17x25	0.002222715	0.124189521	0.073356867	0.004692823	0.278077557	0.176979782	0.016918656	1.17E-10	3.02E-05	0.155125602	0.000660651	5.64E-06	2.40E-17	0.047301555	0.080490353	0.039947818	1.83E-08	2.59E-07	1.23E-13	1.49E-08
17x26	0.009731568	2.57E-05	0.257085538	0.000578302	0.326277043	0.028593089	0.228559988	2.02E-06	0.041568551	0.068892953	0.011512466	0.024986412	1.30E-11	1.18E-05	0.002173892	7.59E-08	1.00E-09	5.83E-07	1.54E-10	5.65E-09
17x28	0.204293342	5.57E-06	0.034062903	2.58E-06	0.104592833	0.00469086	0.342020864	1.40E-11	0.062150593	0.14961359	0.009765665	0.003398885	4.80E-10	0.049558617	0.034310945	4.52E-12	0.000118221	0.000338974	0.001075554	8.39E-11
17x29	0.003462067	0.138676838	0.389524038	0.02490438	8.52E-06	0.008332094	0.434972759	3.66E-15	1.41E-10	0.00011929	4.20E-12	9.62E-09	9.20E-21	1.86E-11	1.61E-12	7.26E-17	3.99E-13	3.92E-09	2.98E-20	5.71E-16
17x30	0.03750531	0.042562084	0.258162309	0.000667431	0.158540816	0.004380993	0.265455566	1.92E-06	0.008560918	0.118099751	7.11E-06	2.66E-07	6.17E-15	3.77E-05	0.000907165	0.105073949	6.74E-07	1.56E-05	1.29E-14	2.05E-05
17x31	0.089721796	0.205201646	0.221376442	0.000407263	0.007401042	0.008581226	0.285034606	1.88E-11	4.01E-05	0.18208556	4.78E-07	6.20E-07	8.40E-17	7.28E-06	0.000141807	1.19E-14	2.73E-10	1.37E-07	1.26E-13	8.95E-10
17x32	0.114387744	0.150650934	0.324969251	0.003443855	0.000782799	0.027177378	0.193588637	6.83E-12	3.35E-06	0.173241172	3.99E-05	0.000194655	2.83E-17	0.000213785	0.011144147	4.44E-10	0.000156476	5.91E-06	4.33E-11	1.56E-08
17x33	0.000624363	0.41063452	0.223199275	0.001041897	1.35E-05	0.000510435	0.078847774	4.86E-14	0.000100995	0.261819079	0.003852442	0.000599509	6.95E-11	2.80E-06	0.002103593	0.01664789	1.29E-06	2.39E-08	1.18E-07	5.25E-07
17x34	0.067047359	0.443764202	0.212014036	0.001924913	0.000840201	0.003955264	0.051257329	2.60E-08	0.000416	0.204568559	0.006565929	8.24E-05	9.15E-14	0.001484519	0.006072645	7.21E-09	2.14E-06	1.59E-06	5.81E-12	2.89E-06
18x13	0.204523523	0.045643855	0.032753303	0.002314563	0.232874621	0.077686849	0.001240702	0.001018857	0.053897305	0.123798918	0.032018685	0.008113169	9.69E-13	0.023015621	0.104836433	7.30E-08	4.96E-06	0.000184828	3.95E-06	0.056069787
18x14	0.28651527	8.58E-06	0.006159256	8.63E-07	0.420270579	0.002914845	2.39E-05	5.66E-07	0.000583163	0.091579667	0.024000862	7.01E-05	2.19E-15	0.001647979	0.165847443	8.99E-05	2.98E-11	0.000284809	6.12E-11	2.20E-06
18x15	0.307861793	0.000713932	0.003149703	4.61E-06	0.40295817	0.007102159	0.000450862	0.000505465	0.061616856	0.079111423	0.034391832	0.012686263	2.60E-11	0.012399103	0.074789245	0.000146813	5.91E-05	0.000145369	4.51E-08	0.001907271
18x16	0.373329642	0.001910669	0.009588976	7.02E-05	0.30887845	0.06398921	0.001149661	0.000371816	0.0273729	0.058264953	0.007817738	0.000907399	3.70E-13	0.006632908	0.107038893	5.02E-09	1.49E-07	0.000275199	1.58E-08	0.032401173
18x17	0.358793697	0.003566994	0.000561312	3.47E-05	0.309521008	0.118298827	0.006047591	5.31E-06	0.007290591	0.076959278	0.038868999	0.003621704	1.07E-14	0.002041473	0.074004876	7.79E-08	4.34E-10	0.000160333	3.05E-10	0.00022322
18x18	0.122414896	4.39E-07	0.025650255	2.13E-08	0.602518003	0.000699178	5.48E-06	1.55E-08	0.002467443	0.138599863	0.000236963	4.65E-05	4.65E-08	0.000979367	0.071339445	0.034743548	1.29E-08	0.000286114	9.62E-08	1.24E-05
18x19	0.000167328	0.008102433	0.150141279	0.000458412	0.186405992	0.017668931	0.335486343	2.86E-12	0.000282941	0.210667733	0.003490884	4.90E-05	3.40E-16	0.017036689	0.069988992	1.25E-12	4.38E-09	5.74E-06	1.28E-13	4.73E-05
18x20	0.083096524	0.04081769	0.111182913	0.002340585	0.396156506	0.035502752	0.032616155	0.007036077	2.58E-05	0.16586614	0.010656086	0.084856135	0.000715231	0.00211306	0.016482152	0.010516709	3.08E-06	4.80E-06	1.97E-06	9.59E-06
18x21	0.000817046	0.188470691	0.099727624	0.004073532	0.146703592	0.020234628	0.155962835	1.84E-15	9.86E-07	0.072017699	0.148727285	0.093281972	3.32E-20	2.24E-05	0.00655568	1.71E-08	3.52E-14	0.029331923	5.52E-17	0.034072127
18x22	5.09E-11	0.001131023	0.133357469	0.001297896	0.446994509	0.00834145	0.035373433	5.94E-09	6.42E-08	0.04351915	0.213967638	2.10E-05	3.24E-19	4.65E-05	0.000108164	6.42E-05	2.86E-11	7.50E-05	2.52E-11	0.115702522
18x23	6.36E-09	1.52E-06	4.22E-05	4.35E-07	0.313412941	0.002417892	0.504783817	4.29E-07	0.02652333	0.117500621	0.001363854	2.87E-05	2.96E-11	1.11E-05	0.033294976	0.000613399	4.79E-06	2.13E-10	4.94E-10	1.02E-08
18x24	0.090112208	0.03401034	0.07752807	1.33E-05	0.558617692	0.006520358	0.000145221	4.85E-14	1.33E-06	0.122522986	4.50E-06	0.106926043	4.90E-24	0.000343436	2.05E-06	2.74E-08	1.58E-10	7.43E-05	1.58E-11	0.00317817
18x25	0.092140599	0.106620205	0.005470736	0.000219861	0.176363168	0.022614804	0.026961372	0.000465846	0.043059695	0.114469264	0.038375804	0.151523715	6.82E-18	0.006216262	0.008798369	0.07360048	5.29E-10	0.000121668	0.126075752	0.006902401
18x26	0.17542567	0.000333144	0.101536103	3.31E-05	0.496764248	0.006008113	0.099939376	9.24E-13	3.73E-07	0.035057002	0.079870963	3.42E-05	2.09E-16	0.000277676	0.004198919	0.00045172	1.11E-05	1.13E-05	1.97E-13	4.68E-05
18x28	0.136589499	0.021537931	0.194102483	0.007194938	0.210109807	0.009755618	0.299472457	1.57E-13	0.000368721	0.100726469	0.003560578	0.000151593	4.10E-16	0.013464207	0.002942619	5.07E-07	7.25E-06	1.50E-09	5.16E-13	1.53E-05
18x29	3.33E-07	0.031258498	0.376401952	0.000944222	0.142137419	0.003024494	0.362388472	4.07E-15	7.71E-09	0.038360371	0.04498346	1.35E-06	9.11E-21	3.90E-08	0.000498274	1.08E-06	2.95E-12	1.18E-09	4.58E-19	2.11E-08
18x30	0.116510804	0.104093227	0.326192686	0.001973735	0.096667202	0.043303882	0.22283975	9.50E-11	1.58E-05	0.042229249	0.014598122	0.000133321	1.40E-12	0.025380063	0.005940819	5.66E-06	1.29E-06	9.95E-05	4.84E-10	1.48E-05
18x31	0.084900642	0.310512164	0.276830835	0.00081659	0.127192721	0.015839876	0.011768839	3.54E-12	3.28E-06	0.089666249	0.027447133	0.002451391	1.83E-18	0.019223526	0.032886451	1.21E-06	2.71E-05	0.000151179	3.70E-08	0.000280768
18x32	0.023788561	0.252901646	0.286758596	0.008510412	0.001155142	0.014835001	0.112590305	2.13E-09	0.016237184	0.237089307	0.00800112	0.035232921	4.84E-11	0.000365025	8.99E-05	3.90E-05	2.85E-06	0.002396433	1.43E-07	6.46E-06
18x33	0.102682286	0.292178129	0.252260623	0.001100618	0.000319087	0.002690728	0.099521325	2.44E-09	0.003177534	0.233195519	0.004010246	0.00626847	6.03E-11	6.41E-05	0.002363956	0.000163263	3.00E-06	1.74E-07	9.21E-10	9.09E-07
18x34	0.043395648	0.215012378	0.203829628	0.002828095	0.00054407	0.002745488	0.091138644	8.36E-08	0.047479418	0.374732059	0.000165311	0.017839126	3.79E-11	1.11E-06	6.81E-05	0.00022042	2.45E-07	1.26E-08	9.62E-11	1.98E-07
19x13	0.301981657	0.001068264	0.042802695	1.81E-05	0.362489118	0.024077802	0.004255733	1.13E-06	0.037339473	0.098700014	9.80E-05	0.090510665	1.25E-10	0.010476885	0.025607278	2.89E-06	1.63E-06	4.83E-05	1.09E-08	0.000520285
19x14	0.146038369	0.002843659	0.091026539	0.000159768	0.465426397	0.023463486	0.0015971	0.000165268	0.006959115	0.067530129	0.000103002	0.011294659	1.42E-12	0.033539902	0.112356062	0.034397936	6.57E-07	0.00015538	3.62E-08	0.002942537
19x15	0.404772609	0.034801525	0.008684326	1.56E-06	0.372390295	0.0026729	0.000234091	0.000220443	0.016036468	0.066474358	5.34E-05	0.000790247	1.52E-10	0.010278587	0.082043729	0.000115094	5.97E-08	3.31E-05	1.67E-10	0.000397267
19x17	0.005126371	0.00026146	0.045693886	1.12E-05	0.589044633	0.004222878	7.37E-05	6.43E-06	0.000273966	0.086741612	0.00413655	0.017241247	5.68E-18	0.114628046	0.068214022	7.49E-06	8.94E-09	0.000168599	7.88E-12	0.064147918
19x18	0.070688863	0.002138942	0.049645355	0.010729182	0.507745217	0.120834322	6.72E-05	2.65E-15	0.040217959	0.136599447	7.73E-07	0.000216529	2.25E-15	0.006076737	2.01E-05	0.007261883	3.81E-06	0.000462375	0.003541935	0.043749386
19x19	0.194041886	0.000396475	0.017616945	0.000150547	0.113105531	0.063368263	0.276220424	4.99E-08	0.038873277	0.092177181	0.010360106	0.193335784	7.11E-11	7.89E-06	0.000345623	2.94E-14	2.81E-16	2.22E-08	4.35E-15	6.06E-13
19x20	0.215809964	1.84E-06	0.000132883	2.28E-06	0.531778217	0.001697342	0.000120606	4.38E-12	0.074594035	0.10895874	0.023351899	0.013142061	2.34E-18	0.001207184	0.02919965	6.93E-07	1.49E-07	8.38E-10	3.08E-16	2.46E-06
19x21	0.105353768	3.31E-06	0.001552791	4.70E-08	0.079945283	0.000105531	0.614532779	2.01E-14	0.000788375	0.0886157	0.022835584	5.27E-05	2.14E-20	0.043626768	0.027413323	0.012711383	0.002462532	2.05E-08	3.49E-09	1.42E-07
19x22	1.28E-05	0.009764184	0.019962281	7.88E-05	0.277752471	0.001466482	0.350994118	1.74E-07	0.05091501	0.059487203	3.75E-07	7.08E-08	2.15E-13	0.017896906	0.211610813	3.93E-09	2.08E-06	3.24E-08	5.90E-08	5.62E-05
19x23	1.27E-07	0.110202691	0.143962296	2.55E-05	0.111982052	0.003141378	0.551732431	6.16E-17	0.001837953	0.076954389	3.62E-09	8.06E-08	1.10E-09	2.32E-09	3.39E-08	3.91E-07	3.24E-06	0.000154712	2.19E-10	2.75E-06
19x24	0.142203304	0.12068576	0.208119441	0.000144836	0.302248507	0.03001813	0.043045549	2.29E-10	3.40E-09	0.00028576	0.054105135	1.62E-05	1.32E-19	0.004440788	0.069850683	4.84E-08	4.95E-09	3.06E-05	1.99E-12	0.024805214
19x25	0.000993124	0.024160336	0.311617838	0.057807291	0.225516702	0.156931611	0.174607096	0.001840422	0.000269639	0.019856582	0.000366581	0.025616902	1.62E-09	6.22E-07	1.15E-07	9.89E-10	5.89E-09	2.18E-07	1.40E-16	0.000414913
19x26	0.16537149	0.031775839	0.116035079	1.60E-06	0.473968003	0.000510477	0.010074133	0.048980812	1.31E-10	0.092426573	0.032135297	0.000445591	1.95E-11	0.00235834	0.025646099	0.000183457	1.01E-06	3.42E-06	7.08E-08	8.27E-05
19x27	9.35E-07	0.19713135	0.063470211	0.014109114	0.174122997	0.399050845	0.002982093	2.98E-10	0.010973995	0.107899667	3.45E-13	3.11E-08	6.22E-15	4.51E-11	4.27E-10	0.029867487	2.28E-07	0.000106337	3.25E-11	0.000284709
19x28	3.03E-07	0.005763495	0.118474541	4.11E-05	0.10057702	0.006034421	0.310435226	1.63E-14	1.10E-11	1.38E-06	0.446737521	1.01E-05	9.37E-32	2.00E-07	0.011920061	7.87E-11	3.46E-25	4.60E-06	8.38E-22	9.45E-10
19x29	0.036217435	0.403663963	0.023505389	0.00045593	0.090152564	0.001563781	0.140271731	2.28E-09	2.55E-06	0.073986544	0.031285978	0.195237892	3.32E-17	1.07E-05	0.002438511	6.23E-15	7.12E-14	6.83E-07	4.16E-14	0.001206336
19x30	0.101522602	0.247371295	0.241258542	0.082099963	0.086074571	0.079354028	0.028285699	4.90E-14	4.61E-05	0.110403829	3.01E-09	4.39E-07	4.28E-11	2.73E-05	0.001331427	0.005198532	1.48E-08	5.27E-06	1.56E-12	0.017020403
19x31	0.094698305	0.135453756	0.412733814	0.006890095	0.075990486	0.048694548	0.137590424	2.28E-05	0.019604907	0.013205415	0.044502072	6.38E-05	7.34E-14	0.007748223	0.002420715	5.91E-09	4.43E-07	6.76E-06	1.35E-07	0.000373311
19x32	0.02937275	0.441495897	0.327333793	0.008079076	0.001127562	0.006301814	0.081005939	1.06E-14	7.73E-06	0.105205086	1.60E-07	1.76E-06	2.23E-05	6.04E-06	1.30E-06	8.65E-06	3.00E-05	6.69E-08	2.48E-08	6.58E-08
19x33	0.099163643	0.2898701	0.277422312	0.014461933	0.000306741	0.024387694	0.134914083	2.21E-09	5.78E-05	0.157486331	3.53E-05	0.000762012	6.22E-09	0.000152291	6.41E-05	5.18E-05	0.000774123	4.33E-05	1.63E-08	4.65E-05
19x34	0.157308421	0.142665216	0.107372932	0.001991599	0.03332658	0.011846374	0.047379553	3.97E-08	0.029753752	0.442944548	0.002621017	0.006304319	2.84E-08	0.001649796	0.014455229	2.03E-07	1.39E-05	4.35E-08	7.56E-09	0.000366485
20x13	0.239629224	0.000329895	0.020564351	1.98E-05	0.419353296	0.010299074	0.005732221	8.39E-06	0.059909765	0.065068684	0.149315048	0.000192144	3.65E-10	0.000884835	0.028294132	3.94E-08	3.15E-08	5.92E-06	2.25E-09	0.000393126
20x14	0.033284714	0.002731933	0.000112869	0.000214047	0.575845144	0.048559842	0.00391072	0.000167512	0.090875392	0.160310154	0.073228545	6.01E-05	1.04E-16	0.00012346	0.005129411	3.93E-08	6.37E-08	9.13E-08	1.16E-08	0.005445923
20x15	0.16856166	0.005600237	2.25E-05	1.37E-05	0.286702162	0.057720845	0.00028424	0.000406513	0.124656243	0.075599977	2.72E-05	0.193147824	5.70E-16	0.007602801	0.065900401	4.18E-15	3.51E-12	1.18E-07	1.61E-10	0.013753634
20x16	0.050497697	0.003276201	0.226119388	0.000932121	0.345716211	0.082848294	0.128452062	0.028686932	1.10E-08	0.02500702	5.03E-05	6.69E-08	2.56E-17	0.025778161	0.082457111	3.42E-10	7.00E-09	0.000164097	3.72E-13	1.43E-05
20x17	0.121308024	5.66E-06	0.000291219	1.23E-07	0.457904877	0.000286715	4.22E-06	0.066523299	0.10962143	0.141267629	2.03E-06	1.60E-06	5.80E-07	0.000220117	0.100078891	3.96E-11	6.22E-09	9.74E-05	1.66E-08	0.002386134
20x18	0.194191734	0.013127451	0.148257971	9.51E-06	0.45722245	0.003094194	0.001386243	8.54E-09	0.010608705	0.096571066	0.000120866	0.042020126	2.20E-14	0.009308095	0.02385035	0.000126061	1.49E-06	4.52E-05	5.84E-05	8.83E-08
20x19	0.003691678	0.019631533	0.043591192	0.000439087	0.489093177	0.034307842	0.107854676	1.00E-14	0.063553413	0.096226435	0.104880562	0.018348569	1.74E-09	0.00027951	0.016645248	0.001454095	3.04E-07	1.01E-06	2.91E-10	1.67E-06
20x20	0.015670464	0.021981224	0.011553765	4.81E-05	0.576905156	0.003422323	0.134126178	1.04E-12	0.000595552	0.127014775	0.013109562	0.000268235	2.71E-07	0.000374548	0.084657968	0.00998741	0.000124443	1.39E-07	1.43E-09	0.00015989
20x21	0.000457939	0.020545413	0.151543811	3.28E-05	0.499847573	0.002458789	0.124383742	1.04E-06	6.62E-08	0.153584671	7.40E-06	0.000332549	5.52E-18	0.04648407	2.13E-09	5.50E-12	6.01E-11	3.02E-05	7.28E-07	0.000289197
20x22	2.00E-09	0.010056555	0.222915747	0.01195537	0.578035982	0.005403096	0.021074185	1.02E-15	4.18E-10	0.024375824	0.010648223	0.000142659	1.41E-16	0.000129407	0.114031171	0.000757332	4.17E-11	0.00041592	1.50E-16	5.85E-05
20x23	0.111742262	0.041096081	0.051120829	3.13E-06	0.450318041	0.000227973	5.17E-05	0.00010286	0.012905953	0.093835096	7.03E-08	0.000727422	9.64E-07	0.032596316	0.001986393	0.012209495	0.011769573	0.000240523	0.02424678	0.154818491
20x24	0.007143012	0.004682075	0.131667005	0.000242598	0.434178223	0.060379807	0.062326588	1.11E-15	7.69E-05	0.056185984	0.004281076	0.000704521	4.73E-15	0.001852553	0.039078417	0.098018667	0.098849731	1.14E-08	0.000331041	1.78E-06
20x25	0.094934453	4.25E-06	9.31E-06	2.41E-06	0.307966692	0.000974634	0.3931161	4.30E-17	9.70E-10	0.147869982	0.00108022	0.000188502	3.30E-11	1.70E-05	0.043895974	0.009936714	3.73E-06	1.53E-14	6.06E-14	3.77E-09
20x26	0.046462625	0.087199384	0.24657435	0.001393132	0.007037196	0.102866607	0.086814321	0.024062462	5.21E-05	0.195598215	0.185869121	9.02E-05	7.11E-21	2.66E-05	0.015946581	9.43E-07	6.76E-07	5.44E-06	6.67E-15	1.59E-08
20x27	0.025058184	0.003368541	0.150207131	0.002918746	0.236358189	0.00044531	0.000151114	3.51E-20	0.003816812	0.252610762	0.078259295	0.000734513	1.46E-16	2.95E-05	0.011601676	0.00068324	9.26E-15	7.02E-13	1.47E-13	0.233757003
20x28	0.048539866	0.247216725	0.412035762	0.138185214	0.003780415	0.029979451	0.045378772	0.014604215	0.000687197	0.020930786	3.02E-05	3.82E-06	2.05E-12	0.032376408	8.16E-05	0.006161976	1.13E-07	7.42E-06	1.98E-13	4.55E-08
20x29	0.00146594	0.496555414	0.218051321	0.018767256	0.001037355	0.008479962	0.197587474	8.27E-13	6.18E-06	0.049216566	5.74E-07	0.002527435	2.86E-13	8.10E-08	1.51E-07	0.006294664	2.60E-07	8.53E-08	2.50E-10	9.28E-06
20x30	0.088425987	0.177081775	0.219383557	0.00217484	0.002988237	0.018795686	0.207612272	1.14E-10	6.81E-05	0.198806622	0.070095056	0.01155861	1.50E-10	0.00014313	0.002803016	6.18E-05	3.86E-08	4.36E-07	1.18E-10	7.49E-07
20x31	0.131901381	0.255814317	0.155430159	0.046780318	0.068160982	0.07351	0.099632283	2.71E-08	0.000687836	0.143521405	0.000104964	4.40E-08	2.02E-13	0.001082455	0.023014263	1.07E-11	1.45E-08	2.78E-07	3.27E-12	0.000359275
20x32	0.073585987	0.259518595	0.22806838	0.000295713	0.002366355	0.003144373	0.035325038	1.10E-07	0.030167815	0.306443301	0.056749335	0.000281919	2.28E-13	0.000252562	0.003768428	5.13E-06	2.36E-08	8.99E-07	1.07E-09	2.60E-05
20x33	0.022242054	0.322877429	0.399193864	0.018382061	0.000118797	0.008982342	0.156054318	8.45E-15	1.35E-08	0.072146726	1.24E-06	8.66E-10	8.67E-15	3.83E-07	6.81E-07	3.61E-08	3.46E-08	1.62E-08	5.34E-15	4.04E-09
20x34	0.001948057	0.370955924	0.259380214	0.015716047	0.00294394	0.014965402	0.11528133	3.15E-10	0.000290188	0.217431848	0.000951325	9.65E-05	7.90E-11	9.31E-06	2.84E-05	3.41E-08	2.38E-09	1.59E-07	1.08E-09	1.34E-06
21x14	0.286374877	0.059235372	0.020667551	0.001659016	0.226610601	0.068492261	0.004216147	0.083760033	0.074749545	0.059769461	1.24E-05	0.081240926	8.48E-14	0.004876564	0.02680072	8.40E-10	1.15E-06	9.90E-05	0.000467402	0.000966999
21x15	0.34529954	0.001214486	0.039870143	0.00033656	0.364208362	0.078513029	0.004573319	1.32E-11	0.049658902	0.028283187	0.006592299	0.001293057	7.82E-17	0.004438021	0.075602824	5.28E-09	8.83E-09	2.96E-05	8.45E-14	8.67E-05
21x16	0.145264017	0.009270986	0.010367813	0.010930949	0.131385015	0.20357368	0.109313429	6.49E-09	0.001281563	0.08648512	0.257195899	0.000126906	8.34E-18	0.008126028	0.026429421	1.18E-06	6.41E-07	0.000138954	1.03E-12	0.000108387
21x17	5.16E-08	2.28E-06	0.108709209	0.000130248	0.530618091	0.061677586	9.74E-06	0.000751453	1.51E-07	0.118273621	4.49E-05	4.81E-05	1.08E-15	0.00025847	0.179325697	3.78E-11	5.51E-14	0.000144522	6.93E-19	5.95E-06
21x18	0.001068203	0.003279823	0.048491522	2.90E-08	0.608222027	0.000462035	1.04E-05	7.02E-26	0.051215211	0.187447767	0.000172055	0.000725394	2.49E-17	0.041109978	0.01487205	0.001744922	0.040978165	0.000200397	1.01E-11	1.83E-10
21x19	0.189610085	0.001190289	0.047240885	0.004844591	0.033266894	0.312297354	0.032638166	9.80E-13	0.035394742	0.065420607	0.002699073	4.53E-13	3.60E-18	2.70E-07	5.82E-08	0.274921776	1.49E-05	3.74E-09	0.000460315	2.36E-13
21x20	0.164345052	0.000700481	0.12460583	0.000146982	0.235323248	0.015003052	0.08759376	3.36E-13	0.004723929	0.072363417	0.000391019	0.294770614	4.93E-15	1.68E-08	5.25E-08	5.59E-10	1.75E-12	3.25E-05	3.53E-15	7.61E-08
21x21	0.004502188	0.014685699	0.016436372	1.05E-06	0.414123001	0.002530569	0.262880664	0.017625388	0.024483348	0.062054896	0.136647979	7.28E-05	1.13E-07	0.000554372	0.043328957	7.75E-07	1.83E-07	2.28E-08	1.40E-09	7.16E-05
21x22	6.54E-05	0.001032349	0.025738727	0.000150103	0.222468619	0.006420045	0.341540967	0.265632702	8.73E-05	0.023666179	0.044699248	2.81E-06	3.45E-08	5.98E-08	0.068486568	6.98E-08	1.80E-07	1.39E-07	8.45E-06	5.92E-09
21x23	1.75E-13	1.18E-06	0.000307499	5.67E-09	0.197601868	3.74E-05	0.675318004	1.36E-07	3.60E-05	0.06673589	0.058097564	1.89E-05	3.22E-17	0.000156079	0.001678821	1.06E-05	2.05E-08	5.38E-09	4.82E-12	1.58E-15
21x24	0.371435118	1.44E-08	7.06E-08	5.37E-10	0.363085471	5.50E-07	1.60E-11	0.114657946	3.31E-07	0.033895911	0.054883514	0.046005861	4.32E-21	0.004506094	0.006353755	1.03E-11	0.00517332	2.77E-07	1.12E-16	1.77E-06
21x25	0.021257656	0.264157414	0.030775331	0.01845044	0.481605197	0.073055345	0.024199772	5.18E-22	0.006036315	0.05318343	4.57E-06	0.025068288	6.78E-10	2.29E-05	5.30E-05	0.00171014	0.00041869	5.76E-08	1.39E-06	3.93E-08
21x26	0.000455735	6.40E-09	3.15E-07	4.76E-10	0.206485049	1.00E-05	0.123199653	3.41E-12	0.547489985	0.122359251	1.87E-18	3.40E-19	2.66E-31	2.30E-11	6.04E-16	1.31E-22	4.31E-12	3.60E-09	1.43E-10	7.53E-12
21x28	0.010522301	0.272173612	0.449305976	0.056135681	2.03E-05	0.005125746	0.131426355	2.54E-08	5.84E-06	0.075051403	0.000187652	2.03E-05	2.57E-15	8.08E-06	9.51E-06	9.17E-10	6.27E-09	7.16E-06	2.03E-16	1.07E-10
21x29	5.52E-05	0.542187846	0.308551731	0.010643247	0.000145764	0.002396611	0.112912532	3.69E-14	5.08E-06	0.020078512	6.25E-05	0.002885866	1.49E-10	6.89E-06	6.66E-05	1.28E-06	2.96E-09	2.70E-07	4.04E-12	2.31E-09
21x30	0.006554572	0.283665132	0.310315199	0.124829098	0.010233158	0.011858814	0.079859585	0.001021793	5.79E-07	0.144206601	0.011567202	0.00085545	1.02E-10	6.44E-05	0.014958025	1.09E-06	1.87E-07	1.23E-07	1.04E-09	9.00E-06
21x31	0.002907466	0.243313185	0.466384403	0.021351671	0.000226543	0.005443971	0.142633979	5.66E-15	4.65E-07	0.114878347	0.002678865	6.41E-05	3.48E-12	1.81E-05	9.86E-05	2.35E-08	1.05E-11	4.24E-08	2.00E-12	2.77E-07
21x32	0.074408908	0.463495067	0.168973804	0.005921386	0.002568374	0.008135054	0.136562488	2.96E-10	3.83E-05	0.115799661	0.001633173	7.11E-05	2.19E-13	0.005263257	0.01482944	0.002287562	3.45E-06	2.40E-06	3.31E-09	6.57E-06
21x33	0.026852501	0.181514305	0.401931383	0.16211645	0.002480504	0.01117537	0.12360553	1.56E-06	2.67E-07	0.090184017	1.83E-07	8.93E-09	2.87E-11	4.92E-07	6.02E-06	0.000115192	2.41E-08	1.14E-05	5.23E-11	4.82E-06
22x14	0.322476198	0.068756711	0.009281326	2.22E-05	0.350202914	0.005166797	0.010383727	0.000240471	0.122339209	0.070340794	9.10E-07	6.01E-05	0.00850731	0.005571814	0.026646274	3.77E-11	7.73E-07	1.22E-06	1.26E-06	1.81E-09
22x15	0.45406593	0.161601515	0.138369103	3.73E-06	0.11074776	0.001297633	7.80E-05	1.22E-16	0.053606743	0.0501962	0.000417378	5.23E-05	3.32E-12	0.026198828	0.003055074	1.55E-06	3.46E-08	0.000260574	6.71E-12	4.76E-05
22x16	0.301619572	0.053905301	0.02393294	4.45E-05	0.332743147	0.002201758	0.068508735	2.28E-09	0.025670485	0.16836151	8.65E-06	1.66E-08	2.21E-19	0.003345428	0.015567464	1.45E-07	0.000404169	4.17E-06	6.94E-09	0.003682039
22x17	5.69E-05	0.004155175	0.316749288	0.000154155	0.419028778	0.004506638	0.00146447	0.013212907	0.009190074	0.141672005	1.63E-09	0.001000969	1.08E-11	0.020093222	0.048406579	0.008891119	3.95E-05	4.96E-05	1.01E-05	0.011318513
22x18	0.117445115	0.010252048	0.137524607	0.013702074	0.060590153	0.033778293	0.340845713	3.98E-18	5.65E-12	0.06193065	0.001085068	9.55E-10	5.51E-25	0.00011309	0.221206944	1.04E-13	1.59E-11	2.84E-10	1.09E-12	0.001526244
22x19	0.191662507	0.034959629	0.10427435	0.000129779	0.002019993	7.74E-05	0.290033389	2.69E-08	0.138543146	0.145127138	0.001179558	0.001901303	3.44E-12	0.020638165	0.061074052	2.61E-05	0.004286833	2.63E-06	1.52E-11	0.004063964
22x20	0.139300058	0.271139424	0.157260184	8.45E-05	0.145339414	0.003692843	3.94E-05	1.66E-09	0.002046225	0.107037965	9.74E-05	1.51E-08	1.43E-14	0.003536544	0.158675656	1.64E-11	6.77E-08	0.011750045	8.59E-11	2.72E-07
22x21	0.057944584	0.171678525	0.167085017	0.006499269	0.046727993	0.114151383	0.097227881	0.003027222	0.103466347	0.118329172	4.63E-06	0.056297904	8.15E-12	1.31E-05	2.68E-06	0.051653329	0.002774115	0.000571471	0.002407353	0.000137988
22x23	0.0580859	0.296150001	0.005287394	5.59E-06	0.439581893	0.042764064	0.000291778	1.69E-09	0.056295101	0.050141737	0.021068614	4.07E-09	4.87E-14	0.026000849	0.004318034	1.09E-06	4.91E-11	7.92E-06	3.72E-11	2.50E-08
22x24	0.031135055	0.149723829	0.183357107	0.141344141	0.009308626	0.112465996	0.051022683	7.85E-12	1.33E-06	0.104484996	0.11911313	1.82E-06	9.00E-16	0.01616066	0.081868149	3.90E-09	5.33E-06	5.77E-11	7.14E-06	6.66E-09
22x25	0.026563404	1.36E-05	0.021079462	2.11E-05	0.002987015	0.000516005	0.681105445	8.84E-23	0.000482009	0.19150002	0.05428303	9.21E-10	2.33E-15	8.64E-07	1.28E-05	1.77E-13	0.000362728	1.23E-06	0.021071352	1.89E-09
22x26	0.174851623	0.019077595	0.147331311	3.92E-06	0.427682406	0.002030517	5.45E-06	6.80E-09	0.001427698	0.086715298	9.25E-06	0.00276132	5.16E-15	0.134322518	0.001877447	1.38E-06	0.001675101	0.000188997	1.61E-07	3.80E-05
22x27	5.40E-10	0.101394118	0.293969313	0.001106998	0.354210193	0.001769741	0.175951432	2.40E-12	5.28E-11	0.071589381	1.52E-06	1.76E-10	1.34E-17	1.53E-07	6.19E-06	2.03E-14	4.36E-17	9.55E-07	2.27E-18	4.36E-09
22x28	0.02548065	0.183415117	0.239757654	0.020556379	0.017017556	0.013559085	0.114845889	4.03E-10	0.062025723	0.252170124	0.004556325	0.06651437	2.56E-14	4.67E-05	4.96E-06	4.56E-11	1.11E-11	1.03E-05	6.73E-11	3.92E-05
22x29	0.08892602	0.512154667	0.237349412	0.015348256	0.000126244	0.005636507	0.062548998	3.28E-09	3.66E-06	0.071944315	0.005050097	0.000450443	2.04E-13	1.33E-06	0.000459743	5.24E-09	5.94E-09	8.91E-08	6.77E-14	2.05E-07
22x30	0.047569987	0.190844871	0.292038057	0.013117049	0.005800742	0.012691003	0.166413522	2.06E-08	0.005781658	0.258280027	0.000266459	2.80E-05	8.72E-11	0.006568409	0.000400055	3.36E-05	9.10E-05	5.83E-05	3.73E-07	1.69E-05
22x31	0.003385757	0.307963815	0.344345903	0.10281618	0.027739505	0.011316466	0.066686127	1.67E-13	3.58E-06	0.075007125	0.0033222	0.0261694	3.58E-12	2.08E-06	0.000850292	0.030390562	1.18E-07	7.65E-08	1.25E-12	8.12E-07
22x32	0.031921046	0.37508261	0.18679139	0.076408175	0.00182291	0.014219837	0.13960414	3.75E-06	0.000211458	0.119693483	0.021478471	0.004040147	8.64E-11	0.005139555	0.023404701	4.33E-10	1.66E-05	8.00E-06	3.21E-08	0.000153694
22x33	3.20E-05	0.437875367	0.123437575	0.012581254	0.060367575	0.006801793	0.261669336	9.00E-13	4.38E-06	0.096113524	7.29E-06	0.000220872	2.19E-12	0.000136498	0.00075201	1.62E-08	3.47E-07	9.65E-08	9.89E-12	3.92E-08
23x15	0.337312519	0.097548065	0.163958845	0.001116143	0.274417029	0.010111672	0.00366972	1.25E-10	1.15E-06	0.108673466	1.06E-17	5.72E-10	1.57E-15	8.05E-09	5.48E-13	3.62E-12	5.38E-07	1.33E-05	0.003173819	3.76E-06
23x16	0.272215991	0.030452458	0.097297411	6.41E-05	0.013156031	0.021134557	0.265421693	9.58E-17	7.61E-08	0.049480846	0.000369067	0.010691361	1.33E-12	0.061570234	0.150963734	5.49E-09	3.19E-09	1.05E-14	2.00E-13	0.027182411
23x17	0.016656544	0.272910228	0.114864716	0.051067737	0.047573105	0.420918518	0.007490288	1.68E-11	9.92E-07	0.056642587	0.002570339	2.51E-08	3.50E-17	0.004633724	0.004593159	8.81E-07	8.03E-09	2.18E-08	7.11E-16	7.71E-05
23x18	0.058953058	0.269281925	0.15608686	0.006282509	0.114553943	0.040396518	0.191328274	6.01E-12	3.39E-06	0.090468726	0.014978805	0.0019841	1.71E-05	0.000172655	0.014834828	0.036803474	1.70E-06	1.50E-09	2.17E-05	0.003830479
23x19	0.001761648	0.141159305	0.085408573	0.042603584	0.054095533	0.047042779	0.074085481	0.000468244	0.025329244	0.061062203	0.057050142	0.080022604	6.18E-16	0.00046096	0.062805264	0.003631772	0.001151927	6.34E-08	0.024778523	0.237082151
23x20	0.085452828	0.000878833	0.220842188	1.97E-05	0.284240768	0.075084814	0.094137359	1.37E-13	0.00058928	0.170339285	0.047417233	0.019414255	3.45E-14	0.000327827	0.001070664	2.19E-07	6.41E-09	0.000184699	6.13E-10	1.20E-09
23x21	0.099983177	0.003541704	0.370808308	0.008031086	0.16783694	0.099171531	0.170071737	2.43E-06	9.44E-06	0.074333648	6.75E-07	0.005579216	4.31E-08	9.92E-05	1.23E-06	1.13E-06	0.000526658	1.86E-06	1.39E-09	6.05E-09
23x22	0.125916206	0.008233648	0.02036791	2.88E-06	0.436750624	0.002388952	0.017728212	0.134553861	0.048330606	0.131080736	0.000598057	0.000225852	4.01E-20	0.000264868	0.000534379	0.007947233	0.065075889	8.07E-09	4.22E-08	3.30E-08
23x23	0.004818817	0.004292503	0.1828844	0.049737874	0.345983736	0.102229992	0.000589993	1.20E-05	0.078813378	0.093942257	0.036990995	0.028895503	3.63E-12	0.000525121	0.057066024	0.012293353	0.000436476	1.43E-06	1.02E-06	0.000485146
23x24	0.024083895	4.18E-06	0.000458169	5.21E-10	0.619132408	4.54E-05	0.008659355	8.48E-22	0.020705137	0.266192628	1.26E-05	3.08E-08	7.93E-27	0.000308562	0.060396286	1.07E-06	1.97E-08	5.49E-11	1.25E-10	2.66E-07
23x25	2.11E-11	0.001718356	0.337590684	0.004913046	0.026497906	0.16181074	0.265581015	0.05669159	1.68E-08	0.016432893	0.079727114	0.042311411	6.20E-17	0.001133343	0.005579825	1.16E-05	2.46E-08	3.91E-07	2.45E-10	7.68E-12
23x26	2.50E-09	0.437748586	0.271433332	0.024333086	0.000222272	0.080517071	0.148361849	5.38E-24	3.94E-10	0.036990381	2.20E-12	1.81E-08	1.47E-19	8.40E-14	1.00E-12	1.01E-10	7.79E-15	0.000393402	2.46E-21	1.39E-15
23x27	0.117142257	0.319813967	0.267175428	0.029754134	0.000945413	0.044667913	0.119074766	1.66E-05	2.76E-05	0.062403023	0.01280595	0.005296579	5.03E-06	6.23E-05	0.013921258	0.003773032	3.18E-06	1.42E-06	1.77E-08	0.003110182
23x28	0.026582546	0.259956031	0.22140821	0.000781469	0.073888833	0.00743037	0.11463747	1.86E-08	0.013570588	0.171917101	0.005561399	0.038854114	2.02E-07	0.002494061	0.060463124	0.002277267	7.19E-07	0.000146024	1.76E-12	3.05E-05
23x29	0.099433584	0.155078208	0.257979181	0.047389875	0.001171878	0.035330474	0.112675899	7.20E-12	0.000190502	0.221501492	0.029342768	0.000281942	3.86E-13	0.000764679	0.038682256	0.000120078	1.70E-06	8.11E-08	3.41E-09	5.54E-05
23x30	0.043931898	0.286442826	0.265503002	0.002936604	0.001154544	0.000917313	0.142249466	6.41E-13	1.55E-06	0.256818738	9.72E-08	4.36E-05	1.24E-13	8.24E-09	8.39E-09	2.43E-08	6.18E-08	9.11E-08	5.76E-11	1.46E-07
23x31	0.005339221	0.249619937	0.399674325	0.032579071	8.18E-05	0.004085706	0.136691072	4.01E-09	1.95E-06	0.17185403	5.23E-05	4.94E-06	8.38E-13	5.36E-07	1.45E-05	1.03E-07	1.12E-07	3.27E-07	9.45E-10	6.64E-08
23x32	0.094279072	0.221632325	0.307656731	0.003865459	0.002176887	0.010470645	0.149201744	1.17E-11	4.65E-05	0.192420531	0.002317847	0.001624475	1.56E-15	2.61E-05	0.013615479	0.000664997	2.26E-08	9.52E-07	1.41E-12	1.88E-07
24x16	0.06919762	6.84E-08	0.000223184	0.000335294	0.489160868	0.064954684	0.033680754	0.023645619	0.000133671	0.110137074	0.101842906	0.096961198	2.55E-13	1.13E-08	6.43E-05	0.000990351	3.62E-16	4.09E-13	7.76E-13	0.008672433
24x17	0.137561391	0.012350674	0.292227586	0.019448532	0.076582037	0.098869359	0.148887434	0.000243133	0.000935798	0.168506431	0.000842306	6.69E-08	4.78E-13	5.39E-05	0.043490985	5.80E-11	4.00E-12	4.06E-07	1.81E-17	3.79E-09
24x18	1.36E-07	0.031111335	0.23126026	0.006174172	0.024799302	0.022066097	0.536280962	1.36E-11	3.17E-06	0.041236294	0.002370032	0.000134159	7.59E-14	1.48E-05	0.104481881	6.49E-05	2.20E-12	3.02E-07	3.83E-11	2.18E-06
24x19	0.115006302	0.006029256	0.239269346	0.013079304	0.137891348	0.124384383	0.240380937	0.000170948	3.96E-05	0.018667053	0.003285835	0.045056448	1.24E-11	0.001437371	0.020556027	0.032863337	1.61E-06	7.70E-07	7.45E-06	0.001872718
24x20	0.023281515	0.10812732	0.216264999	2.32E-05	0.052423675	0.033220048	0.187738912	0.015128961	0.024994333	0.131395433	0.021107228	0.111463009	2.85E-08	0.068260349	0.006217676	0.000278431	7.01E-05	7.24E-07	3.61E-06	4.71E-07
24x21	0.055635211	0.062418665	0.234007707	0.001519954	1.32E-06	0.000310045	0.434409862	0.009718429	0.00087001	0.12875688	4.19E-07	0.057212242	0.000482006	0.014406391	1.94E-05	0.00021263	1.22E-05	9.59E-08	1.52E-07	6.38E-06
24x22	9.85E-16	0.128180911	0.625440664	0.007403851	1.05E-06	0.000495757	0.238431529	5.59E-17	3.65E-11	4.59E-05	1.13E-07	2.34E-09	3.74E-25	1.64E-13	2.05E-09	2.01E-07	4.67E-17	1.69E-08	4.56E-20	9.06E-17
24x23	5.52E-08	0.207027969	0.461072323	0.024743238	1.47E-05	0.004786708	0.28886795	7.46E-14	9.89E-08	0.013481375	4.56E-08	4.81E-12	4.49E-20	2.10E-06	1.20E-09	1.00E-14	4.96E-13	3.47E-06	2.15E-18	9.58E-16
24x24	2.92E-07	0.006505063	0.28742418	0.121652087	0.005335174	0.235684935	0.053165609	0.070162093	0.000269561	0.014943212	0.0015113	0.012350193	0.001549144	0.006062664	0.126660629	0.014156297	0.004987404	5.34E-06	0.003481005	0.034093817
24x25	1.03E-11	0.004602485	0.142708805	4.72E-05	0.402985972	0.000723291	1.72E-06	3.91E-08	0.009202194	0.127102508	0.153108088	0.001053653	1.22E-29	0.000519214	0.154403479	0.00349752	2.46E-15	2.70E-05	5.20E-22	1.68E-05
24x26	0.080865783	0.126799884	0.211012513	0.005374235	0.322436421	0.051913376	0.048819598	2.32E-09	6.18E-09	0.102207934	0.000149357	0.000881524	3.89E-16	0.002275071	0.047187162	5.22E-05	1.67E-10	8.05E-09	9.82E-17	2.49E-05
24x27	0.129868732	0.106425381	0.152835822	0.008992679	0.004695185	0.015611247	0.048223922	1.96E-07	0.008375138	0.460412674	0.036394004	0.013026231	9.44E-08	0.001421169	0.011876047	0.000880436	1.23E-05	5.29E-07	5.19E-05	0.000896301
24x28	0.045573586	0.14552685	0.393467728	0.005464769	0.003348773	0.008625819	0.130784486	4.78E-09	0.000474404	0.253453041	7.46E-05	0.001224875	1.17E-07	0.000949956	0.008882084	0.001163028	0.000938542	1.94E-08	4.14E-05	5.93E-06
24x29	0.188754218	0.113045318	0.294480613	0.008942285	0.009973924	0.005617837	0.19171458	6.32E-11	0.001180768	0.17678591	9.98E-06	0.000231534	2.33E-08	0.003855734	0.005405335	1.63E-07	2.79E-07	8.57E-08	3.25E-08	1.38E-06
24x30	0.020611015	0.185362894	0.233663917	0.072289733	0.005107623	0.015816881	0.127691862	1.40E-10	1.72E-05	0.338466195	0.000190136	6.40E-06	7.46E-10	8.54E-05	0.000367418	1.01E-06	0.000319262	7.32E-07	2.06E-06	2.55E-07
24x31	0.093943754	0.335304254	0.190841285	0.001818709	0.009495221	0.003119368	0.110994148	1.20E-07	0.003304205	0.235038793	0.001368447	0.00170142	7.92E-09	0.005469319	0.001631974	0.00440843	8.17E-05	0.00106302	0.000406431	9.35E-06
24x32	0.024019658	0.361650659	0.213256591	0.096349513	0.005269431	0.012776226	0.080868994	1.46E-05	0.001134176	0.155474456	0.001877272	0.009943555	0.000105162	5.47E-05	0.028837314	0.006266087	2.94E-05	0.000818896	6.43E-06	0.001246912
25x17	5.77E-10	0.090121543	0.000176748	0.005144626	0.007185596	0.000268874	0.386192903	1.45E-09	0.000190313	0.000290378	3.15E-06	0.000141035	2.21E-21	4.27E-06	1.36E-06	1.88E-05	2.35E-05	8.82E-13	0.505168304	0.005068517
25x18	0.135636529	0.018424403	0.047508019	0.000268647	0.290020982	0.011118733	0.163827018	4.77E-07	0.021600317	0.051126134	0.124849835	0.001848611	2.67E-19	0.102660346	0.000837224	0.000232812	0.010972095	4.70E-07	0.01878315	0.000284199
25x19	0.030410768	0.040019007	0.223028208	5.01E-07	0.120461213	0.000221932	0.38172633	6.03E-13	0.00037564	0.190230737	0.013216434	5.70E-05	1.29E-15	0.000122855	4.72E-07	2.84E-05	1.56E-06	8.50E-05	1.40E-05	7.04E-11
25x20	1.11E-05	0.002592441	0.353427761	0.000329673	0.008711151	0.00186585	0.355439235	1.17E-07	0.019666497	0.158914798	0.081273661	4.51E-07	1.58E-15	0.001098123	0.016311319	3.16E-05	0.000285035	2.99E-05	7.96E-06	3.32E-06
25x21	0.10101798	0.342962165	0.334959695	0.000201333	0.039994207	0.001350953	0.104480808	2.39E-06	0.000768257	0.073668313	1.47E-07	2.77E-05	4.23E-05	8.55E-07	3.64E-05	0.00027207	4.46E-07	0.000171905	1.53E-09	4.21E-05
25x22	0.000198065	0.198296857	0.574061996	0.013002224	1.50E-05	0.013992305	0.200428383	2.98E-09	2.62E-07	1.15E-07	1.58E-09	4.53E-06	5.14E-14	8.68E-08	1.70E-10	3.28E-11	7.13E-09	8.61E-08	1.35E-11	5.67E-08
25x23	0.020765819	0.203641744	0.50732049	0.045968309	0.001371984	0.020785889	0.195484989	3.23E-13	5.01E-07	0.004658376	7.36E-08	4.88E-08	1.15E-19	1.13E-07	7.96E-07	2.57E-11	2.15E-10	8.70E-07	6.99E-15	1.04E-11
25x24	0.066293137	0.351282546	0.205039186	0.062111721	0.035242743	0.076436013	0.195910784	5.33E-14	1.27E-07	0.007574307	9.63E-05	5.10E-06	1.26E-16	8.99E-08	6.40E-06	4.54E-08	6.16E-07	8.90E-07	1.41E-08	5.75E-09
25x25	0.047145213	0.117320783	0.132325082	0.000468218	0.187070393	0.014803276	0.00148866	1.28E-05	0.017216698	0.151383312	0.053054115	0.248375694	5.56E-13	0.000536741	0.015602062	0.00029074	7.73E-07	1.86E-05	8.27E-09	0.012886871
25x26	0.13269096	0.292590696	0.268373397	0.012020853	0.000421833	0.016968149	0.16977866	3.54E-12	0.000741653	0.106287037	2.62E-07	9.44E-07	1.27E-12	4.04E-07	6.11E-05	6.41E-05	9.60E-09	1.11E-08	1.03E-17	5.22E-09
25x27	0.070913237	0.311577024	0.197963843	0.001302897	0.002278236	0.008110092	0.10654373	4.94E-09	9.75E-05	0.251255315	0.003515357	0.000222726	4.18E-11	0.005323936	0.023014501	0.017863072	1.46E-05	7.88E-07	7.37E-07	2.39E-06
25x28	0.126493434	0.111297226	0.371414941	0.014022404	3.62E-05	0.00500714	0.161839897	7.75E-13	2.48E-06	0.208977263	0.000221413	5.07E-06	2.08E-12	1.91E-05	0.000135833	0.000154354	0.000308795	6.26E-05	8.93E-09	1.83E-06
25x29	0.07410287	0.194507549	0.28999431	0.053945184	0.000702317	0.044404346	0.139578347	2.05E-11	1.91E-06	0.202759254	2.38E-06	6.36E-07	1.18E-15	1.49E-09	9.12E-08	2.84E-09	4.79E-11	1.25E-08	7.60E-14	7.85E-07
25x30	0.104280174	0.204518486	0.208037747	0.000617227	0.008422761	0.011359106	0.150837185	1.03E-06	0.000185427	0.310491857	0.000471528	0.000254794	2.97E-11	0.000244551	0.000257391	1.40E-09	1.90E-05	1.84E-07	9.16E-11	1.56E-06
25x31	0.05568043	0.431283138	0.341392893	0.000634468	0.000381737	0.00329566	0.054088965	3.42E-09	2.72E-05	0.113188638	5.83E-06	3.26E-06	1.18E-12	6.87E-08	1.41E-06	1.36E-05	1.78E-06	3.00E-07	1.82E-10	5.97E-07
25x32	0.046726662	0.256139621	0.216800335	0.025326513	0.001703966	0.020708623	0.04807097	0.001090513	0.000134331	0.346148659	0.021846438	0.002384489	1.90E-10	0.000251186	0.005907427	0.006538564	2.78E-06	3.82E-07	5.71E-09	0.000218536
26x17	0.000200952	0.000259951	0.199302318	5.01E-05	0.363153702	0.022545749	0.000122915	1.09E-13	0.122090105	0.183914124	4.28E-09	6.15E-10	2.01E-12	0.071529023	0.010076649	5.39E-10	0.014365754	3.63E-05	0.000102522	0.01224983
26x18	7.47E-06	0.162544754	0.091128488	1.33E-05	0.550208981	0.003238035	0.002220565	0.069812017	0.000455717	0.054831817	7.50E-07	1.33E-07	2.51E-16	0.05838883	0.007147887	2.13E-10	2.24E-07	8.14E-07	3.57E-15	2.46E-07
26x19	0.001079067	0.201067511	0.030819297	0.000529309	0.073741511	0.039185708	0.422596628	1.71E-11	2.74E-05	0.048125394	8.61E-05	2.84E-08	4.25E-15	0.110429713	0.072152209	4.38E-10	1.90E-05	4.58E-10	0.000140711	5.03E-07
26x20	0.100538147	0.139620904	0.048714811	0.073502819	0.001785534	0.172305758	0.001643505	2.09E-10	1.71E-07	0.126792632	0.001498641	1.91E-13	3.42E-24	0.012131269	0.321264646	1.41E-17	3.25E-11	7.60E-08	5.05E-09	0.000201082
26x21	5.27E-05	0.256148838	0.316855134	0.012019602	0.057790092	0.025816173	0.11858474	3.90E-05	0.000996876	0.111407146	0.00951945	0.014031662	2.02E-15	0.004918507	0.064937645	9.37E-07	0.006842544	5.56E-07	6.26E-09	3.84E-05
26x22	0.110776902	0.026508405	0.588066986	0.002044313	0.000122504	0.002280624	0.270199018	9.57E-12	9.01E-12	4.14E-07	2.84E-11	1.47E-13	1.81E-20	7.15E-07	1.13E-07	1.38E-13	6.50E-11	4.92E-09	2.14E-14	9.55E-10
26x23	0.029808256	0.143881901	0.519215227	0.083310835	4.23E-05	0.004127797	0.197410703	4.86E-13	2.89E-07	0.017527591	1.72E-06	0.004670298	2.58E-12	2.00E-06	5.22E-07	4.87E-07	2.68E-08	1.47E-09	4.35E-11	1.12E-08
26x24	0.021540998	0.254217069	0.321461178	0.039580719	0.000261146	0.008664621	0.192344483	6.01E-08	1.90E-07	0.144570555	0.015175004	6.77E-06	2.87E-14	0.000399775	0.001764903	3.39E-07	2.54E-07	1.11E-05	8.56E-10	8.52E-07
26x25	0.058992598	0.23147967	0.015738609	0.08685752	0.00299475	0.004632834	0.035300787	3.57E-09	0.00648508	0.502168427	0.009189894	0.022113923	6.56E-08	0.001307487	0.000624374	2.18E-10	0.000115174	1.08E-07	0.017747819	0.004250875
26x26	0.045122068	0.362286755	0.18593193	0.000428726	0.065914516	0.044491	0.026402945	1.69E-05	4.36E-05	0.269356236	3.37E-06	1.13E-06	9.92E-10	8.79E-08	5.56E-08	2.81E-10	1.91E-10	4.55E-07	1.95E-12	2.37E-07
26x27	0.017828146	0.22699266	0.306023519	0.006868187	0.000497386	0.004001057	0.112489424	2.91E-10	0.007483777	0.256589931	0.003281176	0.00032821	4.10E-08	0.003130659	0.024934505	0.029426375	0.000123001	2.66E-07	3.88E-07	1.29E-06
26x28	0.006861196	0.350270886	0.201327667	0.000428339	0.000734749	0.001012076	0.026981531	4.04E-09	0.000391075	0.376317444	0.004933764	0.001679697	8.62E-10	0.010635323	0.016101308	0.002212673	7.73E-05	1.29E-05	4.78E-06	1.72E-05
26x29	0.116199978	0.088994327	0.223335017	0.029863472	0.002385376	0.012406606	0.055035108	3.64E-06	2.29E-05	0.380924713	0.086187393	0.002224162	2.07E-13	2.95E-05	0.002249824	0.000127066	4.63E-08	7.86E-07	4.44E-09	1.02E-05
26x30	0.049674043	0.277994463	0.144428758	0.011757427	0.007958204	0.038926891	0.028069401	3.24E-10	0.000291694	0.335039576	0.100520105	2.74E-05	5.02E-14	0.000389411	0.004894121	2.07E-05	5.36E-07	2.55E-07	6.59E-11	7.01E-06
26x31	0.087853113	0.200962001	0.093751494	0.025205207	0.009632647	0.035588314	0.015280152	2.67E-05	0.001685108	0.401715792	0.076312106	0.001259934	3.09E-15	0.002230743	0.035110985	0.013098522	1.55E-05	1.40E-05	8.68E-07	0.000256876
27x18	0.005901991	1.98E-09	2.69E-06	3.34E-12	0.537042345	2.06E-05	0.063702513	1.33E-16	0.090543666	0.300731958	5.22E-09	0.002054137	4.13E-24	1.07E-07	1.14E-11	3.42E-13	1.57E-13	4.17E-09	1.67E-18	7.19E-09
27x19	0.057301155	0.026829999	9.11E-06	8.83E-07	0.506358399	0.000282107	5.71E-06	3.75E-11	0.000139215	0.118188521	0.252684445	0.000101646	2.30E-19	0.02355	0.013301575	5.75E-09	5.34E-07	3.75E-05	9.02E-07	0.001208296
27x20	0.010012718	0.001398787	0.429091441	0.003744222	0.079704005	0.018738431	0.397423661	6.72E-10	2.74E-14	0.019245176	8.91E-05	1.07E-10	2.48E-14	0.005342848	0.035207503	2.50E-09	1.57E-12	2.10E-06	1.92E-13	4.15E-10
27x21	0.000428149	0.14295338	0.549223059	0.027753258	1.77E-06	0.001507631	0.225295303	3.85E-12	5.37E-06	0.052816038	1.56E-07	4.87E-07	3.70E-15	1.12E-05	3.56E-06	2.73E-07	3.19E-07	1.02E-08	6.23E-11	1.42E-09
27x22	0.002953112	0.314648451	0.462116361	0.001261071	4.38E-05	0.004637675	0.096965928	8.95E-13	4.62E-06	0.117079519	3.30E-05	2.76E-05	9.96E-14	0.000212191	1.07E-06	1.90E-06	5.65E-08	1.30E-05	2.38E-10	5.30E-07
27x23	0.086924266	0.253041539	0.481353378	0.009504792	0.000144894	0.002532781	0.155069354	7.52E-13	5.47E-08	0.007081831	0.00225054	0.000342713	1.51E-14	1.77E-05	0.001319307	0.000416755	2.13E-09	1.19E-07	3.27E-13	6.10E-09
27x25	0.084387339	0.218423638	0.307526696	0.016111997	0.000301726	0.002324024	0.082642711	6.37E-09	7.15E-06	0.276743767	0.000164741	0.003864727	1.20E-09	2.59E-05	9.49E-06	0.007451433	4.97E-07	5.87E-06	9.56E-10	8.32E-06
27x26	0.089997607	0.139777406	0.279326141	0.036698264	0.000623931	0.010347663	0.101871833	1.96E-08	0.006491249	0.268697367	0.031377485	0.027407081	1.02E-11	0.006847777	0.000239724	7.81E-05	6.17E-06	1.49E-06	9.92E-09	0.000210671
27x27	0.000457526	0.443916031	0.363168082	0.004531305	0.010728683	0.00369995	0.091629548	8.04E-14	2.65E-07	0.079432384	0.000186544	0.002248623	1.63E-11	7.65E-08	8.16E-07	8.44E-08	1.46E-08	4.55E-08	8.41E-14	2.28E-08
27x28	1.20E-05	0.320418539	0.36026952	0.00398025	2.14E-05	0.000774318	0.15650679	1.89E-13	4.97E-06	0.157254029	0.000580799	5.42E-05	1.33E-13	2.34E-06	0.000107725	1.28E-05	2.02E-08	2.82E-07	6.62E-13	1.73E-08
28x18	0.190436867	0.064226252	0.436968797	0.015297255	0.006824115	0.045541511	0.161914559	1.50E-10	2.46E-06	7.57E-05	6.07E-05	0.04501083	5.27E-10	1.11E-06	2.03E-06	0.024767504	1.15E-06	1.98E-06	1.37E-09	0.008867197
28x19	0.108410493	0.292641291	0.436903991	0.002201744	0.007652939	0.00625113	0.145554603	4.05E-15	0.000260023	4.16E-06	5.43E-06	0.000104322	1.12E-12	8.47E-08	5.70E-08	5.51E-08	2.98E-07	1.91E-07	8.24E-06	9.49E-07
28x20	0.122461893	0.088817201	0.42872758	0.000168223	0.204429568	0.024573017	0.003437953	3.49E-10	2.51E-05	0.036192048	0.051013075	0.012025634	1.27E-17	0.026826687	1.22E-05	0.001088702	2.08E-08	0.000118895	1.19E-07	8.20E-05
28x21	0.001098952	0.273769796	0.476557464	0.018327536	3.75E-06	0.002022461	0.12543178	1.56E-11	3.39E-05	0.10274916	1.91E-06	3.23E-06	8.43E-17	3.97E-08	1.73E-09	6.17E-13	2.54E-11	5.47E-08	8.44E-16	5.53E-10
28x22	0.000299914	0.294979873	0.51201915	0.024527278	1.52E-05	0.001454967	0.073313792	1.46E-12	2.09E-06	0.093361311	2.39E-05	1.22E-06	3.70E-14	9.60E-07	1.81E-07	2.41E-09	2.59E-09	1.40E-07	5.92E-13	3.03E-09
28x23	6.61E-07	0.283729369	0.477421578	0.038785782	6.22E-05	0.002185608	0.158421694	7.65E-18	2.47E-09	0.039389763	2.23E-06	8.44E-07	1.23E-17	4.43E-08	5.34E-10	2.88E-09	1.76E-09	2.37E-07	5.86E-14	2.52E-10
28x25	0.167428528	0.012785477	0.294905527	0.00126442	0.020296892	0.018914083	0.207548576	1.29E-09	0.028145917	0.212405143	0.000414418	0.034948773	6.29E-13	0.0001299	0.000515506	9.98E-06	0.000233859	1.77E-07	6.98E-10	5.28E-05
28x26	0.035444657	0.254707942	0.276902857	0.0010195	0.000531678	0.004730129	0.158472006	2.42E-10	1.67E-05	0.21963926	0.022557904	0.017403924	1.18E-14	0.002239219	0.006090407	0.000237262	6.08E-06	7.89E-09	4.67E-10	4.81E-07
29x19	0.001833971	0.323566667	0.504705557	0.013618816	3.68E-05	0.002625919	0.149798429	2.11E-13	3.67E-06	0.002826801	8.44E-07	0.000405748	6.28E-16	2.71E-05	2.16E-06	0.000545905	8.91E-07	3.45E-07	1.42E-07	2.87E-07
29x20	0.004912117	0.116766688	0.620108805	0.017180866	8.92E-06	0.00421295	0.236807307	4.59E-11	3.51E-09	2.31E-06	1.73E-11	7.46E-12	7.19E-14	1.82E-09	7.20E-10	8.45E-13	9.19E-09	1.79E-08	9.68E-13	1.88E-12
29x21	0.001625767	0.324925053	0.472210021	0.009961292	2.59E-05	0.003501732	0.134136526	4.55E-11	5.73E-06	0.053597555	1.83E-06	5.44E-08	8.08E-18	2.63E-08	2.51E-08	2.00E-12	1.35E-09	8.50E-06	7.38E-13	1.68E-10
29x22	0.007681728	0.180040983	0.546376173	0.104096872	6.34E-05	0.00981814	0.122729221	5.25E-12	2.89E-06	0.0291885	1.81E-06	2.09E-08	1.46E-17	1.47E-07	1.12E-09	4.24E-11	5.36E-11	7.60E-08	3.45E-15	9.45E-11
29x23	0.002889904	0.150126561	0.528162804	0.011584102	1.13E-05	0.005415266	0.212974615	6.03E-07	3.07E-09	0.088760051	6.61E-05	8.19E-06	1.92E-17	3.33E-07	1.04E-07	4.13E-12	1.21E-08	6.84E-09	4.10E-10	5.23E-11
2x14	6.13E-06	1.40E-09	4.20E-07	3.09E-09	0.282728753	0.000221428	0.224193841	8.01E-08	0.040930393	0.157926911	0.015648124	1.55E-07	6.98E-13	8.54E-06	0.256285261	0.022042676	1.03E-13	3.14E-08	7.40E-10	7.25E-06
2x15	0.003308875	3.28E-09	2.08E-06	1.61E-06	0.400250531	0.00143395	0.11616218	4.85E-09	0.066903796	0.261475561	5.79E-05	0.001273778	0.000186141	0.037726168	0.110241248	8.45E-08	0.000916572	1.25E-11	5.91E-05	4.02E-07
2x16	0.055876078	0.000868255	0.0058104	0.000126613	0.387583205	0.021919107	0.082702529	0.011711111	0.057635578	0.118731395	2.96E-07	0.112198589	6.63E-08	0.001618743	3.47E-05	2.02E-05	0.118060465	6.69E-10	0.000646358	0.024456332
2x17	0.028341374	0.00232119	0.020075745	0.000639468	0.410629295	0.019099157	0.300989162	1.78E-05	0.010548755	0.105917256	0.002704419	0.011560194	4.37E-07	0.000637604	0.086316569	3.03E-05	0.00015724	5.63E-08	2.58E-06	1.14E-05
2x18	0.081126915	0.000257936	0.000147967	1.02E-05	0.226818026	0.001990905	0.10620719	1.35E-06	0.125870039	0.189694509	0.061261104	0.114860322	3.08E-07	0.027590799	0.007693687	1.83E-06	0.00305348	6.93E-05	0.053226164	0.000117956
30x20	0.140503222	0.167952335	0.411947309	0.023387839	0.017054168	0.047625473	0.143038558	9.41E-06	2.11E-07	0.019620466	3.47E-05	0.028332254	1.04E-14	1.98E-06	1.42E-05	4.84E-07	0.00030585	0.000166487	7.62E-08	5.03E-06
30x21	0.159502323	0.247045245	0.370250686	0.003944115	7.33E-05	0.010438063	0.132758151	1.67E-11	0.000346218	0.061511784	2.53E-06	1.03E-06	9.05E-13	6.75E-08	6.20E-07	0.013382183	5.52E-09	1.55E-07	1.75E-08	0.000743551
30x22	0.005412	0.286824274	0.460343007	0.020170531	0.000111167	0.003432393	0.09477487	1.64E-07	0.000417096	0.07916475	0.035036348	0.012319195	3.33E-12	2.89E-05	0.001763384	0.000194376	3.68E-07	2.43E-06	5.09E-10	4.79E-06
3x13	0.04998961	0.000176892	0.005717731	0.003672823	0.044706794	0.138959767	0.422013375	0.020840744	0.091142449	0.06835858	0.154020567	0.00026486	2.84E-09	4.18E-08	0.000131491	1.43E-16	9.90E-11	3.27E-06	1.29E-10	1.00E-06
3x14	0.204002488	0.017490778	0.00342121	0.001351277	0.164696175	0.048505981	0.043695754	1.84E-07	0.137591986	0.166212802	0.002577538	0.008174008	3.42E-05	0.010207905	0.074094198	0.000955662	0.027046607	5.17E-07	6.15E-07	0.089940152
3x15	1.24E-11	4.43E-10	1.47E-09	3.69E-10	0.244094842	0.010022462	0.444272754	0.298838376	8.78E-12	6.37E-09	9.72E-08	8.54E-08	6.98E-10	0.001709707	0.000809253	4.73E-05	0.00020492	7.08E-12	2.07E-07	1.45E-14
3x16	0.174492909	8.14E-05	3.75E-06	4.73E-06	0.414317611	0.002216514	0.224839736	3.34E-14	9.06E-05	0.049733663	0.000560728	0.003135352	1.95E-06	0.000214936	0.12485555	0.000268638	7.50E-07	0.005169983	1.10E-05	1.16E-07
3x17	4.63E-07	1.41E-06	0.000779788	2.76E-05	0.355573408	0.003413112	0.293073288	1.84E-10	0.080100918	0.17423123	0.00421921	0.051433547	2.12E-12	0.000109147	0.036895776	0.00014069	1.99E-08	2.90E-07	1.75E-11	6.35E-08
3x18	1.75E-09	1.39E-08	8.35E-08	9.70E-07	0.829197085	0.000916976	0.169884439	4.85E-14	5.46E-11	9.23E-08	2.95E-07	1.56E-08	9.78E-16	1.56E-08	8.21E-09	1.28E-09	2.96E-12	1.29E-09	1.11E-13	9.84E-10
4x10	5.92E-06	8.64E-05	6.51E-06	6.14E-06	0.294794544	0.002287073	0.009046883	0.000172377	0.085493934	0.325029502	8.60E-08	8.66E-07	3.67E-13	2.38E-05	0.282878991	1.34E-07	6.71E-11	5.75E-12	1.90E-10	0.000166812
4x11	0.024150757	5.91E-08	1.22E-05	1.26E-07	0.207808127	0.000710623	0.008528944	3.82E-11	0.130098277	0.52173652	0.001397275	0.002996026	7.03E-13	4.50E-06	0.102490164	6.28E-05	1.86E-10	5.20E-12	5.74E-10	3.66E-06
4x13	0.13928922	1.26E-05	6.46E-06	3.42E-06	0.209921513	0.003957053	0.348039215	0.052633761	0.051786515	0.10928717	3.26E-05	4.67E-09	1.04E-05	0.000807009	0.028991285	0.004445862	0.037606304	0.012871911	7.57E-05	0.000222079
4x14	0.043606683	0.097171417	0.016786809	0.001686509	0.198749934	0.004455904	0.04294463	1.07E-05	0.211539915	0.154248681	0.006188302	0.007365225	4.03E-08	0.008561893	0.007257068	1.59E-09	0.000295764	8.52E-07	0.199117228	1.25E-05
4x15	2.53E-06	9.06E-11	1.43E-12	1.99E-07	0.683632077	0.001771024	0.137938581	7.29E-22	1.78E-09	0.078657765	0.027079087	0.021101967	5.07E-17	2.84E-05	0.003076567	0.046711834	3.50E-11	8.14E-14	1.62E-18	6.45E-12
4x16	0.050524415	0.004517162	0.05676751	0.003256082	0.338661313	0.028911401	0.13510126	3.34E-05	0.196302812	0.07015244	0.014350347	0.027249016	3.89E-06	4.58E-05	0.028486631	1.10E-09	3.94E-11	4.90E-07	1.84E-10	0.045636043
4x17	0.000260057	2.09E-06	1.50E-06	0.000574138	0.494197574	0.02214228	0.48277739	1.59E-05	1.86E-07	2.44E-05	4.48E-08	1.61E-07	4.39E-07	6.94E-10	1.64E-08	4.73E-08	1.16E-06	3.23E-09	6.13E-07	1.99E-06
4x8	0.101787162	0.015005455	0.011684875	4.86E-06	0.318518283	0.00251835	4.53E-05	2.19E-05	0.060124017	0.296928686	0.004371476	0.029910325	1.76E-12	0.05948198	0.096117107	2.18E-06	1.42E-06	0.000192552	1.75E-06	0.003282343
4x9	0.10591034	0.004725654	0.009030465	0.000313043	0.116887045	0.047064417	0.000100578	0.002369735	0.008761746	0.294088209	0.167890689	0.056250974	1.21E-13	0.016143156	0.130508312	4.64E-07	3.46E-07	7.44E-05	9.57E-07	0.039879443
5x10	0.124713727	0.030856873	0.018716779	0.005064898	0.018945003	0.03960444	0.013768886	3.20E-05	0.221949155	0.348577688	0.017260401	0.000135936	4.84E-11	0.001008402	0.147666361	8.03E-05	0.000418443	9.22E-07	0.001558288	0.009641505
5x11	0.129484116	3.45E-10	1.05E-08	1.30E-09	0.236847709	0.000202431	0.084048206	0.002433542	0.109281277	0.381136309	0.021468408	6.86E-05	3.66E-09	0.006479097	0.028545989	6.77E-08	3.96E-07	8.38E-13	3.24E-06	6.34E-07
5x13	0.242715389	1.13E-05	0.002889452	3.29E-06	0.336364795	0.001011549	0.023469088	7.35E-09	0.202970623	0.174305344	4.14E-06	2.09E-07	2.61E-12	8.19E-05	0.007689226	5.53E-08	6.01E-09	0.008480469	3.03E-06	2.08E-07
5x14	0.125962517	8.21E-05	0.003312112	3.35E-05	0.272937606	0.0115266	0.143458837	6.71E-05	0.101431501	0.224652922	3.46E-08	0.000245993	1.28E-07	9.30E-06	0.068604058	0.037378272	7.91E-06	0.010286869	7.99E-09	2.59E-06
5x15	0.189018934	0.027434947	0.000192554	2.77E-08	0.410160649	0.000251008	0.166015414	1.65E-08	0.030302911	0.117866667	0.000523602	0.000638365	1.37E-05	0.04361651	0.013619613	6.12E-08	3.48E-07	0.000344629	3.39E-10	9.82E-09
5x16	0.02439966	7.21E-06	3.08E-05	8.24E-07	0.345811197	0.000699029	0.437222072	0.003331074	0.018970815	0.066639037	0.001152325	0.000133308	2.51E-07	0.000894225	0.073515561	0.005403297	0.021627479	1.03E-07	0.000128713	3.30E-05
5x17	0.062475839	0.165016683	0.087718069	0.029634434	1.74E-05	0.024861919	0.138230731	5.44E-08	0.036634861	0.080270646	6.05E-07	0.236192252	1.52E-20	1.42E-11	1.59E-12	2.33E-21	4.03E-15	1.86E-05	4.90E-20	0.138927858
5x8	0.140821303	0.000317532	0.000203914	0.000235344	0.138228964	0.03277588	0.000129647	0.016085423	0.149717923	0.331865844	0.018926921	0.011311161	1.89E-09	0.00604182	0.146340206	7.14E-06	1.57E-06	2.81E-05	3.25E-06	0.006958016
5x9	0.102164982	0.004492433	3.04E-05	0.001397711	0.077783269	0.030202574	0.014847837	0.002258191	0.12528806	0.284256834	0.110496872	0.000123185	2.11E-13	0.016507462	0.184386893	4.90E-09	4.01E-05	3.74E-07	3.84E-07	0.045722392
6x10	0.043317438	9.85E-07	8.71E-06	1.45E-05	0.270074619	0.011453911	0.085906664	3.39E-05	0.085583213	0.335939726	3.95E-05	0.094070723	1.87E-12	0.000888639	0.072461632	1.13E-07	2.54E-08	5.72E-08	1.10E-09	0.000205588
6x11	0.044969063	0.027438612	0.032071739	7.44E-05	0.075159148	0.009982133	0.021555564	0.025060009	0.318330315	0.288440963	0.028249816	0.046050062	1.95E-08	0.003517532	0.07065144	2.96E-05	8.30E-06	1.97E-05	0.002061572	0.006329988
6x13	0.079081533	0.007540404	2.74E-05	0.013205818	0.080436186	0.024428512	0.144716169	0.011306312	0.04286166	0.331765179	0.00258313	0.000806137	0.000239345	0.073628846	0.084493067	0.000634622	0.001034295	3.30E-07	0.044182859	0.057028231
6x14	0.000313481	1.04E-07	0.014372877	4.89E-08	0.414915192	0.000511688	0.000124891	9.15E-05	0.016247402	0.241848088	0.012305003	0.005712347	1.15E-10	0.116027227	0.002146476	0.07128892	1.12E-05	0.000224502	0.000697452	0.103161696
6x15	0.001390737	0.000546159	0.000849532	0.001479218	0.514917253	0.006091175	0.032942288	1.68E-05	0.076950161	0.206501208	0.002889632	0.000412486	3.12E-07	0.015274088	0.126912784	0.011828758	2.51E-06	0.000482208	1.12E-06	0.000511591
6x16	0.004234416	1.16E-05	0.000310448	8.97E-06	0.353371636	0.001380682	0.618799582	3.11E-12	0.001305597	0.012447769	3.41E-05	0.00493384	1.47E-05	0.000160543	0.002835498	6.11E-05	4.61E-05	3.40E-05	4.89E-09	9.43E-06
6x31	9.85E-05	3.26E-07	5.98E-05	0.007479278	0.877657022	0.087050479	0.008031211	1.65E-10	3.06E-07	0.00918879	0.00894673	9.76E-05	1.89E-11	2.62E-05	0.001361836	1.71E-06	1.28E-08	6.25E-09	2.79E-10	2.05E-07
6x32	0.00014755	0.00106783	0.009703345	0.000122277	0.69395855	0.027918993	0.002396447	3.61E-08	0.020797646	0.136649805	0.004884798	0.093974858	3.12E-12	0.000408893	0.007942873	1.35E-06	6.92E-06	1.59E-05	1.43E-08	1.92E-06
6x33	1.32E-06	0.000232988	0.00511656	4.94E-05	0.702762274	0.024885154	0.007443013	2.19E-11	0.004584955	0.094649353	0.005103381	0.102503598	3.68E-15	0.002848357	0.049740586	3.41E-08	1.14E-07	7.77E-05	1.30E-09	1.17E-06
6x9	0.0557377	0.000653996	0.000268388	1.39E-05	0.100540597	0.004658726	0.008716474	0.006702578	0.279659657	0.364526533	0.0870437	0.016317488	1.02E-09	0.007889547	0.059755052	0.000148006	1.15E-06	1.86E-07	0.000764993	0.006601336
7x10	0.091285418	0.000567895	4.04E-05	5.52E-06	0.086765933	0.010301437	0.009148558	0.010896247	0.235663503	0.458557023	9.02E-05	0.030708664	2.16E-08	0.000561494	0.054272155	6.27E-07	6.32E-07	0.000402587	1.30E-05	0.01071872
7x11	0.022856515	0.000338943	0.002064215	0.000318394	0.060079871	0.100144183	0.03062588	8.74E-05	0.141061781	0.437621392	6.69E-06	0.203822902	7.35E-13	3.78E-06	6.06E-06	4.81E-11	3.28E-08	5.81E-10	8.21E-08	0.000961908
7x13	0.080133773	3.95E-08	2.29E-07	3.23E-07	0.361799612	0.000959069	0.149858928	0.044338745	0.015170582	0.214468923	0.026266938	0.008760341	5.90E-11	0.003551205	0.092902673	2.59E-10	2.79E-06	3.25E-05	3.49E-09	0.001753343
7x14	0.023661937	9.57E-05	0.094517123	0.000143006	0.263743206	0.098209611	0.241041704	0.004065325	9.41E-05	0.213576931	0.005167164	0.000871117	3.75E-10	0.002687983	0.052118167	1.96E-07	9.34E-09	6.63E-06	1.06E-08	1.53E-08
7x31	0.00498267	0.007352164	0.003102683	0.00049743	0.758287498	0.002964167	0.004897456	0.000239909	0.05363635	0.104609196	0.000465174	4.02E-05	1.45E-10	0.022688991	0.033598547	2.93E-08	7.30E-05	0.002562433	6.62E-08	1.98E-06
7x32	0.006054023	2.62E-07	2.00E-05	7.00E-06	0.439733551	0.01644801	0.006178299	2.71E-05	0.070432183	0.243793429	0.021169629	0.154201236	3.97E-15	0.001263299	0.040665962	2.03E-09	2.04E-08	3.39E-07	5.32E-11	5.65E-06
7x33	0.07271248	2.27E-05	0.173333071	0.003092505	0.296488456	0.014048459	0.003972585	2.52E-08	0.015294124	0.255966911	4.26E-05	0.126368137	3.56E-08	0.000895925	0.003599334	0.03331171	2.07E-06	2.14E-08	4.01E-06	0.000844821
8x10	0.102962301	6.95E-06	7.03E-10	0.00057962	0.230793904	0.014313397	0.098157591	0.052897425	0.101623476	0.216984746	0.011810098	0.037293065	1.61E-07	0.011571743	0.044390374	2.28E-05	2.77E-06	4.58E-06	0.07431182	0.002273187
8x11	0.069536837	3.07E-05	0.00021556	1.85E-07	0.314690712	0.000531628	0.259926758	1.73E-10	0.007163229	0.251491755	0.000738458	0.094414229	3.34E-06	0.00025427	0.000708721	3.48E-10	2.24E-07	0.000292016	1.39E-08	1.39E-06
8x13	5.18E-06	4.18E-05	0.01510287	0.000287531	0.600683164	0.00227609	0.350688598	6.27E-12	1.87E-06	0.020734526	0.007133018	1.34E-05	2.09E-09	0.00011732	0.002903569	1.06E-05	4.65E-11	6.87E-08	3.94E-11	3.36E-07
8x14	0.000180404	4.80E-05	0.000485013	1.42E-05	0.336965898	0.000506473	0.107393677	1.37E-06	0.200447609	0.294975774	0.047661277	0.005572436	3.66E-14	0.000133983	0.001468105	1.87E-06	0.004143608	2.55E-09	3.52E-07	1.35E-08
8x31	0.045855733	0.000173848	0.016967254	0.041782262	0.67737336	0.101395574	0.103441243	1.31E-06	2.61E-06	0.00138048	6.57E-06	7.09E-06	1.39E-11	8.85E-06	0.00015841	8.59E-10	2.53E-05	1.90E-09	9.57E-14	0.011420117
8x32	0.020953872	0.022605972	0.011479797	5.81E-07	0.179837839	0.001507028	0.000627585	0.000723418	0.202115427	0.285588351	1.18E-05	0.274487347	1.54E-17	3.68E-08	4.80E-07	1.81E-13	6.05E-10	2.60E-05	5.54E-12	3.44E-05
8x33	0.128016743	0.000188698	0.390601168	0.000949419	0.009701582	0.030023014	0.066432421	4.60E-09	0.000893286	0.239348276	0.026689294	0.104373371	1.25E-14	0.002164884	0.000615635	1.35E-09	8.80E-10	1.87E-06	1.18E-11	3.38E-07
9x10	0.061249595	0.004315238	0.001204091	1.50E-06	0.368776689	0.00158543	0.362567786	3.45E-10	0.064969885	0.114626065	0.01957335	0.000427582	5.29E-11	1.18E-06	0.000686877	1.19E-07	4.20E-07	1.40E-05	7.34E-09	1.37E-07
9x11	0.079775235	0.002038276	0.044050059	1.07E-05	0.584331939	0.005830404	0.060185796	2.87E-06	0.005586794	0.143942724	0.00605811	0.0362519	1.90E-11	0.000248098	0.031546675	1.26E-05	1.54E-05	9.58E-05	7.02E-10	1.66E-05
9x13	1.03E-05	8.25E-05	0.009584249	0.000934706	0.647213403	0.043245926	0.298028398	1.53E-06	3.83E-07	0.000499096	0.00033558	2.76E-05	1.27E-09	1.54E-05	6.66E-06	3.25E-06	1.49E-08	1.04E-05	1.92E-09	5.63E-07
9x16	8.81E-08	4.01E-11	2.52E-08	1.33E-07	0.495651764	0.000551185	0.48451477	5.04E-11	3.07E-07	0.019004838	4.44E-06	5.23E-09	3.44E-09	6.54E-06	0.000265851	6.24E-10	4.39E-08	2.50E-16	1.09E-10	2.69E-12
9x17	3.26E-05	5.47E-07	2.86E-05	4.51E-07	0.47817812	0.001863197	0.503472746	2.69E-12	4.76E-08	0.013091702	9.33E-10	6.43E-06	2.49E-11	0.003325036	3.40E-07	3.52E-13	2.08E-10	2.39E-07	2.31E-10	3.32E-10
9x18	0.000122568	1.01E-06	2.69E-07	5.05E-06	0.617684956	0.003913785	0.211361743	3.71E-08	0.048951212	0.088364308	0.000595362	0.004964162	2.47E-08	0.009606676	0.014279306	5.54E-05	8.15E-05	1.88E-08	1.26E-05	2.67E-08
9x26	4.91E-10	1.88E-08	5.11E-06	3.77E-05	0.824866597	0.002860556	0.143383002	9.91E-11	0.000135359	0.016016032	0.000725333	0.001364434	1.25E-10	1.60E-05	0.004229538	0.006291393	1.44E-08	6.90E-12	4.73E-09	6.89E-05
9x27	5.21E-09	2.64E-09	8.42E-07	4.03E-07	0.964820229	0.003165008	0.025133159	4.66E-12	2.30E-09	0.006874649	1.29E-09	1.07E-06	1.87E-15	2.70E-06	8.25E-07	8.35E-07	2.44E-10	9.96E-10	2.95E-12	2.67E-07
9x29	1.14E-06	5.96E-05	4.66E-06	3.78E-05	0.598668604	0.014412292	0.000392372	4.49E-12	0.158329462	0.088897362	0.000464085	0.13615307	4.81E-08	0.001383246	0.001158447	5.69E-07	3.94E-06	1.53E-09	4.31E-06	2.90E-05
9x30	0.080478948	6.83E-07	0.002416663	2.21E-06	0.536111334	0.007617029	0.131739069	4.35E-13	0.077357544	0.000116115	0.000196398	0.162852926	2.86E-07	0.000963388	4.82E-05	3.52E-08	8.70E-05	2.56E-06	9.04E-06	6.32E-07
9x31	3.06E-05	1.53E-11	1.95E-07	3.11E-08	0.993992226	0.0005591	0.005417838	1.76E-24	2.73E-11	1.60E-14	1.14E-16	8.20E-13	1.98E-25	7.15E-14	3.49E-15	5.41E-12	7.71E-17	1.02E-13	1.80E-18	1.04E-08
9x32	0.320851708	0.160116096	5.04E-06	0.015123702	0.255003829	0.009691959	0.105096336	5.50E-06	0.032455444	0.003929164	2.71E-09	1.00E-06	1.22E-05	0.000420995	0.0949893	9.00E-07	0.000152369	6.16E-12	8.97E-10	0.002144439
9x33	0.073913591	0.069723039	0.024402781	1.13E-05	0.275211245	0.065109689	0.021857874	6.52E-06	0.098240997	0.054106272	6.88E-15	0.317053364	9.15E-11	4.01E-09	2.18E-16	5.32E-20	3.25E-14	2.20E-09	4.17E-08	0.00036332
